# Supplementary material for: Sex-dimorphic gene expression and ineffective dosage compensation of Z-linked genes in gastrulating chicken embryos
Source: BMC Genomics. 2010 Jan 7;11:13. doi: 10.1186/1471-2164-11-13 (PMC2821371; doi:10.1186/1471-2164-11-13)
Supplement: Additional file 2 — List of the probesets that are regarded as male-biased. The cutoff is set at M:F ratio of 1.5. [file 1471-2164-11-13-S2.XLS]

## Sheet: Sheet1
Q value or FDR < 5%
Probe ID	Fold Change	q-value(%)	Description	Chromosome	Gene Symbol/ID
Gga.13093.1.S1_at	3.12752	0		chrZ:44904126-44942788 (+) // 71.19 //
Gga.4301.2.S1_a_at	2.75217	0	374195 / CHD1 / chromodomain helicase DNA binding protein 1 / ENSGALG00000014642 / CHROMODOMAIN HELICASE DNA BINDING EC_3.6.1.- ATP DEPENDENT HELICASE CHD / chromodomain helicase DNA binding protein 1 / NP_990272.1 / HIGHLY SIMILAR TO P40201-CHD1_MOUSE Chromodomain-helicase-DNA-binding protein 1 - Mus musculus (Mouse) (Eval: 0.0)Gg-NM_001270 / CHD1* / CHD-W (Fragment)* / Chromodomain-helicase-DNA…	chrZ:50181097-50199702 (+) // 98.52 //	NP_990272.1
GgaAffx.2077.1.S1_s_at	2.49433	0	427429 / alpha-methylacyl-CoA racemase / AMACR / RCJMB04_7i6 / ENSGALG00000003326 / alpha-methylacyl-CoA racemase / ALPHA METHYLACYL COA RACEMASE EC_5.1.99.4 2 METHYLACYL COA RACEMASE / NP_001026619.1 / AMACR* / zgc:110704* / HIGHLY SIMILAR TO Q9UHK6-AMACR_HUMAN Alpha-methylacyl-CoA racemase - Homo sapiens (Human) (Eval: 2e-148)Gg-NM_014324 / AMACR* / C1QT3* / C1QTNF3* / Complement C1q tumor necr…	chrZ:9721960-9736286 (-) // 97.08 //	NP_001026619.1
GgaAffx.9504.1.S1_at	2.42718	0	427210 / hypothetical LOC427210 / LOC427210 / ENSGALG00000014960 / C5orf37 / Uncharacterized protein C5orf37. / CE037* / HIGHLY SIMILAR TO Q4R8G4-CE037_MACFA Uncharacterized protein C5orf37 homolog - Macaca fascicularis (Crab eating macaque) (Cynomolgus monkey) (Eval: 3e-121)	chrZ:23312271-23322955 (+) // 100.0 //	C5orf37
Gga.3228.1.S1_at	2.34774	0		---
GgaAffx.11916.1.S1_s_at	2.33846	0	427307 / mitochondrial ribosomal protein L50 / MRPL50 / ENSGALG00000015543 / MITOCHONDRIAL 39S RIBOSOMAL L50 L50MT MRP L50 / Mitochondrial 39S ribosomal protein L50 (L50mt) (MRP-L50). / RM50_CHICK / RM50* / HIGHLY SIMILAR TO Q5ZLC1-RM50_CHICK Mitochondrial 39S ribosomal protein L50 - Gallus gallus (Chicken) (Eval: 2e-68)Gg-NM_019051 / MRPL50* /	chrZ:63710371-63711148 (+) // 92.66 //
Gga.12541.1.S1_at	2.33666	0	427399 / nudix (nucleoside diphosphate linked moiety X)-type motif 2 / NUDT2 / ENSGALG00000005810 / BIS 5 NUCLEOSYL TETRAPHOSPHATASE [ASYMMETRICAL] EC_3.6.1.17 DIADENOSINE 5 5 P1 P4 TETRAPHOSPHATE ASYMMETRICAL HYDROLASE DIADENOSINE TETRAPHOSPHATASE AP4A HYDROLASE AP4AASE NUCLEOSIDE DIPHOSPHATE LINKED MOIETY X MOTIF 2 NUDIX MOTIF 2 / NUDT2 / AP4A* / zgc:91915* / HIGHLY SIMILAR TO Q29RJ1-AP4A_BOVIN…	chrZ:7103206-7109726 (+) // 96.66 //	NUDT2
Gga.8428.1.S1_at	2.28208	0		chrZ:68645803-68646676 (+) // 57.42 //
GgaAffx.9426.1.S1_at	2.25524	0	427185 / PRKAA1 / protein kinase, AMP-activated, alpha 1 catalytic subunit / Gg-NM_206907 / 5"-AMP-activated protein kinase catalytic subunit alpha-1 (EC 2.7.11.1) (AMPK alpha-1 chain)* / AAPK1* / PRKAA1* / HIGHLY SIMILAR TO Q13131-AAPK1_HUMAN 5 -AMP-activated protein kinase catalytic subunit alpha-1 (EC 2.7.11.1) (AMPK alpha-1 chain) - Homo sapiens (Human) (Eval: 7e-18)ENSGALG00000014832 / 5 AMP…	chrZ:12307507-12326563 (-) // 99.94 //	NP_001034692.1
Gga.12669.1.S1_at	2.23374	0	427432 / RAD1 / RAD1 homolog (S. pombe) / ENSGALG00000003365 / Cell cycle checkpoint protein RAD1 (EC 3.1.11.2) (DNA repair exonuclease rad1 homolog) (Rad1-like DNA damage checkpoint protein) (hRAD1). / CELL CYCLE CHECKPOINT RAD1 EC_3.1.11.2 DNA REPAIR EXONUCLEASE RAD1 HOMOLOG RAD1 DNA DAMAGE CHECKPOINT / RAD1* / HIGHLY SIMILAR TO O60671-RAD1_HUMAN Cell cycle checkpoint protein RAD1 - Homo sapien…	chrZ:9913430-9917002 (-) // 69.53 //
Gga.16087.1.S1_at	2.18894	0	Gg-NM_175921 / 427191 / hypothetical LOC427191 / LOC427191 / ENSGALG00000014849 / wu:fd42g01* / Wu:fd42g01 protein (Fragment)* /	chrZ:12693736-12697319 (+) // 99.62 //
Gga.247.1.S1_at	2.15161	0	Gg-NM_006200 / PCSK5* / Proprotein convertase subtilisin/kexin type 5 precursor (EC 3.4.21.-) (Proprotein convertase PC5) (Subtilisin/kexin-like protease PC5) (PC6) (hPC6)* / HIGHLY SIMILAR TO Q92824-PCSK5_HUMAN Proprotein convertase subtilisin/kexin type 5 precursor (EC 3.4.21.-) (Proprotein convertase PC5) (Subtilisin/kexin-like protease PC5) (PC6) (hPC6) - Homo sapiens (Human) (Eval: 3e-19)ENS…	chrZ:36728057-36733223 (+) // 78.52 //	Q9PT87_CHICK
Gga.10418.1.S1_at	2.1291	0	769603 / GNG10 / guanine nucleotide binding protein (G protein), gamma 10 / Gg-NM_001017998 / GBG10* / GNG10* / Guanine nucleotide-binding protein G(I)/G(S)/G(O) gamma-10 subunit precursor* / HIGHLY SIMILAR TO Q9CXP8-GBG10_MOUSE Guanine nucleotide-binding protein G(I)/G(S)/G(O) gamma-10 subunit precursor - Mus musculus (Mouse) (Eval: 2e-21)ENSGALG00000015683 / GBG10* / HIGHLY SIMILAR TO Q9CXP8-GB…	chrZ:64932065-64938747 (-) // 96.18 //
Gga.12503.2.S1_at	2.11418	4.92287	426175 / nucleoredoxin-like 2 / NXN / NXNL2 / Gg-NM_145283 / CI121* / Thioredoxin domain-containing protein C9orf121* / HIGHLY SIMILAR TO Q9D531-CI121_MOUSE Thioredoxin domain-containing protein C9orf121 homolog - Mus musculus (Mouse) (Eval: 3e-38)	chrZ:42662496-42663156 (-) // 59.57 //
Gga.9805.1.S1_at	2.11351	3.48628	427111 / ANKRD32 / ankyrin repeat domain 32 / ENSGALG00000014666 / ANKYRIN REPEAT DOMAIN CONTAINING 32 / Ankyrin repeat domain-containing protein 32. / ANR32* / HIGHLY SIMILAR TO Q6ZQF0-TOPB1_MOUSE DNA topoisomerase II-binding protein 1 - Mus musculus (Mouse) (Eval: 4e-17)	chrZ:56732561-56740207 (-) // 96.65 //
Gga.9254.1.S1_at	2.11277	1.74798		chrZ:18467388-18467869 (+) // 94.95 //
Gga.12675.1.S1_at	2.11257	0	427367 / LOC427367 / similar to Intraflagellar transport 74 homolog (Coiled-coil domain-containing protein 2) (Capillary morphogenesis protein 1) (CMG-1) / ENSGALG00000001801 / INTRAFLAGELLAR TRANSPORT 74 HOMOLOG COILED COIL DOMAIN CONTAINING 2 CAPILLARY MORPHOGENESIS 1 CMG 1 / PREDICTED: Gallus gallus similar to Intraflagellar transport 74 homolog (Coiled-coil domain-containing protein 2) (Capil…	chrZ:66808017-66841141 (+) // 94.11 //	XR_027214.1
Gga.14835.1.S1_at	2.0803	0.817236		---
GgaAffx.3415.1.S1_at	2.05211	0.304566	427356 / RCJMB04_10p19 / ZDHHC21 / zinc finger, DHHC-type containing 21 / ENSGALG00000005437 / NP_001026609.1 / PROBABLE PALMITOYLTRANSFERASE ZDHHC21 EC_2.3.1.- ZINC FINGER DHHC DOMAIN CONTAINING 21 DHHC 21 / zinc finger, DHHC domain containing 21 / Probable palmitoyltransferase ZDHHC21 (EC 2.3.1.-) (Zinc finger DHHC domain-containing protein 21) (DHHC-21)* / ZDH21* / HIGHLY SIMILAR TO Q8IVQ6-ZDH…	chrZ:31359104-31359775 (-) // 100.0 //	NP_001026609.1
Gga.15345.1.S1_s_at	2.04827	0	427293 / LOC427293 / similar to RIKEN cDNA 3010001K23 / ENSGALG00000015368 / TM175_CHICK / TRANSMEMBRANE 175 / Transmembrane protein 175. / TM175* / HIGHLY SIMILAR TO Q5ZKY0-TM175_CHICK Transmembrane protein 175 - Gallus gallus (Chicken) (Eval: 0.0)Gg-NM_032326 / HIGHLY SIMILAR TO Q5ZKY0-TM175_CHICK Transmembrane protein 175 - Gallus gallus (Chicken) (Eval: 2e-116)	chrZ:52357608-52364156 (+) // 99.57 //
Gga.8503.1.S1_at	2.04093	0	427300 / NIPSNAP3A / nipsnap homolog 3A (C. elegans) / ENSGALG00000015430 / NIPSNAP3A / Novel protein (1700054F22Rik)* / NPS3B* / Protein NipSnap3B (SNAP1)* / zgc:56466* / HIGHLY SIMILAR TO Q9UFN0-NPS3A_HUMAN Protein NipSnap3A - Homo sapiens (Human) (Eval: 9e-92)Gg-NM_018376 / NIPSNAP3B* / NPS3B* / Protein NipSnap3B (SNAP1)* / HIGHLY SIMILAR TO Q5RAA9-NPS3A_PONPY Protein NipSnap3A - Pongo pygmaeu…	chrZ:53588271-53597988 (+) // 99.87 //
Gga.1946.1.S1_at	2.03977	0.304566	Gg-NM_023073 / ENSGALG00000003622 / C5orf42 / CDNA FLJ39262 fis, clone OCBBF2009424* / 427440 / LOC427440 / similar to hypothetical protein FLJ13231 /	chrZ:10832481-10846719 (-) // 87.52 //	C5orf42
Gga.3315.2.S1_a_at	2.03899	0	Gg-NM_022061 / MRPL17* / HIGHLY SIMILAR TO Q3T0L3-RM17_BOVIN 39S ribosomal protein L17, mitochondrial precursor (L17mt) (MRP-L17) - Bos taurus (Bovine) (Eval: 3e-21)ENSGALG00000002605 / 39S RIBOSOMAL L17 MITOCHONDRIAL PRECURSOR L17MT MRP L17 / 39S ribosomal protein L17, mitochondrial precursor (L17mt) (MRP-L17) (LYST-interacting protein 2). / MRPL17 / RM17* / HIGHLY SIMILAR TO Q9NRX2-RM17_HUMAN 3…	chrZ:8638820-8639809 (-) // 91.79 //	MRPL17
Gga.3315.2.S1_x_at	2.02934	0	Gg-NM_022061 / MRPL17* / HIGHLY SIMILAR TO Q3T0L3-RM17_BOVIN 39S ribosomal protein L17, mitochondrial precursor (L17mt) (MRP-L17) - Bos taurus (Bovine) (Eval: 3e-21)ENSGALG00000002605 / 39S RIBOSOMAL L17 MITOCHONDRIAL PRECURSOR L17MT MRP L17 / 39S ribosomal protein L17, mitochondrial precursor (L17mt) (MRP-L17) (LYST-interacting protein 2). / MRPL17 / RM17* / HIGHLY SIMILAR TO Q9NRX2-RM17_HUMAN 3…	chrZ:8638820-8639809 (-) // 91.79 //	MRPL17
Gga.13223.1.S1_at	2.01684	0.304566	427184 / 2900001O04RIK / tetratricopeptide repeat domain 33 / TTC33 / ENSGALG00000014826 / TETRATRICOPEPTIDE REPEAT 33 TPR REPEAT 33 / Tetratricopeptide repeat protein 33 (TPR repeat protein 33) (Osmosis- responsive factor). / Tetratricopeptide repeat protein 33 (TPR repeat protein 33)* / TTC33* / zgc:86619* / HIGHLY SIMILAR TO Q6PID6-TTC33_HUMAN Tetratricopeptide repeat protein 33 - Homo sapiens…	chrZ:12268599-12304231 (-) // 97.03 //
Gga.14748.1.S1_at	2.01543	0.593562	768612 / hypothetical protein LOC768612 / LOC768612 /	chrUn_random:33007584-33008747 (+) // 96.37 //
Gga.15316.1.S1_s_at	2.00241	3.48628	769322 / RCJMB04_12n17 / STARD4 / StAR-related lipid transfer (START) domain containing 4 / ENSGALG00000000241 / Q5ZK67_CHICK / STAR RELATED LIPID TRANSFER START DOMAIN CONTAINING / STAR4* / StAR-related lipid transfer protein 4 (StARD4) (START domain- containing protein 4)* / HIGHLY SIMILAR TO Q96DR4-STAR4_HUMAN StAR-related lipid transfer protein 4 - Homo sapiens (Human) (Eval: 3e-96)	chrZ:45682743-45683859 (+) // 99.02 //	Q5ZK67_CHICK
Gga.161.1.S1_at	1.99913	0	ENSGALG00000014184 / MOTHERS AGAINST DECAPENTAPLEGIC HOMOLOG SMAD MOTHERS AGAINST DPP HOMOLOG / Q9I9P2_CHICK / TGF effector Smad2 (Fragment). / Mothers against decapentaplegic homolog 2 (SMAD 2) (Mothers against DPP homolog 2) (Mad-related protein 2) (hMAD-2) (JV18-1) (hSMAD2)* / Mothers against decapentaplegic homolog 2 (SMAD 2) (Mothers against DPP homolog 2) (Smad2)* / Mothers against decapent…	chrZ:1290955-1331604 (+) // 95.35 //	Q9I9P2_CHICK / NP_989892.1
Gga.2944.1.S1_s_at	1.999	4.92287	Gg-NM_015277 / E3 ubiquitin-protein ligase NEDD4-like protein (EC 6.3.2.-) (Nedd4-2) (NEDD4.2)* / NED4L* / NEDD4L* / HIGHLY SIMILAR TO Q5RBF2-NED4L_PONPY E3 ubiquitin-protein ligase NEDD4-like protein (EC 6.3.2.-) - Pongo pygmaeus (Orangutan) (Eval: 1e-41)ENSGALG00000002917 / E3 UBIQUITIN LIGASE EC_6.3.2.- / Late domain-interacting protein 1 (Fragment). / Q8QGJ2_CHICK / E3 ubiquitin-protein ligas…	chrZ:619576-631206 (+) // 95.44 //	Q8QGJ2_CHICK
GgaAffx.12368.1.S1_s_at	1.9921	0	427404 / ARID3C|DCTN3 / dynactin 3 (p22) / RCJMB04_13l14 / ENSGALG00000021365 / AT rich interactive domain 3C (BRIGHT- like) / DYNACTIN SUBUNIT 3 / NP_001026616.1 / DCTN3* / Dynactin subunit 3 (Dynactin complex subunit 22 kDa subunit) (p22)* / HIGHLY SIMILAR TO Q9Z0Y1-DCTN3_MOUSE Dynactin subunit 3 - Mus musculus (Mouse) (Eval: 1e-38)Gg-NM_007234 / DCTN3* / Dynactin subunit 3 (Dynactin complex su…	chrZ:7400105-7404679 (-) // 76.65 //	NP_001026616.1
Gga.3232.1.S1_at	1.98338	0	Gg-NM_002495 / NADH-ubiquinone oxidoreductase 18 kDa subunit, mitochondrial precursor (EC 1.6.5.3) (EC 1.6.99.3) (Complex I-18 kDa) (CI-18 kDa) (Complex I- AQDQ) (CI-AQDQ)* / NDUFS4* / NUYM* / HIGHLY SIMILAR TO Q5RBX6-NDUS4_PONPY NADH dehydrogenase [ubiquinone] iron-sulfur protein 4, mitochondrial precursor (EC 1.6.5.3) (EC 1.6.99.3) (NADH-ubiquinone oxidoreductase 18 kDa subunit) (Complex I-18 k…	chrZ:15447712-15474329 (+) // 97.83 //	Q8QGH0_CHICK
Gga.1774.1.S1_at	1.98296	0	Gg-NM_024828 / C9orf82* / CI082* / SIMILAR TO Q9H8G2-CI082_HUMAN Uncharacterized protein C9orf82 - Homo sapiens (Human) (Eval: 3e-05)427364 / LOC427364 / similar to RIKEN cDNA 5830433M19 / ENSGALG00000001765 / C9orf82 / Uncharacterized protein C9orf82. / CI082* / HIGHLY SIMILAR TO Q2T9W9-CI082_BOVIN Uncharacterized protein C9orf82 homolog - Bos taurus (Bovine) (Eval: 2e-78)	chrZ:66771681-66788733 (-) // 99.54 //	C9orf82
GgaAffx.11974.1.S1_at	1.97968	0	ENSGALG00000003326 / alpha-methylacyl-CoA racemase / ALPHA METHYLACYL COA RACEMASE EC_5.1.99.4 2 METHYLACYL COA RACEMASE / NP_001026619.1 / AMACR* / zgc:110704* / HIGHLY SIMILAR TO Q9UHK6-AMACR_HUMAN Alpha-methylacyl-CoA racemase - Homo sapiens (Human) (Eval: 2e-148)427429 / alpha-methylacyl-CoA racemase / AMACR / RCJMB04_7i6 / Gg-NM_014324 / AMACR* / C1QT3* / C1QTNF3* / Complement C1q tumor necr…	chrZ:9721344-9743363 (-) // 94.03 //	NP_001026619.1
Gga.2654.1.S1_at	1.97522	0	Gg-NM_017881 / C9orf95* / Nicotinamide riboside kinase 1 (EC 2.7.1.-)* / NRK1* / SIMILAR TO Q91W63-NRK1_MOUSE Nicotinamide riboside kinase 1 (EC 2.7.1.-) - Mus musculus (Mouse) (Eval: 2e-05)ENSGALG00000015156 / C9orf95 / Nicotinamide riboside kinase 1 (EC 2.7.1.-). / NICOTINAMIDE RIBOSIDE KINASE 2 EC_2.7.1.- INTEGRIN BETA 1 BINDING 3 MUSCLE INTEGRIN BINDING MIBP / NRK1* / HIGHLY SIMILAR TO Q9NWW6…	chrZ:36391099-36397679 (-) // 94.41 //	C9orf95
Gga.9179.1.S1_at	1.9682	2.56738	431670 / LOC431670 / RCJMB04_1b10 / similar to Death-associated protein kinase 1 (DAP kinase 1) / Gg-NM_004938 / DAPK1* / Death-associated protein kinase 1 (EC 2.7.11.1) (DAP kinase 1)* / HIGHLY SIMILAR TO P53355-DAPK1_HUMAN Death-associated protein kinase 1 (EC 2.7.11.1) (DAP kinase 1) - Homo sapiens (Human) (Eval: 0.0)	chrZ:40797583-40839437 (+) // 95.4 //
Gga.3546.1.S1_at	1.95492	0	Gg-NM_000414 / DHB4* / HSD17B4* / HIGHLY SIMILAR TO P51660-DHB4_MOUSE Peroxisomal multifunctional enzyme type 2 (MFE-2) (D-bifunctional protein) (DBP) (17-beta-hydroxysteroid dehydrogenase 4) (17-beta-HSD 4) (D-3-hydroxyacyl-CoA dehydratase) (EC 4.2.1.107) (3-alpha,7-alpha,12-alpha-trihydroxy-5-beta-cholest-24-enoyl-CoA hydratase) (3-hydroxyacyl-CoA dehydrogenase) (EC 1.1.1.35) - Mus musculus ((.…	chrZ:69621720-69678124 (-) // 94.26 //	NP_990274.1
GgaAffx.12938.13.S1_at	1.95348	0	427021 / RCJMB04_34a5 / UBE2R2 / ubiquitin-conjugating enzyme E2R 2 / ENSGALG00000001668 / NP_001026582.1 / UBIQUITIN CONJUGATING ENZYME EC_6.3.2.19 UBIQUITIN LIGASE UBIQUITIN CARRIER / ubiquitin-conjugating enzyme UBC3B / UB2R2* / Ubiquitin-conjugating enzyme E2 R2 (EC 6.3.2.19) (Ubiquitin-protein ligase R2) (Ubiquitin carrier protein R2) (E2-CDC34B)* / zgc:92307* / HIGHLY SIMILAR TO Q712K3-UB2R…	chrZ:6816941-6872776 (+) // 75.67 //	NP_001026582.1
Gga.16581.1.S1_at	1.95308	0	Gg-NM_023927 / GRAM3* / GRAMD3* / GRAM domain-containing protein 3 (HCV NS3-transactivated protein 2)* / SIMILAR TO Q96HH9-GRAM3_HUMAN GRAM domain-containing protein 3 (HCV NS3-transactivated protein 2) - Homo sapiens (Human) (Eval: 2e-06)426813 / GRAMD3 / GRAM domain containing 3 / ENSGALG00000008237 / GRAMD3 / GRAM DOMAIN CONTAINING / GRAM domain-containing protein 3 (HCV NS3-transactivated pro…	chrZ:72328557-72333172 (-) // 96.42 //	GRAMD3
Gga.1958.1.S1_a_at	1.95201	0	Gg-NM_001827 / CKS2* / Cyclin-dependent kinases regulatory subunit 2 (CKS-2)* / HIGHLY SIMILAR TO Q91879-CKS2_XENLA Cyclin-dependent kinases regulatory subunit 2 (Xe-p9) - Xenopus laevis (African clawed frog) (Eval: 1e-12)ENSGALG00000010693 / CYCLIN DEPENDENT KINASES REGULATORY SUBUNIT / Cyclin-dependent kinases regulatory subunit 2 (CKS-2). / CKS2* / zgc:86839* / HIGHLY SIMILAR TO Q2KJI1-CKS2_BO…	chrZ:42827655-42830585 (+) // 100.0 //
Gga.12660.2.S1_a_at	1.94869	0	395456 / PC6 / PCSK5 / proprotein convertase subtilisin/kexin type 5 / ENSGALG00000015164 / Proprotein convertase PC6 (Fragment). / Q9PT87_CHICK / HIGHLY SIMILAR TO Q04592-PCSK5_MOUSE Proprotein convertase subtilisin/kexin type 5 precursor - Mus musculus (Mouse) (Eval: 0.0)Gg-NM_006200 / PCSK5* / Proprotein convertase subtilisin/kexin type 5 precursor (EC 3.4.21.-) (Proprotein convertase PC5) (Su…	chrZ:36649341-36691522 (+) // 67.45 //	Q9PT87_CHICK
GgaAffx.20785.1.S1_at	1.93293	1.29738	769471 / hypothetical protein LOC769471 / LOC769471 /	chrZ:53530506-53531386 (-) // 98.98 //
Gga.13230.1.S1_s_at	1.93285	0	770222 / hypothetical protein LOC770222 / LOC770222 / Gg-NM_153706 /	chrZ:16820497-16827908 (+) // 79.68 //
Gga.9685.1.S1_at	1.92394	0	771294 / LOC771294 / similar to Cdk7 protein / ENSGALG00000014790 / CELL DIVISION EC_2.7.11.22 / Cell division protein kinase 7 (EC 2.7.11.22) (EC 2.7.11.23) (CDK- activating kinase) (CAK) (TFIIH basal transcription factor complex kinase subunit) (39 kDa protein kinase) (P39 Mo15) (STK1) (CAK1). / CDK7* / zgc:85821* / HIGHLY SIMILAR TO P50613-CDK7_HUMAN Cell division protein kinase 7 - Homo sapie…	chrZ:21346549-21368036 (+) // 79.56 //
Gga.12875.1.S1_at	1.91857	0	ENSGALG00000001865 / HALOACID DEHALOGENASE HYDROLASE DOMAIN CONTAINING 2 / Haloacid dehalogenase-like hydrolase domain-containing protein 2. / HDHD2* / zgc:110332* / HIGHLY SIMILAR TO Q3ZCH9-HDHD2_BOVIN Haloacid dehalogenase-like hydrolase domain-containing protein 2 - Bos taurus (Bovine) (Eval: 3e-125)ENSGALG00000001851 / katanin p60 subunit A-like 2 / KATNAL2 / zgc:123350* / HIGHLY SIMILAR TO Q…	chrZ:1534850-1541006 (+) // 97.36 //	KATNAL2
Gga.10677.1.S1_a_at	1.91516	0	427217 / pentatricopeptide repeat domain 2 / PTCD2 / ENSGALG00000023361 / pentatricopeptide repeat domain 2 / PTCD2 / zgc:112401* / WEAKLY SIMILAR TO Q8BK72-RT27_MOUSE Mitochondrial 28S ribosomal protein S27 - Mus musculus (Mouse) (Eval: 0.001)Gg-NM_024754 /	chrZ:26119800-26136603 (-) // 94.89 //	PTCD2
GgaAffx.9364.1.S1_at	1.91437	0	427158 / hypothetical LOC427158 / LOC427158 / ENSGALG00000014745 / P18SRP protein / SFRS12IP1 / zgc:123019* /	chrZ:19602295-19604473 (-) // 100.0 //	SFRS12IP1
GgaAffx.1153.1.S1_s_at	1.9107	0	416380 / CCDC5 / coiled-coil domain containing 5 (spindle associated) / RCJMB04_18e19 / ENSGALG00000001761 / COILED COIL DOMAIN CONTAINING 5 / coiled-coil domain containing 5 (spindle associated) / NP_001025796.1 / CCDC5* / Ccdc5 protein (Fragment)* / Coiled-coil domain-containing protein 5 (Enhancer of invasion-cluster) (HEI-C)* / HIGHLY SIMILAR TO Q96CS2-CCDC5_HUMAN Coiled-coil domain-containin…	chrZ:1928270-1932660 (-) // 100.0 //	NP_001025796.1
GgaAffx.1170.1.S1_at	1.90681	0	427365 / phospholipase A2-activating protein / PLAA / ENSGALG00000001782 / PHOSPHOLIPASE A 2 ACTIVATING PLAP / Phospholipase A-2-activating protein (PLAP) (PLA2P). / LIS1* / plaa* / PLAP* / HIGHLY SIMILAR TO P54319-PLAP_RAT Phospholipase A-2-activating protein - Rattus norvegicus (Rat) (Eval: 0.0)Gg-NM_001031689 / Phospholipase A-2-activating protein (PLAP) (PLA2P)* / PLAA* / PLAP* / HIGHLY SIMIL…	chrZ:66790625-66807684 (-) // 98.87 //
Gga.8188.1.S1_a_at	1.90377	0	ENSGALG00000005372 / C9orf105 / CHROMOSOME 9 OPEN READING FRAME 105 / Uncharacterized protein C9orf105. / CI105* / Novel protein* / si:ch211-240l14.2* / HIGHLY SIMILAR TO Q8N4H5-CI105_HUMAN Uncharacterized protein C9orf105 - Homo sapiens (Human) (Eval: 8e-14)	chrZ:74124445-74125003 (+) // 52.27 //	C9orf105
Gga.15824.1.S1_at	1.90341	0	Gg-NM_181705 / HIGHLY SIMILAR TO Q5U5X0-LYRM7_HUMAN LYR motif-containing protein 7 - Homo sapiens (Human) (Eval: 7e-12)768932 / LYRM7 / Lyrm7 homolog (mouse) / ENSGALG00000023163 / LYR MOTIF CONTAINING 7 / LYR motif-containing protein 7. / LYRM7* / HIGHLY SIMILAR TO Q5U5X0-LYRM7_HUMAN LYR motif-containing protein 7 - Homo sapiens (Human) (Eval: 4e-28)	chrZ:44154455-44163095 (-) // 84.46 //
Gga.19615.1.S1_at	1.90315	1.29738		chrZ:70691560-70692429 (+) // 99.88 //
GgaAffx.24638.1.S1_s_at	1.89532	0	427276 / HISPPD1 / histidine acid phosphatase domain containing 1 / ENSGALG00000015264 / CORTICAL ACTIN CYTOSKELETON / HISPPD1 / Histidine acid phosphatase domain containing 1 / HIGHLY SIMILAR TO O74429-ASP1_SCHPO Cortical actin cytoskeleton protein asp1 - Schizosaccharomyces pombe (Fission yeast) (Eval: 3e-117)Gg-NM_015216 / HIGHLY SIMILAR TO Q06685-VIP1_YEAST Cortical actin cytoskeleton protein…	chrZ:48898027-48940243 (-) // 100.0 //	HISPPD1
GgaAffx.9641.1.S1_at	1.8924	1.29738	395456 / PC6 / PCSK5 / proprotein convertase subtilisin/kexin type 5 / Gg-NM_006200 / PCSK5* / Proprotein convertase subtilisin/kexin type 5 precursor (EC 3.4.21.-) (Proprotein convertase PC5) (Subtilisin/kexin-like protease PC5) (PC6) (hPC6)* / HIGHLY SIMILAR TO Q92824-PCSK5_HUMAN Proprotein convertase subtilisin/kexin type 5 precursor (EC 3.4.21.-) (Proprotein convertase PC5) (Subtilisin/kexin-…	chrZ:36788140-36789514 (+) // 100.0 //	Q9PT87_CHICK
Gga.17189.1.S1_at	1.89189	0		chrZ:7162018-7163949 (-) // 98.35 //
Gga.2944.2.S1_a_at	1.89117	1.74798	Gg-NM_015277 / E3 ubiquitin-protein ligase NEDD4-like protein (EC 6.3.2.-) (Nedd4-2) (NEDD4.2)* / NED4L* / NEDD4L* / HIGHLY SIMILAR TO Q5RBF2-NED4L_PONPY E3 ubiquitin-protein ligase NEDD4-like protein (EC 6.3.2.-) - Pongo pygmaeus (Orangutan) (Eval: 1e-41)ENSGALG00000002917 / E3 UBIQUITIN LIGASE EC_6.3.2.- / Late domain-interacting protein 1 (Fragment). / Q8QGJ2_CHICK / E3 ubiquitin-protein ligas…	chrZ:626577-630210 (+) // 98.79 //	Q8QGJ2_CHICK
Gga.9278.1.S1_at	1.88979	0	427104 / centrin, EF-hand protein, 3 (CDC31 homolog, yeast) / CETN3 / ENSGALG00000014648 / CALMODULIN CAM / Centrin-3. / CETN3* / zgc:109972* / HIGHLY SIMILAR TO O35648-CETN3_MOUSE Centrin-3 - Mus musculus (Mouse) (Eval: 1e-62)Gg-NM_004365 / Centrin-3* / CETN3* / HIGHLY SIMILAR TO O15182-CETN3_HUMAN Centrin-3 - Homo sapiens (Human) (Eval: 2e-30)	chrZ:58564876-58581550 (+) // 94.78 //
GgaAffx.24658.1.S1_at	1.88941	0	427290 / phosphatidylinositol glycan anchor biosynthesis, class G / PIGG / ENSGALG00000015349 / GPI ETHANOLAMINE PHOSPHATE TRANSFERASE 2 EC 2 GLYCOSYLPHOSPHATIDYLINOSITOL ANCHOR BIOSYNTHESIS 7 / GPI ethanolamine phosphate transferase 2 (EC 2.-.-.-) (Phosphatidylinositol-glycan biosynthesis class G protein) (PIG-G) (GPI7 homolog) (hGPI7). / PIGG / GPI ethanolamine phosphate transferase 3 (EC 2.-.-…	chrZ:52129738-52212984 (-) // 100.0 //	PIGG
GgaAffx.24208.1.S1_at	1.88695	0	426145 / serine palmitoyltransferase, long chain base subunit 1 / SPTLC1 / ENSGALG00000013493 / SERINE PALMITOYLTRANSFERASE 1 EC_2.3.1.50 LONG CHAIN BASE BIOSYNTHESIS 1 LCB 1 SERINE PALMITOYL COA TRANSFERASE 1 SPT 1 SPT1 / Serine palmitoyltransferase 1 (EC 2.3.1.50) (Long chain base biosynthesis protein 1) (LCB 1) (Serine-palmitoyl-CoA transferase 1) (SPT 1) (SPT1). / SPTLC1 / LCB1* / zgc:112247*…	chrZ:43939897-43974064 (-) // 100.0 //	SPTLC1
GgaAffx.11649.1.S1_at	1.87982	0	427269 / LOC427269 / RCJMB04_3e14 / similar to Auh protein / ENSGALG00000015210 / ENOYL COA HYDRATASE MITOCHONDRIAL PRECURSOR EC_4.2.1.17 SHORT CHAIN ENOYL COA HYDRATASE SCEH ENOYL COA HYDRATASE 1 / hypothetical protein LOC427269 / NP_001026600.1 / AUHM* / HIGHLY SIMILAR TO Q9JLZ3-AUHM_MOUSE Methylglutaconyl-CoA hydratase, mitochondrial precursor - Mus musculus (Mouse) (Eval: 4e-28)Gg-NM_001698 /…	chrZ:43555227-43588754 (-) // 87.7 //	NP_001026600.1
Gga.13549.1.S1_at	1.87819	0	427301 / LOC427301 / similar to choline transporter-like protein 1, splice / ENSGALG00000015439 / CHOLINE TRANSPORTER SOLUTE CARRIER FAMILY 44 MEMBER / PREDICTED: Gallus gallus similar to choline transporter-like protein 1, splice (LOC427301), mRNA. / XR_027038.1 / Choline transporter-like protein 1 (Solute carrier family 44 member 1) (CD92 antigen) (CDw92)* / CTL1* / CTL3* / HIGHLY SIMILAR TO Q8…	chrZ:53861152-53867947 (+) // 97.76 //	XR_027038.1
Gga.8469.1.S1_at	1.87016	0	427173 / RCJMB04_6h4 / SLC30A5|ZnT5 / solute carrier family 30 (zinc transporter), member 5 / ENSGALG00000014787 / NP_001026590.2 / TRANSPORTER / zinc transporter ZTL1 / slc30a5* / HIGHLY SIMILAR TO Q9HGQ3-YLH3_SCHPO Uncharacterized transporter C17D4.03c - Schizosaccharomyces pombe (Fission yeast) (Eval: 3e-54)	chrZ:21302704-21303301 (+) // 59.05 //	NP_001026590.2
Gga.19005.1.S1_at	1.86807	0		chrZ:16833306-16835303 (-) // 98.66 //
GgaAffx.9374.1.S1_s_at	1.86382	0	427165 / LOC427165 / similar to hypothetical protein FLJ13611 / ENSGALG00000014767 / hypothetical protein LOC427165 / NP_001006577.1 / CDNA FLJ13611 fis, clone PLACE1010802* / zgc:73187* /	chrZ:20018729-20043194 (+) // 100.0 //	NP_001006577.1
Gga.2067.1.S1_at	1.86313	0	Gg-NM_004520 / KIF2* / Kinesin-like protein KIF2 (Kinesin-2) (HK2)* / HIGHLY SIMILAR TO O00139-KIF2A_HUMAN Kinesin-like protein KIF2A (Kinesin-2) (HK2) - Homo sapiens (Human) (Eval: 2e-30)ENSGALG00000014737 / KINESIN / kinesin heavy chain member 2A / NP_001034401.1 / KIF2A* / KIF2C* / Kinesin-like protein KIF2A (Kinesin-2) (HK2)* / HIGHLY SIMILAR TO Q5ZKV8-KIF2A_CHICK Kinesin-like protein KIF2A -…	chrZ:18823679-18827268 (+) // 97.5 //	NP_001034401.1
Gga.16345.1.S1_at	1.85977	0	ENSGALG00000014697 / MOTHERS AGAINST DECAPENTAPLEGIC HOMOLOG SMAD MOTHERS AGAINST DPP HOMOLOG / NP_989892.1 / Sma- and Mad-related protein 2 / Mothers against decapentaplegic homolog 2 (SMAD 2) (Mothers against DPP homolog 2) (Mad-related protein 2) (hMAD-2) (JV18-1) (hSMAD2)* / Mothers against decapentaplegic homolog 2 (SMAD 2) (Mothers against DPP homolog 2) (Smad2)* / Mothers against decapenta…	chrZ:1331293-1332733 (+) // 99.79 //	NP_989892.1
Gga.11661.1.S1_at	1.85965	0	427193 / LOC427193 / similar to hypothetical protein FLJ21657 / ENSGALG00000014863 / C5orf28 / Uncharacterized protein C5orf28. / CE028* / si:busm1-79m10.4* / HIGHLY SIMILAR TO Q0VDI3-CE028_HUMAN Uncharacterized protein C5orf28 - Homo sapiens (Human) (Eval: 4e-96)Gg-NM_022483 / HIGHLY SIMILAR TO Q0VDI3-CE028_HUMAN Uncharacterized protein C5orf28 - Homo sapiens (Human) (Eval: 6e-52)	chrZ:13109269-13121663 (-) // 94.85 //	C5orf28
Gga.12941.1.S1_at	1.8585	0	427159 / SDCCAG10 / serologically defined colon cancer antigen 10 / ENSGALG00000014747 / PEPTIDYL PROLYL ISOMERASE CWC27 EC_5.2.1.8 / SDCCAG10 / serologically defined colon cancer antigen 10 / zgc:56702* / HIGHLY SIMILAR TO P0C1J2-CWC27_RHIOR Peptidyl-prolyl isomerase cwc27 - Rhizopus oryzae (Rhizopus delemar) (Eval: 4e-70)Gg-NM_005869 / SDCCAG10* / HIGHLY SIMILAR TO P0C1J2-CWC27_RHIOR Peptidyl-p…	chrZ:19606909-19700941 (+) // 99.43 //	SDCCAG10
Gga.11468.1.S1_a_at	1.85563	0	768427 / peptidylprolyl isomerase C (cyclophilin C) / PPIC / ENSGALG00000005346 / Peptidyl-prolyl cis-trans isomerase C (EC 5.2.1.8) (PPIase) (Rotamase) (Cyclophilin C). / PEPTIDYL PROLYL CIS TRANS ISOMERASE EC_5.2.1.8 PPIASE ROTAMASE / PPIC* / HIGHLY SIMILAR TO Q08E11-PPIC_BOVIN Peptidyl-prolyl cis-trans isomerase C - Bos taurus (Bovine) (Eval: 7e-88)Gg-NM_000943 / Peptidyl-prolyl cis-trans isom…	chrZ:73945599-73950771 (-) // 93.46 //
GgaAffx.9643.1.S1_at	1.84889	0	395456 / PC6 / PCSK5 / proprotein convertase subtilisin/kexin type 5 / ENSGALG00000015164 / Proprotein convertase PC6 (Fragment). / Q9PT87_CHICK / HIGHLY SIMILAR TO Q04592-PCSK5_MOUSE Proprotein convertase subtilisin/kexin type 5 precursor - Mus musculus (Mouse) (Eval: 0.0)	chrZ:36800689-36821062 (+) // 95.6 //	Q9PT87_CHICK
GgaAffx.12297.1.S1_s_at	1.84197	1.29738	427116 / ARSK / arylsulfatase family, member K / RCJMB04_12e18 / ENSGALG00000014672 / arylsulfatase family, member K / ARYLSULFATASE K PRECURSOR EC_3.1.6.- ASK / NP_001026586.1 / ARSK* / Arylsulfatase K precursor (EC 3.1.6.-) (ASK) (Telethon sulfatase)* / zgc:153019* / HIGHLY SIMILAR TO Q148F3-ARSK_BOVIN Arylsulfatase K precursor - Bos taurus (Bovine) (Eval: 0.0)Gg-NM_198150 / ARSK* / Arylsulfata…	chrZ:56304344-56315471 (-) // 98.89 //	NP_001026586.1
Gga.1558.1.S1_at	1.84176	0	Gg-NM_022490 / DNA-directed RNA polymerase I-associated factor 53 kDa subunit (EC 2.7.7.6) (RNA polymerase I-associated factor 1)* / POLR1E* / RPF53* / HIGHLY SIMILAR TO Q9GZS1-RPF53_HUMAN DNA-directed RNA polymerase I-associated factor 53 kDa subunit (EC 2.7.7.6) (RNA polymerase I polypeptide E) (RNA polymerase I-associated factor 1) - Homo sapiens (Human) (Eval: 9e-20)	chrZ:74204969-74206315 (-) // 72.6 //
GgaAffx.9985.1.S1_s_at	1.84097	0.593562	427333 / ROD1 / ROD1 regulator of differentiation 1 (S. pombe) / Gg-NM_005156 / Regulator of differentiation 1 (Rod1)* / ROD1* / HIGHLY SIMILAR TO Q9Z118-ROD1_RAT Regulator of differentiation 1 (Rod1) - Rattus norvegicus (Rat) (Eval: 1e-25)	chrZ:64634004-64661322 (+) // 95.07 //
Gga.944.1.S1_at	1.83933	0	395316 / CENPH / CENP-H / centromere protein H / ENSGALG00000014788 / CENPH_CHICK / CENTROMERE H CENP H / Centromere protein H (CENP-H). / CENPH* / Centromere protein H (CENP-H) (Interphase centromere complex protein 35)* / HIGHLY SIMILAR TO Q90ZF9-CENPH_CHICK Centromere protein H - Gallus gallus (Chicken) (Eval: 6e-120)Gg-NM_022909 / CENPH* / Centromere protein H (Kinetochore protein CENP-H)* / …	chrZ:21329350-21335530 (+) // 96.84 //
GgaAffx.3134.1.S1_at	1.83338	2.56738	425215 / LOC425215 / RCJMB04_1f9 / similar to UPF0101 protein CGI-137 (Protein AD-004) / ENSGALG00000020534 / ADENYLATE KINASE ISOENZYME 6 EC_2.7.4.3 ATP AMP TRANSPHOSPHORYLASE 6 / hypothetical protein LOC425215 / NP_001026504.1 / KAD6* / zgc:86811* / HIGHLY SIMILAR TO Q5EB68-KAD6_RAT Adenylate kinase isoenzyme 6 - Rattus norvegicus (Rat) (Eval: 1e-75)	chrZ:62772410-62773050 (-) // 100.0 //	NP_001026504.1
GgaAffx.1812.1.S1_at	1.83178	0	ENSGALG00000002793 /	chrZ:847209-862289 (-) // 100.0 //
GgaAffx.3414.1.S1_at	1.83095	3.48628	427356 / RCJMB04_10p19 / ZDHHC21 / zinc finger, DHHC-type containing 21 / ENSGALG00000005437 / NP_001026609.1 / PROBABLE PALMITOYLTRANSFERASE ZDHHC21 EC_2.3.1.- ZINC FINGER DHHC DOMAIN CONTAINING 21 DHHC 21 / zinc finger, DHHC domain containing 21 / Probable palmitoyltransferase ZDHHC21 (EC 2.3.1.-) (Zinc finger DHHC domain-containing protein 21) (DHHC-21)* / ZDH21* / HIGHLY SIMILAR TO Q8IVQ6-ZDH…	chrZ:31374894-31391262 (-) // 98.36 //	NP_001026609.1
Gga.16769.1.S1_at	1.82751	1.29738		chrZ:23462725-23464522 (+) // 99.5 //
Gga.15911.1.S1_s_at	1.82652	0	Gg-NM_139281 / WDR36* / WD repeat-containing protein 36 (T-cell activation WD repeat- containing protein) (TA-WDRP)* / HIGHLY SIMILAR TO Q8NI36-WDR36_HUMAN WD repeat protein 36 (T-cell activation WD repeat-containing protein) (TA-WDRP) - Homo sapiens (Human) (Eval: 2e-12)415609 / WDR36 / WD repeat domain 36 / ENSGALG00000000247 / NP_001038099.1 / WD REPEAT CONTAINING / WD repeat domain 36 / WDR36…	chrZ:45899198-45907703 (-) // 90.54 //	NP_001038099.1
GgaAffx.21401.1.S1_at	1.82635	0	770222 / hypothetical protein LOC770222 / LOC770222 / ENSGALG00000014719 / C5orf35 / HIGHLY SIMILAR TO Q5RBW0-CE035_PONPY Uncharacterized protein C5orf35 homolog - Pongo pygmaeus (Orangutan) (Eval: 2e-93)Gg-NM_153706 /	chrZ:16820497-16827907 (+) // 82.89 //	C5orf35
Gga.17588.1.S1_at	1.82524	0	Gg-NM_014473 / DIMH* / Probable dimethyladenosine transferase (EC 2.1.1.-) (S- adenosylmethionine-6-N",N"-adenosyl(rRNA) dimethyltransferase) (18S rRNA dimethylase)* / HIGHLY SIMILAR TO Q9UNQ2-DIM1L_HUMAN Probable dimethyladenosine transferase (EC 2.1.1.-) (S-adenosylmethionine-6-N ,N -adenosyl(rRNA) dimethyltransferase) (18S rRNA dimethylase) (DIM1 dimethyladenosine transferase 1-like) - Homo sa…	chrZ:18865318-18870752 (-) // 65.02 //	DIMT1L
Gga.14192.1.S1_at	1.81931	0.817236	769469 / hypothetical protein LOC769469 / LOC769469 / ENSGALG00000014727 / CAMP SPECIFIC 3 5 CYCLIC PHOSPHODIESTERASE EC_3.1.4.17 / PREDICTED: Gallus gallus hypothetical protein LOC769469 (LOC769469), mRNA. / XR_026650.1 / HIGHLY SIMILAR TO Q08499-PDE4D_HUMAN cAMP-specific 3 ,5 -cyclic phosphodiesterase 4D - Homo sapiens (Human) (Eval: 0.0)	chrZ:17605206-17606611 (-) // 98.74 //	XR_026650.1
GgaAffx.9370.1.S1_at	1.81689	0	427163 / peptidylprolyl isomerase domain and WD repeat containing 1 / PPWD1 / ENSGALG00000014756 / PEPTIDYL PROLYL CIS TRANS ISOMERASE EC_5.2.1.8 PPIASE ROTAMASE / Peptidylprolyl isomerase domain and WD repeat-containing protein 1 (EC 5.2.1.8). / PPIL3* / PPWD1* / zgc:165355* / HIGHLY SIMILAR TO Q96BP3-PPWD1_HUMAN Peptidylprolyl isomerase domain and WD repeat-containing protein 1 - Homo sapiens (…	chrZ:19982597-19996723 (+) // 100.0 //
GgaAffx.12538.1.S1_at	1.81383	2.56738	427258 / osteoclast stimulating factor 1 / OSTF1 / RCJMB04_17j8 / ENSGALG00000017447 / OSTEOCLAST STIMULATING FACTOR 1 / OSTF1_CHICK / OSTF1* / HIGHLY SIMILAR TO Q6P686-OSTF1_RAT Osteoclast-stimulating factor 1 - Rattus norvegicus (Rat) (Eval: 3e-105)Gg-NM_012383 / Osteoclast-stimulating factor 1* / OSTF1* / SIMILAR TO Q5ZJJ9-OSTF1_CHICK Osteoclast-stimulating factor 1 - Gallus gallus (Chicken) (…	chrZ:36405660-36418207 (+) // 79.21 //
GgaAffx.25289.1.S1_at	1.81082	0	427327 / RASA1 / RAS p21 protein activator (GTPase activating protein) 1 / ENSGALG00000015639 / RAS GTPASE ACTIVATING 1 GTPASE ACTIVATING GAP RAS P21 ACTIVATOR P120GAP RASGAP / Ras GTPase-activating protein 1 (GTPase-activating protein) (GAP) (Ras p21 protein activator) (p120GAP) (RasGAP). / Novel protein similar to vertebrate RAS p21 protein activator (GTPase activating protein) 1 (RASA1) (Fragm…	chrZ:59665193-59710880 (-) // 100.0 //
Gga.10995.1.S1_at	1.80923	0.817236	427403 / LOC427403 / similar to MGC84124 protein / ENSGALG00000005833 / Alba-like protein C9orf23. / C9orf23 / RIBONUCLEASE P SUBUNIT P25 EC_3.1.26.5 RNASE P SUBUNIT P25 / CI023* / zgc:92794* / HIGHLY SIMILAR TO Q8N5L8-CI023_HUMAN Alba-like protein C9orf23 - Homo sapiens (Human) (Eval: 1e-40)Gg-NM_148179 / HIGHLY SIMILAR TO Q8N5L8-CI023_HUMAN Alba-like protein C9orf23 - Homo sapiens (Human) (Eval…	chrZ:7394414-7397286 (-) // 98.69 //	C9orf23
GgaAffx.26489.1.S1_at	1.80881	0	426805 / POLR1E / polymerase (RNA) I polypeptide E, 53kDa / ENSGALG00000005395 / DNA DIRECTED RNA POLYMERASE I SUBUNIT RPA49 RNA POLYMERASE I ASSOCIATED FACTOR 53 RNA POLYMERASE I POLYPEPTIDE E RNA POLYMERASE I ASSOCIATED FACTOR 1 A49 / POLR1E / RPA49* / zgc:112501* / HIGHLY SIMILAR TO Q9GZS1-RPA49_HUMAN DNA-directed RNA polymerase I subunit RPA49 - Homo sapiens (Human) (Eval: 4e-47)Gg-NM_022490 …	chrZ:74199055-74203036 (-) // 100.0 //	POLR1E
Gga.4301.1.S1_at	1.80427	0	Gg-NM_001270 / CHD1* / CHD-W (Fragment)* / Chromodomain-helicase-DNA-binding protein 1 (EC 3.6.1.-) (ATP- dependent helicase CHD1) (CHD-1)* / HIGHLY SIMILAR TO P40201-CHD1_MOUSE Chromodomain-helicase-DNA-binding protein 1 (EC 3.6.1.-) (ATP-dependent helicase CHD1) (CHD-1) - Mus musculus (Mouse) (Eval: 9e-162)ENSGALG00000014642 / CHROMODOMAIN HELICASE DNA BINDING EC_3.6.1.- ATP DEPENDENT HELICASE …	chrZ:50154415-50204555 (+) // 93.76 //	NP_990272.1
GgaAffx.25289.2.S1_s_at	1.80371	0	427327 / RASA1 / RAS p21 protein activator (GTPase activating protein) 1 / ENSGALG00000015639 / RAS GTPASE ACTIVATING 1 GTPASE ACTIVATING GAP RAS P21 ACTIVATOR P120GAP RASGAP / Ras GTPase-activating protein 1 (GTPase-activating protein) (GAP) (Ras p21 protein activator) (p120GAP) (RasGAP). / Novel protein similar to vertebrate RAS p21 protein activator (GTPase activating protein) 1 (RASA1) (Fragm…	chrZ:59671948-59710877 (-) // 100.0 //
Gga.19460.1.S1_at	1.79482	0	Gg-NM_032290 / ANKRD32* / HIGHLY SIMILAR TO Q9BQI6-ANR32_HUMAN Ankyrin repeat domain-containing protein 32 - Homo sapiens (Human) (Eval: 2e-19)ENSGALG00000014667 / ANKRD32 / ANKYRIN REPEAT DOMAIN CONTAINING 32 / ANR32* / HIGHLY SIMILAR TO Q9BQI6-ANR32_HUMAN Ankyrin repeat domain-containing protein 32 - Homo sapiens (Human) (Eval: 2e-121)427111 / ANKRD32 / ankyrin repeat domain 32 /	chrZ:56699869-56707501 (-) // 98.49 //	ANKRD32
Gga.6610.1.S1_at	1.79452	0	ENSGALG00000015020 / TMEM171 / TRANSMEMBRANE 171 / Transmembrane protein 171. / TM171* / HIGHLY SIMILAR TO Q58DS4-TM171_BOVIN Transmembrane protein 171 - Bos taurus (Bovine) (Eval: 5e-66)427220 / LOC427220 / similar to MGC83830 protein / Gg-NM_173490 / HIGHLY SIMILAR TO Q6K0P5-TM171_RAT Transmembrane protein 171 (Parturition-related protein 2) - Rattus norvegicus (Rat) (Eval: 1e-59)	chrZ:25767110-25773675 (-) // 91.97 //	TMEM171
Gga.17980.1.S1_s_at	1.79401	0	Gg-NM_001698 / AUH* / AUMH* / Methylglutaconyl-CoA hydratase, mitochondrial precursor (EC 4.2.1.18) (AU-specific RNA-binding enoyl-CoA hydratase) (AU-binding protein/enoyl-CoA hydratase)* / SIMILAR TO Q13825-AUMH_HUMAN Methylglutaconyl-CoA hydratase, mitochondrial precursor (EC 4.2.1.18) (AU-specific RNA-binding enoyl-CoA hydratase) (AU-binding protein/enoyl-CoA hydratase) - Homo sapiens (Human) …	chrZ:43576619-43588753 (-) // 88.83 //	NP_001026600.1
GgaAffx.11934.1.S1_s_at	1.79154	0	427317 / DHFR / dihydrofolate reductase / ENSGALG00000015579 / DIHYDROFOLATE REDUCTASE EC_1.5.1.3 / DYR_CHICK / Dihydrofolate reductase-like protein 1* / DYR* / DYRL1* / HIGHLY SIMILAR TO P00378-DYR_CHICK Dihydrofolate reductase - Gallus gallus (Chicken) (Eval: 3e-67)Gg-NM_000791 / HIGHLY SIMILAR TO P00378-DYR_CHICK Dihydrofolate reductase (EC 1.5.1.3) - Gallus gallus (Chicken) (Eval: 1e-29)	chrUn_random:40656761-40673403 (+) // 94.93 //
Gga.17032.1.S1_a_at	1.79114	1.74798	Gg-NM_145005 / C9orf72* / CI072* / HIGHLY SIMILAR TO Q66HC3-CI072_RAT Uncharacterized protein C9orf72 homolog - Rattus norvegicus (Rat) (Eval: 6e-82)	chrZ:67024046-67025401 (-) // 94.52 //
Gga.7688.2.S1_s_at	1.7907	0		---
GgaAffx.10043.1.S1_at	1.78924	0		chrZ:65680550-65683953 (+) // 59.61 //
GgaAffx.2307.1.S1_s_at	1.787	0	427443 / nucleoporin 155kDa / NUP155 / ENSGALG00000003688 / NUCLEAR PORE COMPLEX NUP155 NUCLEOPORIN NUP155.155 KDA NUCLEOPORIN / Nuclear pore complex protein Nup155 (Nucleoporin Nup155) (155 kDa nucleoporin). / NU155* / nup155* / HIGHLY SIMILAR TO O75694-NU155_HUMAN Nuclear pore complex protein Nup155 - Homo sapiens (Human) (Eval: 0.0)Gg-NM_153485 / NU155* / Nuclear pore complex protein Nup155 (N…	chrZ:10903886-10935558 (-) // 98.77 //
Gga.7688.3.S1_at	1.78638	0		---
GgaAffx.2056.1.S1_s_at	1.78381	0	427427 / RCJMB04_4k14 / TARS / threonyl-tRNA synthetase / ENSGALG00000003288 / NP_001026618.1 / threonyl-tRNA synthetase / THREONYL TRNA SYNTHETASE EC_6.1.1.3 THREONINE TRNA LIGASE THRRS / SYTC* / Threonyl-tRNA synthetase, cytoplasmic (EC 6.1.1.3) (Threonine--tRNA ligase) (ThrRS)* / zgc:92586* / HIGHLY SIMILAR TO Q3ZBV8-SYTC_BOVIN Threonyl-tRNA synthetase, cytoplasmic - Bos taurus (Bovine) (Eval:…	chrZ:9466884-9482067 (+) // 99.95 //	NP_001026618.1
Gga.9232.1.S1_at	1.78367	0	771273 / mitochondrial ribosomal protein S36 / MRPS36 / ENSGALG00000014789 / Mitochondrial 28S ribosomal protein S36 (S36mt) (MRP-S36). / MITOCHONDRIAL 28S RIBOSOMAL S36 S36MT MRP S36 / MRPS36 / RT36* / HIGHLY SIMILAR TO P82908-RT36_BOVIN Mitochondrial 28S ribosomal protein S36 - Bos taurus (Bovine) (Eval: 1e-13)Gg-NM_033281 / Mitochondrial 28S ribosomal protein S36 (S36mt) (MRP-S36)* / MRPS36* /…	chrZ:21336850-21343473 (+) // 88.77 //	MRPS36
GgaAffx.24368.1.S1_s_at	1.78217	0	ENSGALG00000014168 / NUCLEOLAR 6 NUCLEOLAR RNA ASSOCIATED NRAP / Nucleolar protein 6 (Nucleolar RNA-associated protein) (Nrap). / nol6* / HIGHLY SIMILAR TO Q9H6R4-NOL6_HUMAN Nucleolar protein 6 - Homo sapiens (Human) (Eval: 0.0)Gg-NM_022917 / NOL6* / Nucleolar protein 6 (Nucleolar RNA-associated protein) (Nrap)* / HIGHLY SIMILAR TO Q5M7P5-NOL6_XENTR Nucleolar protein 6 - Xenopus tropicalis (Weste…	chrZ:6767756-6800359 (-) // 85.87 //
GgaAffx.12965.1.S1_at	1.78087	0	426153 / ANKRA2 / ankyrin repeat, family A (RFXANK-like), 2 / ENSGALG00000013511 / ankyrin repeat, family A (RFXANK-like), 2 / DNA BINDING RFXANK REGULATORY FACTOR X SUBUNIT B RFX B ANKYRIN REPEAT 1 / NP_001006565.1 / Ankyrin repeat family A protein 2 (RFXANK-like 2)* / ANRA2* / zgc:64138* / HIGHLY SIMILAR TO Q2KI79-ANRA2_BOVIN Ankyrin repeat family A protein 2 - Bos taurus (Bovine) (Eval: 2e-168…	chrUn_random:31620987-31628010 (-) // 90.66 //	NP_001006565.1
Gga.16968.1.S1_s_at	1.77991	0	427238 / LOC427238 / RCJMB04_9g9 / similar to family with sequence similarity 29, member A / ENSGALG00000015091 / FAM29A / hypothetical protein LOC427238 / NP_001026592.1 / FA29A* / Protein FAM29A* / zgc:153242* / HIGHLY SIMILAR TO Q7Z4H7-FA29A_HUMAN Protein FAM29A - Homo sapiens (Human) (Eval: 3e-110)	chrZ:33363482-33364322 (-) // 94.75 //	NP_001026592.1
Gga.1215.1.S1_at	1.77891	0		chrZ:69739727-69742142 (-) // 94.26 //
Gga.4786.1.S1_at	1.77386	0	ENSGALG00000018565 / C18orf32 / LOC497661 protein (Putative NFkB activating protein). / 426844 / hypothetical gene supported by BX930811; BX930821; CR338815 / LOC426844 / Gg-NM_001035005 /	chrZ:968727-972168 (+) // 97.31 //	C18orf32
GgaAffx.12343.1.S1_s_at	1.76874	0	427109 / LOC427109 / similar to hypothetical protein DKFZp564D172 / ENSGALG00000014661 / hypothetical protein LOC427109 / NP_001006574.1 / Uncharacterized protein C5orf21* / WEAKLY SIMILAR TO Q10271-ARB2_SCHPO Argonaute-binding protein 2 - Schizosaccharomyces pombe (Fission yeast) (Eval: 0.001)Gg-NM_032042 / C5orf21* /	chrZ:56992246-57259077 (+) // 95.7 //	NP_001006574.1
GgaAffx.11324.1.S1_at	1.76831	1.29738	768825 / CDC42SE2 / CDC42 small effector 2 / ENSGALG00000017686 / CDC42 EFFECTOR / CDC42SE2 / CDC42 small effector 2 / zgc:55642* / Gg-NM_020240 /	chrZ:44043138-44069314 (-) // 98.11 //	CDC42SE2
GgaAffx.9663.1.S1_at	1.76772	0	431612 / centrosomal protein 78kDa / CEP78 / ENSGALG00000015179 / CENTROSOMAL OF 78 KDA CEP78 / Centrosomal protein of 78 kDa (Protein Cep78). / CEP78* / HIGHLY SIMILAR TO Q6IRU7-CEP78_MOUSE Centrosomal protein of 78 kDa - Mus musculus (Mouse) (Eval: 1e-154)Gg-NM_003285 / Tenascin-R precursor (TN-R) (Restrictin) (Janusin)* / TENR* / TNR* / HIGHLY SIMILAR TO Q00546-TENR_CHICK Tenascin-R precursor …	chrZ:37523068-37533365 (+) // 100.0 //
GgaAffx.11719.1.S1_s_at	1.75793	0	426847 / ACAA2 / acetyl-Coenzyme A acyltransferase 2 (mitochondrial 3-oxoacyl-Coenzyme A thiolase) / ENSGALG00000002777 / 3 KETOACYL COA THIOLASE EC_2.3.1.16 BETA KETOTHIOLASE ACETYL COA ACYLTRANSFERASE 3 OXOACYL COA THIOLASE / acetyl-Coenzyme A acyltransferase 2 (mitochondrial 3-oxoacyl-Coenzyme A thiolase) / NP_001006571.1 / 3-ketoacyl-CoA thiolase, mitochondrial (EC 2.3.1.16) (Beta- ketothiola…	chrZ:864203-877738 (+) // 98.76 //	NP_001006571.1
Gga.4322.1.S1_at	1.75532	0	ENSGALG00000014916 / SPINDLIN / Spindlin-Z (chSpin-Z). / SPINW_CHICK / SPINZ_CHICK / (clone BALB3N)* / MGC107098 protein* / Putative uncharacterized protein* / Similar to spindlin (Spin) family* / SMY* / SPIN1* / SPIN2* / Spindlin-1 (Ovarian cancer-related protein)* / zgc:110697* / HIGHLY SIMILAR TO Q90WG1-SPINZ_CHICK Spindlin-Z - Gallus gallus (Chicken) (Eval: 1e-150)395344 / CHSPIN-Z|SPIN|SPIN3…	chrZ:42620756-42648541 (+) // 84.96 //
GgaAffx.2320.1.S1_at	1.75288	0	ENSGALG00000003708 / NP_001026621.1 / WD repeat domain 70 / HIGHLY SIMILAR TO Q0VA16-WDR70_XENTR WD repeat-containing protein 70 - Xenopus tropicalis (Western clawed frog) (Silurana tropicalis) (Eval: 0.0)Gg-NM_018034 / WDR70* / SIMILAR TO Q58D20-NLE1_BOVIN Notchless homolog 1 - Bos taurus (Bovine) (Eval: 5e-05)	chrZ:10937343-11080300 (+) // 100.0 //	NP_001026621.1
GgaAffx.21514.1.S1_at	1.74812	0	427148 / GC-rich promoter binding protein 1 / GPBP1 / ENSGALG00000014724 / GC-rich promoter binding protein 1 / GPBP1 / Gg-NM_022913 / GPBP1* /	chrZ:16901201-16914890 (+) // 99.68 //	GPBP1
Gga.12029.1.S1_at	1.74734	0	427216 / mitochondrial ribosomal protein S27 / MRPS27 / ENSGALG00000015002 / Mitochondrial 28S ribosomal protein S27 (S27mt) (MRP-S27). / MITOCHONDRIAL 28S RIBOSOMAL S27 S27MT MRP S27 / MRPS27 / RT27* / HIGHLY SIMILAR TO Q8BK72-RT27_MOUSE Mitochondrial 28S ribosomal protein S27 - Mus musculus (Mouse) (Eval: 5e-141)Gg-NM_015084 / Mitochondrial 28S ribosomal protein S27 (S27mt) (MRP-S27)* / MRPS27*…	chrZ:26136678-26183146 (+) // 98.93 //	MRPS27
GgaAffx.12568.1.S1_at	1.74704	0	416380 / CCDC5 / coiled-coil domain containing 5 (spindle associated) / RCJMB04_18e19 / ENSGALG00000001761 / COILED COIL DOMAIN CONTAINING 5 / coiled-coil domain containing 5 (spindle associated) / NP_001025796.1 / CCDC5* / Ccdc5 protein (Fragment)* / Coiled-coil domain-containing protein 5 (Enhancer of invasion-cluster) (HEI-C)* / HIGHLY SIMILAR TO Q96CS2-CCDC5_HUMAN Coiled-coil domain-containin…	chrZ:1925178-1934125 (-) // 98.28 //	NP_001025796.1
GgaAffx.12320.1.S1_at	1.74575	0.304566	769322 / RCJMB04_12n17 / STARD4 / StAR-related lipid transfer (START) domain containing 4 / ENSGALG00000000241 / Q5ZK67_CHICK / STAR RELATED LIPID TRANSFER START DOMAIN CONTAINING / STAR4* / StAR-related lipid transfer protein 4 (StARD4) (START domain- containing protein 4)* / HIGHLY SIMILAR TO Q96DR4-STAR4_HUMAN StAR-related lipid transfer protein 4 - Homo sapiens (Human) (Eval: 3e-96)Gg-NM_1391…	chrZ:45677855-45686316 (+) // 98.2 //	Q5ZK67_CHICK
Gga.14333.1.S1_at	1.74317	0.817236	Gg-NM_004560 / ROR2* / Tyrosine-protein kinase transmembrane receptor ROR2 precursor (EC 2.7.10.1) (Neurotrophic tyrosine kinase, receptor-related 2)* / Tyrosine-protein kinase transmembrane receptor ROR2 precursor (EC 2.7.1.112) (Neurotrophic tyrosine kinase, receptor-related 2)* / HIGHLY SIMILAR TO Q9Z138-ROR2_MOUSE Tyrosine-protein kinase transmembrane receptor ROR2 precursor (EC 2.7.10.1) (Ne…	chrZ:43779962-43906075 (-) // 96.45 //
Gga.9970.1.S1_at	1.74012	0	427204 / HEXB / hexosaminidase B (beta polypeptide) / ENSGALG00000014933 / Beta-hexosaminidase beta chain precursor (EC 3.2.1.52) (N-acetyl-beta- glucosaminidase) (Beta-N-acetylhexosaminidase) (Hexosaminidase B) (Cervical cancer proto-oncogene 7) (HCC-7) [Contains: Beta- hexosaminidase beta-B chain; Beta-hexosaminidase beta-A ch / BETA HEXOSAMINIDASE CHAIN PRECURSOR EC_3.2.1.52 N ACETYL BETA GLUC…	chrZ:23698648-23711133 (-) // 68.67 //
Gga.12867.1.S1_at	1.74009	0	373913 / NR2C1 / nuclear receptor subfamily 2, group C, member 1 / ENSGALG00000021843 / AUH / ENOYL COA HYDRATASE MITOCHONDRIAL PRECURSOR EC_4.2.1.17 SHORT CHAIN ENOYL COA HYDRATASE SCEH ENOYL COA HYDRATASE 1 / Methylglutaconyl-CoA hydratase, mitochondrial precursor (EC 4.2.1.18) (AU-specific RNA-binding enoyl-CoA hydratase) (AU-binding protein/enoyl-CoA hydratase). / HIGHLY SIMILAR TO Q13825-AUM…	chr1:47230697-47255311 (-) // 65.17 //	AUH
Gga.18343.1.S1_s_at	1.73923	0.304566	Gg-NM_022650 / RASA1* / Ras GTPase-activating protein 1 (GTPase-activating protein) (GAP) (Ras p21 protein activator) (p120GAP) (RasGAP)* / HIGHLY SIMILAR TO P20936-RASA1_HUMAN Ras GTPase-activating protein 1 (GTPase-activating protein) (GAP) (Ras p21 protein activator) (p120GAP) (RasGAP) - Homo sapiens (Human) (Eval: 1e-32)ENSGALG00000017706 / RAS GTPASE ACTIVATING 1 GTPASE ACTIVATING GAP RAS P2…	chrZ:59688581-59706169 (-) // 96.98 //
GgaAffx.21323.1.S1_at	1.73682	0	427233 / LOC427233 / similar to KIAA1797 / ENSGALG00000015071 / CDNA FLJ20375 fis, clone HUV00942. / KIAA1797 / Gg-NM_017794 / KIAA1797* /	chrZ:33985322-34009788 (+) // 99.61 //	KIAA1797
Gga.2184.1.S1_at	1.73611	2.56738	Gg-NM_004772 / C5orf13* / Neuronal protein 3.1 (p311 protein)* / NP311* / HIGHLY SIMILAR TO Q90667-NP311_CHICK Neuronal protein 3.1 (Protein p311) - Gallus gallus (Chicken) (Eval: 1e-33)ENSGALG00000000236 / Neuronal protein 3.1 (Protein p311). / NP311_CHICK / SIMILAR TO NEURONAL 3 1 P311 / NP311* / HIGHLY SIMILAR TO Q90667-NP311_CHICK Neuronal protein 3.1 - Gallus gallus (Chicken) (Eval: 2e-34)39…	chrZ:45605112-45625271 (+) // 94.5 //
Gga.5865.1.S1_at	1.73605	0	ENSGALG00000004353 / TBCA_CHICK / TUBULIN SPECIFIC CHAPERONE A TUBULIN FOLDING COFACTOR A CFA TCP1 CHAPERONIN COFACTOR A / TBCA* / HIGHLY SIMILAR TO P80585-TBCA_CHICK Tubulin-specific chaperone A - Gallus gallus (Chicken) (Eval: 1e-23)416367 / TBCA / tubulin folding cofactor A / Gg-NM_004607 / TBCA* / Tubulin-specific chaperone A (Tubulin-folding cofactor A) (CFA) (TCP1- chaperonin cofactor A)* /	chrZ:22531889-22564376 (+) // 93.71 //
Gga.9870.1.S1_s_at	1.73546	0	427137 / RCJMB04_1h14 / SKIV2L2 / superkiller viralicidic activity 2-like 2 (S. cerevisiae) / ENSGALG00000014709 / EC_3.6.1.- / SKIV2L2 / Superkiller viralicidic activity 2-like 2 (EC 3.6.1.-) (ATP-dependent helicase SKIV2L2). / SK2L2* / HIGHLY SIMILAR TO Q9CZU3-SK2L2_MOUSE Superkiller viralicidic activity 2-like 2 - Mus musculus (Mouse) (Eval: 0.0)Gg-NM_015360 / SK2L2* / SKIV2L2* / Superkiller v…	chrZ:16110096-16141691 (+) // 95.03 //	SKIV2L2
Gga.11928.1.S1_at	1.73477	0	Gg-NM_178324 / LCB1* / Serine palmitoyltransferase 1 (EC 2.3.1.50) (Long chain base biosynthesis protein 1) (LCB 1) (Serine-palmitoyl-CoA transferase 1) (SPT 1) (SPT1)* / SPTLC1* / HIGHLY SIMILAR TO O54695-LCB1_CRIGR Serine palmitoyltransferase 1 (EC 2.3.1.50) (Long chain base biosynthesis protein 1) (LCB 1) (Serine-palmitoyl-CoA transferase 1) (SPT 1) (SPT1) - Cricetulus griseus (Chinese hamster…	chrZ:43960916-43974064 (-) // 95.79 //
GgaAffx.7995.2.S1_s_at	1.73471	0	427461 / MAK10 / MAK10 homolog, amino-acid N-acetyltransferase subunit, (S. cerevisiae) / RCJMB04_32o21 / ENSGALG00000012598 / corneal wound healing-related protein / NP_001026623.1 / mak10* / HIGHLY SIMILAR TO Q5ZHV2-MAK10_CHICK Protein MAK10 homolog - Gallus gallus (Chicken) (Eval: 0.0)	chrZ:40230276-40255024 (+) // 99.95 //	NP_001026623.1
Gga.3315.1.S1_a_at	1.73397	0	ENSGALG00000002605 / 39S RIBOSOMAL L17 MITOCHONDRIAL PRECURSOR L17MT MRP L17 / 39S ribosomal protein L17, mitochondrial precursor (L17mt) (MRP-L17) (LYST-interacting protein 2). / MRPL17 / RM17* / HIGHLY SIMILAR TO Q9NRX2-RM17_HUMAN 39S ribosomal protein L17, mitochondrial precursor - Homo sapiens (Human) (Eval: 6e-59)ENSGALG00000002599 / C9orf100 / VAV / VAV-like protein C9orf100. / CI100* / zgc…	chrZ:8638818-8639846 (-) // 99.89 //	MRPL17 / C9orf100
GgaAffx.9574.1.S1_s_at	1.73166	0	427233 / LOC427233 / similar to KIAA1797 / ENSGALG00000015071 / CDNA FLJ20375 fis, clone HUV00942. / KIAA1797 /	chrZ:33964854-34064295 (+) // 99.81 //	KIAA1797
GgaAffx.13170.1.S1_s_at	1.7311	0	427284 / clathrin, light chain (Lca) / CLTA / RCJMB04_33p3 / ENSGALG00000015326 / CLATHRIN LIGHT CHAIN / clathrin, light polypeptide A / NP_001034402.1 / Clathrin light chain A (Lca)* / CLCA* / zgc:73358* / HIGHLY SIMILAR TO P04973-CLCA_BOVIN Clathrin light chain A - Bos taurus (Bovine) (Eval: 2e-65)Gg-NM_007096 / Clathrin light chain A (Lca)* / CLCA* / CLTA* / HIGHLY SIMILAR TO P04973-CLCA_BOVIN…	chrZ:50949592-50965043 (+) // 98.29 //	NP_001034402.1
Gga.3441.2.S1_s_at	1.73067	0	Gg-NM_174909 / HIGHLY SIMILAR TO Q5ZII6-TM167_CHICK Transmembrane protein 167 precursor - Gallus gallus (Chicken) (Eval: 4e-12)ENSGALG00000015619 / TM167_CHICK / Transmembrane protein 167 precursor. / TM167* / HIGHLY SIMILAR TO Q5ZII6-TM167_CHICK Transmembrane protein 167 precursor - Gallus gallus (Chicken) (Eval: 7e-17)770790 / hypothetical protein LOC770790 / LOC770790 / RCJMB04_25n4 /	chrZ:61618461-61640282 (+) // 88.12 //
GgaAffx.8007.1.S1_at	1.7298	0	427468 / FANCC / Fanconi anemia, complementation group C / ENSGALG00000012618 / Fanconi anemia, complementation group C / FANCONI ANEMIA GROUP C FACC / NP_001006587.2 / FANCC* / Fanconi anemia group C protein (Protein FACC)* / HIGHLY SIMILAR TO Q00597-FANCC_HUMAN Fanconi anemia group C protein - Homo sapiens (Human) (Eval: 3e-150)	chrZ:41170697-41242499 (-) // 99.94 //	NP_001006587.2
Gga.11483.1.S1_at	1.72655	0	427302 / fibronectin type III and SPRY domain containing 1-like / FSD1L / Gg-NM_207647 / FSD1L* / FSD1 N-terminal-like (Coiled-coil domain-containing protein 10) (FSD1- like)* / FSDNL* / SIMILAR TO Q8BYN5-FSD1L_MOUSE FSD1-like protein (FSD1 N-terminal-like protein) (Coiled-coil domain-containing protein 10) - Mus musculus (Mouse) (Eval: 7e-09)	chrZ:53895493-53920158 (+) // 96.75 //
GgaAffx.12705.1.S1_s_at	1.72612	0	427331 / LOC427331 / similar to chromosome 9 open reading frame 80; HSPC043 protein / ENSGALG00000020528 / CI080_CHICK / Uncharacterized protein C9orf80 homolog. / CI080* / zgc:56259* / HIGHLY SIMILAR TO Q2NKT2-CI080_BOVIN Uncharacterized protein C9orf80 homolog - Bos taurus (Bovine) (Eval: 5e-41)Gg-NM_021218 / C9orf80* / HIGHLY SIMILAR TO Q5ZJ32-CI080_CHICK Uncharacterized protein C9orf80 homolo…	chrZ:64463284-64474293 (+) // 83.89 //
Gga.7617.1.S1_at	1.72598	2.56738		chrZ:50216125-50217148 (-) // 98.08 //
Gga.3857.1.S1_s_at	1.72557	0	ENSGALG00000002009 / Fanconi anemia, complementation group G / FANCONI ANEMIA GROUP G FACG / NP_989709.1 / FANCG* / Nuclear valosin-containing protein-like (Nuclear VCP-like protein) (NVLp)* / NVL* / TERA* / Transitional endoplasmic reticulum ATPase (TER ATPase) (15S Mg(2+)- ATPase p97 subunit) (Valosin-containing protein) (VCP)* / SIMILAR TO Q9EQR6-FANCG_MOUSE Fanconi anemia group G protein homo…	chrZ:7956394-7961602 (-) // 44.38 //	NP_989709.1
GgaAffx.1592.2.S1_at	1.72478	0.304566	431658 / RCJMB04_15b4 / RGP1 / RGP1 retrograde golgi transport homolog (S. cerevisiae) / Gg-NM_018891 / LAMC2* / HIGHLY SIMILAR TO Q13753-LAMC2_HUMAN Laminin subunit gamma-2 precursor (Laminin 5 gamma 2 subunit) (Kalinin/nicein/epiligrin 100 kDa subunit) (Laminin B2t chain) (Cell-scattering factor 140 kDa subunit) (CSF 140 kDa subunit) (Large adhesive scatter factor 140 kDa subunit) (Ladsin 140 k…	chrZ:8455682-8462339 (-) // 88.28 //
GgaAffx.21466.1.S1_at	1.72139	0	415602 / YTHDC2 / YTH domain containing 2 / ENSGALG00000000189 / ATP DEPENDENT RNA HELICASE EC_3.6.1.- DEAH BOX / YTHDC2 / YTH domain-containing protein 2. / DHX36* / Probable ATP-dependent RNA helicase DHX36 (EC 3.6.1.-) (DEAH box protein 36) (MLE-like protein 1) (RNA helicase associated with AU-rich element ARE)* / HIGHLY SIMILAR TO Q5R746-YTDC2_PONPY YTH domain-containing protein 2 - Pongo pyg…	chrZ:44852613-44856184 (-) // 99.03 //	YTHDC2
Gga.3269.1.S1_at	1.72003	1.29738		chrZ:46621535-46623165 (-) // 94.31 //
Gga.12212.1.S1_a_at	1.71719	2.56738	427162 / CENPK / CENP-K|FKSG14 / centromere protein K / ENSGALG00000014753 / CENPK_CHICK / CENTROMERE K CENP K / Centromere protein K (CENP-K). / CENPK* / Centromere protein K (CENP-K) (Interphase centromere complex protein 37) (Protein AF-5alpha) (p33)* / HIGHLY SIMILAR TO Q1T7C1-CENPK_CHICK Centromere protein K - Gallus gallus (Chicken) (Eval: 1e-100)Gg-NM_022145 / HIGHLY SIMILAR TO Q1T7C1-CENP…	chrZ:19959937-19982485 (-) // 95.8 //
Gga.9709.1.S1_at	1.71282	0	768856 / LOC768856 / similar to chromosome 9 open reading frame 25 / ENSGALG00000005821 / C9orf25 / Uncharacterized protein C9orf25. / CI025* / CO017* / Uncharacterized protein C15orf17* / Uncharacterized protein C9orf25 homolog* / zgc:101028* / zgc:112221* / HIGHLY SIMILAR TO Q6DC60-CI025_DANRE Uncharacterized protein C9orf25 homolog - Danio rerio (Zebrafish) (Brachydanio rerio) (Eval: 2e-49)Gg-…	chrZ:7169526-7247731 (-) // 94.84 //	C9orf25
Gga.9769.2.S1_at	1.71237	0.304566	416381 / LOC416381 / similar to chromosome 18 open reading frame 25 / ENSGALG00000001763 / CR025* / Uncharacterized protein C18orf25* / zgc:77838* / HIGHLY SIMILAR TO Q96B23-CR025_HUMAN Uncharacterized protein C18orf25 - Homo sapiens (Human) (Eval: 3e-146)Gg-NM_001008239 / CR025* / HIGHLY SIMILAR TO Q96B23-CR025_HUMAN Uncharacterized protein C18orf25 - Homo sapiens (Human) (Eval: 3e-76)	chrZ:1898030-1899103 (-) // 99.44 //
Gga.8340.1.S1_at	1.70592	0	770633 / LOC770633 / similar to protein geranylgeranyltransferase type I, beta subunit / ENSGALG00000008197 / GERANYLGERANYL TRANSFERASE TYPE 1 SUBUNIT BETA EC_2.5.1.59 GERANYLGERANYL TRANSFERASE TYPE I SUBUNIT BETA TYPE I GERANYL GERANYLTRANSFERASE SUBUNIT BETA GGTASE I BETA / PREDICTED: Gallus gallus similar to protein geranylgeranyltransferase type I, beta subunit (LOC770633), mRNA. / XR_02673…	chrZ:72153735-72183178 (-) // 88.24 //	XR_026734.1
Gga.13856.1.S1_at	1.70364	2.56738	427277 / RGMB / RGM domain family, member B / ENSGALG00000015284 / RGM DOMAIN FAMILY MEMBER / RGM domain family member B precursor. / RGMB* / HIGHLY SIMILAR TO Q6NW40-RGMB_HUMAN RGM domain family member B precursor - Homo sapiens (Human) (Eval: 0.0)Gg-NM_001012761 / Repulsive guidance molecule A precursor (RGM domain family member A)* / RGMB* / RGM domain family member B precursor* / HIGHLY SIMIL…	chrZ:50219505-50229387 (-) // 97.15 //
GgaAffx.24733.1.S1_s_at	1.70118	0	427325 / X-ray repair complementing defective repair in Chinese hamster cells 4 / XRCC4 / Gg-NM_022550 / DNA-repair protein XRCC4 (X-ray repair cross-complementing protein 4)* / XRCC4* / HIGHLY SIMILAR TO Q13426-XRCC4_HUMAN DNA-repair protein XRCC4 (X-ray repair cross-complementing protein 4) - Homo sapiens (Human) (Eval: 8e-22)	chrZ:61443250-61535260 (-) // 99.57 //
Gga.463.1.S1_at	1.7009	0	ENSGALG00000014874 / Mitochondrial 28S ribosomal protein S30 (S30mt) (MRP-S30) (Programmed cell death protein 9). / MITOCHONDRIAL 28S RIBOSOMAL S30 S30MT MRP S30 / MRPS30 / RT30* / HIGHLY SIMILAR TO P82924-RT30_BOVIN Mitochondrial 28S ribosomal protein S30 - Bos taurus (Bovine) (Eval: 1e-136)395781 / mitochondrial ribosomal protein S30 / MRPS30 / Gg-NM_016640 / Mitochondrial 28S ribosomal protein…	chrZ:13609764-13870784 (+) // 87.17 //	MRPS30
GgaAffx.24752.1.S1_at	1.69885	0	427336 / LOC427336 / similar to Expressed sequence AI314180 / ENSGALG00000015689 / KIAA0368 / PROTEASOME ASSOCIATED ECM29 HOMOLOG / Proteasome-associated protein ECM29 homolog (Ecm29). / ECM29* / Novel protein* / HIGHLY SIMILAR TO Q5VYK3-ECM29_HUMAN Proteasome-associated protein ECM29 homolog - Homo sapiens (Human) (Eval: 0.0)	chrZ:64960755-65009759 (+) // 99.89 //	KIAA0368
Gga.9802.1.S1_at	1.69871	0	427328 / CCNH / cyclin H / ENSGALG00000015641 / CYCLIN / Cyclin-H (MO15-associated protein) (p37) (p34). / CCNH* / zgc:114132* / HIGHLY SIMILAR TO Q61458-CCNH_MOUSE Cyclin-H - Mus musculus (Mouse) (Eval: 1e-145)Gg-NM_001239 / CCNH* / Cyclin-H (MO15-associated protein) (p37) (p34)* / HIGHLY SIMILAR TO Q61458-CCNH_MOUSE Cyclin-H - Mus musculus (Mouse) (Eval: 3e-44)	chrZ:59652375-59662244 (+) // 85.14 //
Gga.9488.1.S1_at	1.69829	0	395173 / aprataxin / APTX / ENSGALG00000001954 / APRATAXIN EC 3 FORKHEAD ASSOCIATED DOMAIN HISTIDINE TRIAD FHA HIT / Aprataxin (EC 3.-.-.-) (Forkhead-associated domain histidine triad- like protein) (FHA-HIT) (Fragment). / APTX_CHICK / Aprataxin (EC 3.-.-.-) (Forkhead-associated domain histidine triad- like protein) (FHA-HIT)* / APTX* / HIGHLY SIMILAR TO P61798-APTX_CHICK Aprataxin - Gallus gallu…	chrZ:68661014-68669891 (-) // 73.75 //
GgaAffx.8604.1.S1_at	1.697	0	426152 / UTP15 / UTP15, U3 small nucleolar ribonucleoprotein, homolog (S. cerevisiae) / Gg-NM_032175 / U3 small nucleolar RNA-associated protein 15 homolog* / UTP15* / HIGHLY SIMILAR TO Q5F3D7-UTP15_CHICK U3 small nucleolar RNA-associated protein 15 homolog - Gallus gallus (Chicken) (Eval: 1e-34)ENSGALG00000013510 / U3 SMALL NUCLEOLAR RNA ASSOCIATED 15 HOMOLOG / U3 small nucleolar RNA-associated …	chrUn_random:31628268-31638620 (+) // 100.0 //
Gga.11454.1.S1_at	1.69448	0	426812 / aldehyde dehydrogenase 7 family, member A1 / ALDH7A1 / ENSGALG00000008229 / ALPHA AMINOADIPIC SEMIALDEHYDE DEHYDROGENASE EC_1.2.1.31 ALPHA AASA DEHYDROGENASE DELTA1 PIPERIDEINE 6 CARBOXYLATE DEHYDROGENEASE P6C DEHYDROGENASE ALDEHYDE DEHYDROGENASE FAMILY 7 MEMBER A1 ANTIQUITIN 1 / AL7A1* / aldh7a1* / HIGHLY SIMILAR TO Q2KJC9-AL7A1_BOVIN Alpha-aminoadipic semialdehyde dehydrogenase - Bos t…	chrZ:72301375-72320595 (+) // 99.37 //
GgaAffx.11764.1.S1_at	1.69387	0	427310 / RCJMB04_5a23 / ring finger protein 20 / RNF20 / ENSGALG00000015548 / BRE1A_CHICK / E3 UBIQUITIN LIGASE BRE1B EC_6.3.2.- BRE1 B RING FINGER 40 / E3 ubiquitin-protein ligase BRE1A (EC 6.3.2.-) (BRE1-A) (RING finger protein 20). / BRE1A* / E3 ubiquitin-protein ligase BRE1A (EC 6.3.2.-) (BRE1-A) (hBRE1) (RING finger protein 20)* / GOGA4* / LOC402838 protein (Fragment)* / HIGHLY SIMILAR TO Q5…	chrZ:63651117-63671625 (-) // 93.98 //
Gga.5208.2.S1_x_at	1.69272	0	ENSGALG00000012585 / Ubiquilin-1 (Protein linking IAP with cytoskeleton 1) (PLIC-1) (hPLIC- 1). / UBIQUILIN LINKING IAP WITH CYTOSKELETON PLIC / UBQL1* / HIGHLY SIMILAR TO Q9UMX0-UBQL1_HUMAN Ubiquilin-1 - Homo sapiens (Human) (Eval: 0.0)427454 / ubiquilin 1 / UBQLN1 / Gg-NM_053067 / Ubiquilin-1 (Protein linking IAP with cytoskeleton 1) (PLIC-1) (hPLIC- 1)* / UBQL1* / UBQLN1* / HIGHLY SIMILAR TO Q…	chrZ:39452379-39463306 (-) // 95.05 //
Gga.5208.1.S1_a_at	1.69198	0	ENSGALG00000012585 / Ubiquilin-1 (Protein linking IAP with cytoskeleton 1) (PLIC-1) (hPLIC- 1). / UBIQUILIN LINKING IAP WITH CYTOSKELETON PLIC / UBQL1* / HIGHLY SIMILAR TO Q9UMX0-UBQL1_HUMAN Ubiquilin-1 - Homo sapiens (Human) (Eval: 0.0)427454 / ubiquilin 1 / UBQLN1 / Gg-NM_053067 / Ubiquilin-1 (Protein linking IAP with cytoskeleton 1) (PLIC-1) (hPLIC- 1)* / UBQL1* / UBQLN1* / HIGHLY SIMILAR TO Q…	chrZ:39452415-39453170 (-) // 91.76 //
GgaAffx.24720.1.S1_at	1.69054	0	768383 / hypothetical protein LOC768383 / LOC768383 / ENSGALG00000023086 / ZINC FINGER FYVE DOMAIN CONTAINING 16 ENDOFIN ASSOCIATED FYVE DOMAIN / HIGHLY SIMILAR TO Q7Z3T8-ZFY16_HUMAN Zinc finger FYVE domain-containing protein 16 - Homo sapiens (Human) (Eval: 1e-120)Gg-NM_014733 / ZFY16* / ZFYVE16* / Zinc finger FYVE domain-containing protein 16 (Endofin) (Endosome- associated FYVE domain protein)…	chrZ:62736226-62756460 (-) // 80.78 //
Gga.10539.2.S1_a_at	1.68971	0	426795 / serum response factor binding protein 1 / SRFBP1 / ENSGALG00000005316 / serum response factor binding protein 1 / SRFBP1 / Gg-NM_152546 / SRFBP1* /	chrZ:73534307-73593876 (+) // 100.0 //	SRFBP1
Gga.13351.1.S1_at	1.68473	0	ENSGALG00000017686 / CDC42 EFFECTOR / CDC42SE2 / CDC42 small effector 2 / zgc:55642* /	chrZ:44040797-44041872 (-) // 93.57 //	CDC42SE2
GgaAffx.8518.1.S1_at	1.68445	0.304566	429640 / LMBR1 domain containing 2 / LMBRD2 / RCJMB04_18o10 / Gg-NM_001007527 / LMBRD2* / ENSGALG00000013377 / LMBR1 DOMAIN CONTAINING 2 / NP_001026750.1 / LMBD2* / zgc:110095* / HIGHLY SIMILAR TO Q5F3F5-LMBD2_CHICK LMBR1 domain-containing protein 2 - Gallus gallus (Chicken) (Eval: 0.0)	chrZ:10286758-10302730 (-) // 98.85 //	NP_001026750.1
GgaAffx.21299.1.S1_at	1.68417	0.304566	426807 / ZCCHC7 / zinc finger, CCHC domain containing 7 / Gg-NM_032226 / ZCCHC7* / ZCHC7* / Zinc finger CCHC domain-containing protein 7* / HIGHLY SIMILAR TO Q8N3Z6-ZCHC7_HUMAN Zinc finger CCHC domain-containing protein 7 - Homo sapiens (Human) (Eval: 2e-56)ENSGALG00000005433 / ARGININE METHYLTRANSFERASE INTERACTING RING FINGER / ZCCHC7 / Zinc finger CCHC domain-containing protein 7. / Cellular n…	chrZ:74251120-74252237 (-) // 99.75 //	ZCCHC7
Gga.11444.1.S1_s_at	1.68308	0	427457 / LOC427457 / similar to chromosome 9 open reading frame 64 / ENSGALG00000012589 / C9orf64 / Uncharacterized protein C9orf64. / CI064* / zgc:136564* / HIGHLY SIMILAR TO Q5T6V5-CI064_HUMAN Uncharacterized protein C9orf64 - Homo sapiens (Human) (Eval: 4e-145)Gg-NM_032307 / C9orf64* / CI064* / HIGHLY SIMILAR TO Q5T6V5-CI064_HUMAN Uncharacterized protein C9orf64 - Homo sapiens (Human) (Eval: 2…	chrZ:39544138-39553136 (-) // 72.68 //	C9orf64
Gga.13994.1.S1_at	1.68275	0	416368 / SCAMP1 / secretory carrier membrane protein 1 / ENSGALG00000004425 / SCAMP1 / Secretory carrier-associated membrane protein 1 (Secretory carrier membrane protein 1). / SECRETORY CARRIER ASSOCIATED MEMBRANE SECRETORY CARRIER MEMBRANE / SCAM1* / zgc:77214* / HIGHLY SIMILAR TO O77735-SCAM1_PIG Secretory carrier-associated membrane protein 1 - Sus scrofa (Pig) (Eval: 2e-173)Gg-NM_004866 / SC…	chrZ:22156475-22192177 (-) // 98.27 //	SCAMP1
Gga.9925.1.S1_at	1.68205	0	427403 / LOC427403 / similar to MGC84124 protein / ENSGALG00000005833 / Alba-like protein C9orf23. / C9orf23 / RIBONUCLEASE P SUBUNIT P25 EC_3.1.26.5 RNASE P SUBUNIT P25 / CI023* / zgc:92794* / HIGHLY SIMILAR TO Q8N5L8-CI023_HUMAN Alba-like protein C9orf23 - Homo sapiens (Human) (Eval: 1e-40)Gg-NM_148179 / HIGHLY SIMILAR TO Q8N5L8-CI023_HUMAN Alba-like protein C9orf23 - Homo sapiens (Human) (Eval…	chrZ:7394417-7396762 (-) // 95.74 //	C9orf23
GgaAffx.9489.1.S1_s_at	1.67653	4.92287	427205 / G elongation factor, mitochondrial 2 / GFM2 / Gg-NM_032380 / EFG2* / Elongation factor G 2, mitochondrial precursor (mEF-G 2) (Elongation factor G2)* / GFM2* / HIGHLY SIMILAR TO Q969S9-EFG2_HUMAN Elongation factor G 2, mitochondrial precursor (mEF-G 2) (Elongation factor G2) - Homo sapiens (Human) (Eval: 9e-80)ENSGALG00000014939 / Elongation factor G 2, mitochondrial precursor (mEF-G 2) …	chrZ:23680812-23697691 (+) // 100.0 //
GgaAffx.9721.1.S1_s_at	1.67418	0	427276 / HISPPD1 / histidine acid phosphatase domain containing 1 / Gg-NM_015216 / HIGHLY SIMILAR TO Q06685-VIP1_YEAST Cortical actin cytoskeleton protein VIP1 - Saccharomyces cerevisiae (Baker s yeast) (Eval: 1e-34)ENSGALG00000015264 / CORTICAL ACTIN CYTOSKELETON / HISPPD1 / Histidine acid phosphatase domain containing 1 / HIGHLY SIMILAR TO O74429-ASP1_SCHPO Cortical actin cytoskeleton protein a…	chrZ:48912026-48938734 (-) // 100.0 //	HISPPD1
Gga.11587.1.S1_at	1.6695	0		---
Gga.4811.1.S1_s_at	1.66412	0	ENSGALG00000012591 / HETEROGENEOUS NUCLEAR RIBONUCLEOPROTEIN K HNRNP K / hnrpkl* / NOVA2* / PCBP1* / PCBP2* / Poly(rC)-binding protein 1 (Alpha-CP1) (hnRNP-E1) (Nucleic acid- binding protein SUB2.3)* / Poly(rC)-binding protein 2 (Alpha-CP2) (hnRNP-E2)* / RNA-binding protein Nova-2 (Neuro-oncological ventral antigen 2) (Astrocytic NOVA1-like RNA-binding protein)* / HIGHLY SIMILAR TO Q5ZIQ3-HNRPK_C…	chrZ:39553279-39570110 (-) // 95.68 //
Gga.5644.2.S1_s_at	1.66347	0	ENSGALG00000023066 / DNAJ HOMOLOG SUBFAMILY MEMBER / DnaJ (Hsp40) homolog, subfamily A, member 1 / NP_001012963.1 / dnaja1l* / DNJA1* / HIGHLY SIMILAR TO P31689-DNJA1_HUMAN DnaJ homolog subfamily A member 1 - Homo sapiens (Human) (Eval: 0.0)427376 / DNAJA1 / DnaJ (Hsp40) homolog, subfamily A, member 1 / RCJMB04_15h2 / Gg-NM_001539 / DNAJA1* / DnaJ homolog subfamily A member 1 (Heat shock 40 kDa p…	chrZ:68676226-68677795 (+) // 99.36 //	NP_001012963.1
GgaAffx.12901.1.S1_s_at	1.6634	0	770790 / hypothetical protein LOC770790 / LOC770790 / RCJMB04_25n4 / ENSGALG00000015619 / TM167_CHICK / Transmembrane protein 167 precursor. / TM167* / HIGHLY SIMILAR TO Q5ZII6-TM167_CHICK Transmembrane protein 167 precursor - Gallus gallus (Chicken) (Eval: 7e-17)Gg-NM_174909 / HIGHLY SIMILAR TO Q5ZII6-TM167_CHICK Transmembrane protein 167 precursor - Gallus gallus (Chicken) (Eval: 4e-12)	chrZ:61618472-61640755 (+) // 89.28 //
Gga.11097.1.S1_at	1.6622	1.74798	Gg-NM_001207 / BTF3* / Transcription factor BTF3 (RNA polymerase B transcription factor 3)* /	chrUn_random:31604231-31605654 (+) // 99.11 //
GgaAffx.12386.1.S1_at	1.66195	0	ENSGALG00000022377 / PELO_CHICK / PELOTA / Protein pelota homolog. / PELO* / HIGHLY SIMILAR TO Q5ZK01-PELO_CHICK Protein pelota homolog - Gallus gallus (Chicken) (Eval: 0.0)430689 / PELO / pelota homolog (Drosophila) / RCJMB04_14b4 / Gg-NM_001014841 / Gg-NM_015946 / ITA1* / ITGA1* / PELO* / Protein pelota homolog* / HIGHLY SIMILAR TO Q5ZK01-PELO_CHICK Protein pelota homolog - Gallus gallus (Chick…	chrUn_random:23438894-23441308 (-) // 74.36 //
GgaAffx.9704.1.S1_at	1.66159	0	427273 / hypothetical LOC427273 / LOC427273 / Gg-NM_198507 / ENSGALG00000015243 / TMEM157 / TRANSMEMBRANE 157 PRECURSOR / Transmembrane protein 157 precursor (Hepatitis C virus NS5A- transactivated protein 6) (HCV NS5A-transactivated protein 6). / TM157* / HIGHLY SIMILAR TO Q8TBP5-TM157_HUMAN Transmembrane protein 157 precursor - Homo sapiens (Human) (Eval: 2e-20)	chrZ:49789484-49803691 (-) // 96.75 //	TMEM157
GgaAffx.21466.1.S1_s_at	1.66009	0	415602 / YTHDC2 / YTH domain containing 2 / ENSGALG00000000189 / ATP DEPENDENT RNA HELICASE EC_3.6.1.- DEAH BOX / YTHDC2 / YTH domain-containing protein 2. / DHX36* / Probable ATP-dependent RNA helicase DHX36 (EC 3.6.1.-) (DEAH box protein 36) (MLE-like protein 1) (RNA helicase associated with AU-rich element ARE)* / HIGHLY SIMILAR TO Q5R746-YTDC2_PONPY YTH domain-containing protein 2 - Pongo pyg…	chrZ:44852613-44856184 (-) // 99.03 //	YTHDC2
GgaAffx.21563.1.S1_at	1.65898	1.29738		chrZ:65976866-65978095 (-) // 99.92 //
GgaAffx.9739.1.S1_s_at	1.65842	0	427278 / RIOK2 / RIO kinase 2 (yeast) / Gg-NM_018343 / RIOK2* / Serine/threonine-protein kinase RIO2 (EC 2.7.11.1) (RIO kinase 2)* / HIGHLY SIMILAR TO Q9CQS5-RIOK2_MOUSE Serine/threonine-protein kinase RIO2 (EC 2.7.11.1) (RIO kinase 2) - Mus musculus (Mouse) (Eval: 9e-27)ENSGALG00000015288 / NP_001006581.1 / RIO kinase 2 / SERINE/THREONINE KINASE RIO2 EC_2.7.11.1 RIO KINASE 2 / RIOK2* / Serine/th…	chrZ:50427859-50439732 (+) // 100.0 //	NP_001006581.1
Gga.7455.1.S1_at	1.65591	0		chrZ:6434000-6436149 (-) // 99.77 //
GgaAffx.13180.1.S1_s_at	1.6554	0	Gg-NM_002451 / MTAP* / S-methyl-5-thioadenosine phosphorylase (EC 2.4.2.28) (5"- methylthioadenosine phosphorylase) (MTA phosphorylase) (MTAPase)* / HIGHLY SIMILAR TO Q13126-MTAP_HUMAN S-methyl-5-thioadenosine phosphorylase (EC 2.4.2.28) (5 -methylthioadenosine phosphorylase) (MTA phosphorylase) (MTAPase) - Homo sapiens (Human) (Eval: 1e-38)ENSGALG00000008174 / 5-methylthioadenosine phosphorylase…	chrZ:71968345-71996016 (+) // 96.14 //	NP_001026775.1
Gga.11839.1.S1_s_at	1.65455	0	427328 / CCNH / cyclin H / ENSGALG00000015641 / CYCLIN / Cyclin-H (MO15-associated protein) (p37) (p34). / CCNH* / zgc:114132* / HIGHLY SIMILAR TO Q61458-CCNH_MOUSE Cyclin-H - Mus musculus (Mouse) (Eval: 1e-145)Gg-NM_001239 / CCNH* / Cyclin-H (MO15-associated protein) (p37) (p34)* / HIGHLY SIMILAR TO Q61458-CCNH_MOUSE Cyclin-H - Mus musculus (Mouse) (Eval: 3e-44)	chrZ:59652426-59661610 (+) // 97.28 //
GgaAffx.9938.1.S1_at	1.65316	0.593562	ENSGALG00000015589 / DNA MISMATCH REPAIR / PREDICTED: Gallus gallus hypothetical LOC427318 (LOC427318), partial mRNA. / XR_027212.1 / DNA mismatch repair protein Msh3 (Divergent upstream protein) (DUP) (Mismatch repair protein 1) (MRP1)* / MSH3* / MSH6* / Novel protein similar to vertebrate mutS homolog 3 (E. coli) (MSH3)* / HIGHLY SIMILAR TO P20585-MSH3_HUMAN DNA mismatch repair protein Msh3 - H…	chrZ:62614319-62667651 (-) // 98.64 //	XR_027212.1
Gga.11727.1.S1_at	1.64862	0.817236	427475 / LOC427475 / similar to stretch responsive protein 278 / Gg-NM_020207 /	chrZ:41503837-41523915 (+) // 83.52 //
GgaAffx.10518.1.S1_s_at	1.64838	0	428391 / maternal embryonic leucine zipper kinase / MELK / RCJMB04_7d18 / ENSGALG00000016438 / maternal embryonic leucine zipper kinase / MATERNAL EMBRYONIC LEUCINE ZIPPER KINASE EC_2.7.11.1 KINASE PK38 / NP_001026680.1 / MARK3* / Maternal embryonic leucine zipper kinase (EC 2.7.11.1) (hMELK) (Protein kinase PK38) (hPK38)* / MELK* / HIGHLY SIMILAR TO Q14680-MELK_HUMAN Maternal embryonic leucine z…	chrZ:74572819-74594325 (-) // 100.0 //	NP_001026680.1
Gga.13288.1.S1_at	1.64794	0	431639 / hypothetical LOC431639 / LOC431639 / ENSGALG00000015684 / DNAJ HOMOLOG DNJ 2 PRECURSOR DNAJ DOMAIN 2 / PREDICTED: Gallus gallus hypothetical LOC431639 (LOC431639), mRNA. / XR_026950.1 / HIGHLY SIMILAR TO Q17433-DNJ2_CAEEL DnaJ homolog dnj-2 precursor - Caenorhabditis elegans (Eval: 5e-58)Gg-NM_001015882 / GBG10* / GNG10* / Guanine nucleotide-binding protein G(I)/G(S)/G(O) gamma-10 subuni…	chrZ:64942569-64950198 (-) // 84.52 //	XR_026950.1
GgaAffx.13113.1.S1_at	1.64536	0	415609 / WDR36 / WD repeat domain 36 / ENSGALG00000000247 / NP_001038099.1 / WD REPEAT CONTAINING / WD repeat domain 36 / WDR36* / WD repeat protein 36 (T-cell activation WD repeat-containing protein) (TA-WDRP)* / HIGHLY SIMILAR TO Q8NI36-WDR36_HUMAN WD repeat-containing protein 36 - Homo sapiens (Human) (Eval: 0.0)Gg-NM_139281 / WDR36* / WD repeat-containing protein 36 (T-cell activation WD repe…	chrZ:45899205-45932568 (-) // 94.82 //	NP_001038099.1
Gga.11793.1.S1_at	1.64054	0	427322 / APG10L / ATG10 / ATG10 autophagy related 10 homolog (S. cerevisiae) / ENSGALG00000020531 / AUTOPHAGY RELATED 10 APG10 / Autophagy-related protein 10 (APG10-like). / ATG10* / zgc:123341* / HIGHLY SIMILAR TO Q9H0Y0-ATG10_HUMAN Autophagy-related protein 10 - Homo sapiens (Human) (Eval: 2e-54)Gg-NM_031482 / ATG10* / Autophagy-related protein 10 (APG10-like)* / HIGHLY SIMILAR TO Q9H0Y0-ATG10_…	chrZ:62040471-62124175 (-) // 98.91 //
Gga.12332.1.S1_at	1.63532	0	427422 / golgi phosphoprotein 3 (coat-protein) / GOLPH3 / ENSGALG00000003151 / GOLGI PHOSPHOPROTEIN 3 COAT GPP34 / Golgi phosphoprotein 3 (Coat-protein GPP34)* / GOLP3* / HIGHLY SIMILAR TO Q9H4A6-GOLP3_HUMAN Golgi phosphoprotein 3 - Homo sapiens (Human) (Eval: 1e-143)Gg-NM_022130 / Golgi phosphoprotein 3 (Coat-protein GPP34)* / GOLP3* / GOLPH3* / HIGHLY SIMILAR TO Q9CRA5-GOLP3_MOUSE Golgi phospho…	chrZ:9011769-9044681 (-) // 99.92 //
Gga.9572.2.S1_s_at	1.63297	0	427199 / MOCS2 / molybdenum cofactor synthesis 2 / ENSGALG00000014906 / MOCS2 / MOLYBDENUM COFACTOR SYNTHESIS 2 LARGE SUBUNIT MOLYBDOPTERIN SYNTHASE LARGE SUBUNIT MPT SYNTHASE LARGE SUBUNIT MOCS2B / Molybdenum cofactor synthesis protein 2 large subunit (Molybdopterin synthase large subunit) (MPT synthase large subunit) (MOCS2B) (MOCO1- B). / MOS2L* / HIGHLY SIMILAR TO O96007-MOS2L_HUMAN Molybdenu…	chrZ:15250981-15256126 (-) // 73.22 //	MOCS2
GgaAffx.9494.1.S1_at	1.63288	0	431595 / LOC431595 / similar to KIAA0888 protein / Gg-NM_153747 / Phosphatidylinositol N-acetylglucosaminyltransferase subunit C (EC 2.4.1.198) (Phosphatidylinositol-glycan biosynthesis, class C protein) (PIG-C)* / PIGC* / HIGHLY SIMILAR TO Q9CXR4-PIGC_MOUSE Phosphatidylinositol N-acetylglucosaminyltransferase subunit C (EC 2.4.1.198) (Phosphatidylinositol-glycan biosynthesis class C protein) (PI…	chrZ:23651377-23669383 (+) // 100.0 //
Gga.2883.1.S1_at	1.63087	0	Gg-NM_000791 / HIGHLY SIMILAR TO P00378-DYR_CHICK Dihydrofolate reductase (EC 1.5.1.3) - Gallus gallus (Chicken) (Eval: 1e-29)ENSGALG00000015579 / DIHYDROFOLATE REDUCTASE EC_1.5.1.3 / DYR_CHICK / Dihydrofolate reductase-like protein 1* / DYR* / DYRL1* / HIGHLY SIMILAR TO P00378-DYR_CHICK Dihydrofolate reductase - Gallus gallus (Chicken) (Eval: 3e-67)427317 / DHFR / dihydrofolate reductase /	chrUn_random:40656761-40674166 (+) // 95.98 //
GgaAffx.13129.1.S1_at	1.62864	0	Gg-NM_015101 / Gg-NM_024945 / C9orf76* / CI076* / HIGHLY SIMILAR TO Q9H9A7-RMI1_HUMAN Protein RMI1 homolog (75 kDa BLM-associated protein) (BLAP75) (FAAP75) - Homo sapiens (Human) (Eval: 4e-159)ENSGALG00000012592 / NP_001026783.1 / RMI1 HOMOLOG / RMI1, RecQ mediated genome instability 1, homolog / Protein RMI1 homolog (75 kDa BLM-associated protein) (BLAP75) (FAAP75)* / RMI1* / HIGHLY SIMILAR TO …	chrZ:39572877-39576733 (+) // 99.07 //	NP_001026783.1
GgaAffx.8764.1.S1_s_at	1.62812	0.304566	430689 / PELO / pelota homolog (Drosophila) / RCJMB04_14b4 / Gg-NM_001014841 / ENSGALG00000022377 / PELO_CHICK / PELOTA / Protein pelota homolog. / PELO* / HIGHLY SIMILAR TO Q5ZK01-PELO_CHICK Protein pelota homolog - Gallus gallus (Chicken) (Eval: 0.0)	chrUn_random:23438811-23440772 (-) // 92.88 //
Gga.10947.1.S1_at	1.62798	2.56738	Gg-NM_003358 / CEGT* / Ceramide glucosyltransferase (EC 2.4.1.80) (Glucosylceramide synthase) (GCS) (UDP-glucose:N-acylsphingosine D-glucosyltransferase) (UDP- glucose ceramide glucosyltransferase) (GLCT-1)* / UGCG* / HIGHLY SIMILAR TO O88693-CEGT_MOUSE Ceramide glucosyltransferase (EC 2.4.1.80) (Glucosylceramide synthase) (GCS) (UDP-glucose:N-acylsphingosine D-glucosyltransferase) (UDP-glucose c…	chrZ:64804393-64805643 (-) // 99.6 //
GgaAffx.24569.1.S1_s_at	1.62764	3.48628	427218 / TNPO1 / transportin 1 / ENSGALG00000015014 / IMPORTIN BETA 2 KARYOPHERIN BETA 2 / Transportin-1 (Importin beta-2) (Karyopherin beta-2) (M9 region interaction protein) (MIP). / TNPO1* / HIGHLY SIMILAR TO Q92973-TNPO1_HUMAN Transportin-1 - Homo sapiens (Human) (Eval: 0.0)Gg-NM_153188 / TNPO1* / Transportin-1 (Importin beta-2) (Karyopherin beta-2) (M9 region interaction protein) (MIP)* / HI…	chrZ:25902068-25955127 (-) // 99.96 //
GgaAffx.25543.1.S1_at	1.62545	1.29738	ENSGALG00000002599 / C9orf100 / VAV / VAV-like protein C9orf100. / CI100* / zgc:103517* / HIGHLY SIMILAR TO Q8N4T4-CI100_HUMAN Vav-like protein C9orf100 - Homo sapiens (Human) (Eval: 2e-86)Gg-NM_015039 / Nicotinamide mononucleotide adenylyltransferase 2 (EC 2.7.7.1) (NMN adenylyltransferase 2)* / NMNA2* / NMNAT2* / HIGHLY SIMILAR TO Q9BZQ4-NMNA2_HUMAN Nicotinamide mononucleotide adenylyltransfera…	chrZ:8626891-8636721 (+) // 100.0 //	C9orf100
GgaAffx.23946.1.S1_s_at	1.6241	0	427463 / RCJMB04_20e4 / ZCCHC6 / zinc finger, CCHC domain containing 6 / ENSGALG00000012607 / ZCCHC6 / ZINC FINGER CCHC DOMAIN CONTAINING / Zinc finger CCHC domain-containing protein 6. / ZCHC6* / HIGHLY SIMILAR TO Q5VYS8-ZCHC6_HUMAN Zinc finger CCHC domain-containing protein 6 - Homo sapiens (Human) (Eval: 0.0)Gg-NM_024617 / ZCCHC6* / ZCHC6* / Zinc finger CCHC domain-containing protein 6* / HIGH…	chrZ:40330119-40345698 (-) // 98.0 //	ZCCHC6
Gga.9993.1.S1_at	1.62389	0	770061 / signal recognition particle 19kDa / SRP19 / ENSGALG00000000218 / Signal recognition particle 19 kDa protein (SRP19). / SIGNAL RECOGNITION PARTICLE 19 KDA SRP19 / SRP19* / HIGHLY SIMILAR TO P09132-SRP19_HUMAN Signal recognition particle 19 kDa protein - Homo sapiens (Human) (Eval: 1e-50)Gg-NM_003135 / Signal recognition particle 19 kDa protein (SRP19)* / SRP19* / HIGHLY SIMILAR TO P09132-…	chrZ:45167634-45174888 (-) // 94.9 //
Gga.9178.1.S1_at	1.62305	0		---
Gga.7400.1.S1_at	1.6209	3.48628	ENSGALG00000001798 / BARDET BIEDL SYNDROME 4 / Bardet-Biedl syndrome 4 protein. / BBS4* / zgc:152964* / HIGHLY SIMILAR TO Q96RK4-BBS4_HUMAN Bardet-Biedl syndrome 4 protein - Homo sapiens (Human) (Eval: 0.0)	chr10:1095969-1097268 (+) // 99.31 //
GgaAffx.9422.1.S1_at	1.61426	0.817236	427183 / EP4 / prostaglandin E receptor 4 (subtype EP4) / PTGER4 / ENSGALG00000014824 / A2TH16_CHICK / Prostaglandin E2 receptor subtype 4. / PROSTAGLANDIN E2 RECEPTOR SUBTYPE PROSTANOID RECEPTOR PGE RECEPTOR SUBTYPE / Novel protein similar to vertebrate prostaglandin E receptor 4 (Subtype EP4) (PTGER4)* / PE2R4* / Prostaglandin E2 receptor EP4 subtype (Prostanoid EP4 receptor) (PGE receptor, EP4…	chrZ:12253336-12262553 (+) // 100.0 //	A2TH16_CHICK
Gga.7694.1.S1_at	1.61405	0	Gg-NM_020318 / PAP2* / PAPPA2* / Pappalysin-2 precursor (EC 3.4.24.-) (Pregnancy-associated plasma protein-A2) (PAPP-A2) (Pregnancy-associated plasma protein-E1) (PAPP- E)* / HIGHLY SIMILAR TO Q9BXP8-PAPP2_HUMAN Pappalysin-2 precursor (EC 3.4.24.-) (Pregnancy-associated plasma protein-A2) (PAPP-A2) (Pregnancy-associated plasma protein-E1) (PAPP-E) - Homo sapiens (Human) (Eval: 0.0)Gg-NM_032219 / …	chrZ:51629740-51632132 (+) // 76.62 //
Gga.3310.1.S1_at	1.61298	0	Gg-NM_000380 / DNA-repair protein complementing XP-A cells (Xeroderma pigmentosum group A complementing protein)* / XPA* / 395659 / xeroderma pigmentosum, complementation group A / XPA / XPAC /	chrZ:68836469-68837258 (+) // 51.15 //
GgaAffx.11953.1.S1_s_at	1.61158	0		---
Gga.16734.1.S1_at	1.6072	0		chrZ:34467282-34468790 (-) // 82.44 //
GgaAffx.9904.1.S1_s_at	1.60388	0	427310 / RCJMB04_5a23 / ring finger protein 20 / RNF20 / Gg-NM_019592 / BRE1A* / RNF20* / Ubiquitin-protein ligase BRE1A (EC 6.3.2.-) (BRE1-A) (RING finger protein 20)* / HIGHLY SIMILAR TO Q5ZLS3-BRE1A_CHICK E3 ubiquitin-protein ligase BRE1A (EC 6.3.2.-) (BRE1-A) (RING finger protein 20) - Gallus gallus (Chicken) (Eval: 5e-99)ENSGALG00000015548 / BRE1A_CHICK / E3 UBIQUITIN LIGASE BRE1B EC_6.3.2.-…	chrZ:63651457-63669020 (-) // 93.02 //
Gga.12971.1.S1_at	1.60359	0	427469 / LOC427469 / similar to putative repair and recombination helicase RAD26L / Gg-NM_001010895 / SIMILAR TO Q9P2D1-CHD7_HUMAN Chromodomain-helicase-DNA-binding protein 7 (EC 3.6.1.-) (ATP-dependent helicase CHD7) (CHD-7) (Fragment) - Homo sapiens (Human) (Eval: 4e-05)	chrZ:41469381-41493202 (+) // 95.49 //
Gga.2840.1.S1_at	1.60214	4.92287	Gg-NM_001497 / B4GALT1* / B4GT1* / HIGHLY SIMILAR TO P08037-B4GT1_BOVIN Beta-1,4-galactosyltransferase 1 (EC 2.4.1.-) (Beta-1,4-GalTase 1) (Beta4Gal-T1) (b4Gal-T1) (UDP-galactose:beta-N-acetylglucosamine beta-1,4-galactosyltransferase 1) (UDP-Gal:beta-GlcNAc beta-1,4-galactosyltransferase 1) [Includes: Lactose synthase A protein (EC 2.4.1.22); N-acetyllactosamine synthase (EC 2.4.1.90) (Nal synt(…	chrZ:68711546-68722880 (-) // 84.96 //	NP_990533.1
Gga.5794.1.S1_s_at	1.60108	0	ENSGALG00000015155 / hypothetical protein LOC427256 / NP_001026596.1 / CI041* / Uncharacterized protein C9orf41* / zgc:112985* / HIGHLY SIMILAR TO Q8N4J0-CI041_HUMAN Uncharacterized protein C9orf41 - Homo sapiens (Human) (Eval: 5e-152)427256 / LOC427256 / RCJMB04_1m14 / similar to chromosome 9 open reading frame 41 / Gg-NM_152420 / CI041* / HIGHLY SIMILAR TO Q8N4J0-CI041_HUMAN Uncharacterized pro…	chrZ:36369043-36384090 (-) // 52.87 //	NP_001026596.1
GgaAffx.20336.1.S1_at	1.60052	0	ENSGALG00000001766 / E3 UBIQUITIN LIGASE ARKADIA EC_6.3.2.- RING FINGER 111 / RING finger protein 165. / RNF165 / RN165* / HIGHLY SIMILAR TO Q6ZSG1-RN165_HUMAN RING finger protein 165 - Homo sapiens (Human) (Eval: 1e-89)	chrZ:1830779-1831403 (-) // 55.69 //	RNF165
Gga.6358.1.S1_at	1.60051	0	ENSGALG00000015110 / C9orf61 / Uncharacterized protein C9orf61 (Protein X123). / CI061* / K0574* / si:ch211-62b4.3* / Uncharacterized protein KIAA0574 (Fragment)* / HIGHLY SIMILAR TO Q15884-CI061_HUMAN Uncharacterized protein C9orf61 - Homo sapiens (Human) (Eval: 2e-88)427245 / C9orf61 / chromosome 9 open reading frame 61 / Gg-NM_004816 / C9orf61* / CI061* / Protein C9orf61 (Protein X123)* / HIGH…	chrZ:34366203-34368642 (+) // 99.86 //	C9orf61
Gga.10955.1.S1_at	1.59751	3.48628		chrZ:44036634-44037712 (-) // 74.45 //
Gga.2367.2.S1_at	1.59673	0		chrZ:8562495-8562743 (+) // 70.45 //
Gga.19823.1.S1_at	1.59558	0.817236	ENSGALG00000015333 / POLYCOMB GROUP RING FINGER / Polycomb group RING finger protein 3 (RING finger protein 3A). / PCGF3* / HIGHLY SIMILAR TO Q8BTQ0-PCGF3_MOUSE Polycomb group RING finger protein 3 - Mus musculus (Mouse) (Eval: 6e-130)	chrZ:51514438-51515686 (-) // 99.6 //
Gga.16352.1.S1_at	1.59529	0	427301 / LOC427301 / similar to choline transporter-like protein 1, splice / ENSGALG00000015439 / CHOLINE TRANSPORTER SOLUTE CARRIER FAMILY 44 MEMBER / PREDICTED: Gallus gallus similar to choline transporter-like protein 1, splice (LOC427301), mRNA. / XR_027038.1 / Choline transporter-like protein 1 (Solute carrier family 44 member 1) (CD92 antigen) (CDw92)* / CTL1* / CTL3* / HIGHLY SIMILAR TO Q8…	chrZ:53867968-53869315 (+) // 93.06 //	XR_027038.1
Gga.18908.1.S1_s_at	1.59488	0.304566	Gg-NM_022917 / NOL6* / Nucleolar protein 6 (Nucleolar RNA-associated protein) (Nrap)* / HIGHLY SIMILAR TO Q5M7P5-NOL6_XENTR Nucleolar protein 6 - Xenopus tropicalis (Western clawed frog) (Silurana tropicalis) (Eval: 9e-21)ENSGALG00000014168 / NUCLEOLAR 6 NUCLEOLAR RNA ASSOCIATED NRAP / Nucleolar protein 6 (Nucleolar RNA-associated protein) (Nrap). / nol6* / HIGHLY SIMILAR TO Q9H6R4-NOL6_HUMAN Nuc…	chrZ:6785559-6794346 (-) // 94.41 //
GgaAffx.24496.2.S1_s_at	1.59463	0	Gg-NM_006902 / Paired mesoderm homeobox protein 1 (Homeobox protein MHOX) (GMHOX) (Homeobox protein PRX-1)* / Paired mesoderm homeobox protein 1 (PRX-1) (Paired-related homeobox protein 1) (Homeobox protein PHOX1)* / PRRX1* / HIGHLY SIMILAR TO Q05437-PRRX1_CHICK Paired mesoderm homeobox protein 1 (Homeobox protein MHOX) (GMHOX) (Homeobox protein PRX-1) - Gallus gallus (Chicken) (Eval: 2e-61)Gg-NM…	chrZ:18882367-18918030 (+) // 96.77 //	XR_027193.1
Gga.10919.1.S1_at	1.59379	3.48628	415806 / LOC415806 / similar to NAD(P) dependent steroid dehydrogenase-like / Gg-NM_145168 / ENSGALG00000005456 / 3 BETA HYDROXYSTEROID DEHYDROGENASE/DELTA 5 >4 ISOMERASE 3 BETA HSD [INCLUDES: 3 BETA HYDROXY DELTA 5 STEROID DEHYDROGENASE EC_1.1.1.145 3 BETA HYDROXY 5 ENE STEROID DEHYDROGENASE PROGESTERONE REDUCTASE ; STEROID DELTA ISOMERASE EC_5.3.3.- 1 DELTA 5 3 KET / NAD(P) dependent steroid de…	chr11:17428293-17430591 (-) // 97.65 //
GgaAffx.2751.1.S1_at	1.59348	0	771459 / LOC771459 / similar to Arylsulfatase B precursor (ASB) (N-acetylgalactosamine-4-sulfatase) (G4S) / ENSGALG00000004438 / ARYLSULFATASE B EC_3.1.6.12 ASB N ACETYLGALACTOSAMINE 4 SULFATASE G4S / PREDICTED: Gallus gallus similar to Arylsulfatase B precursor (ASB) (N-acetylgalactosamine-4-sulfatase) (G4S) (LOC771459), mRNA. / XR_026771.1 / ARSB* / Arylsulfatase B precursor (EC 3.1.6.12) (ASB)…	chrZ:21997832-21998718 (+) // 100.0 //	XR_026771.1
Gga.14583.1.S1_at	1.59261	0.817236		chrZ:52091478-52092730 (+) // 93.32 //
Gga.2083.1.S1_at	1.59209	0	Gg-NM_004786 / Thioredoxin-like protein 1 (32 kDa thioredoxin-related protein)* / TXNL1* / HIGHLY SIMILAR TO Q8CDN6-TXNL1_MOUSE Thioredoxin-like protein 1 (32 kDa thioredoxin-related protein) - Mus musculus (Mouse) (Eval: 1e-52)ENSGALG00000002948 / THIOREDOXIN / Thioredoxin-like protein 1 (32 kDa thioredoxin-related protein). / TXNL1* / HIGHLY SIMILAR TO O43396-TXNL1_HUMAN Thioredoxin-like protei…	chrZ:476762-491404 (+) // 97.65 //
GgaAffx.9584.1.S1_at	1.58692	0	427237 / ADFP / adipose differentiation-related protein / RCJMB04_4d23 / ENSGALG00000015090 / adipose differentiation-related protein / MANNOSE 6 PHOSPHATE RECEPTOR BINDING 1 / NP_001026591.1 / ADFP* / zgc:110411* / HIGHLY SIMILAR TO Q99541-ADFP_HUMAN Adipophilin - Homo sapiens (Human) (Eval: 1e-156)	chrZ:33391453-33395569 (-) // 100.0 //	NP_001026591.1
GgaAffx.20721.1.S1_s_at	1.5845	0	427375 / IKBKAP / inhibitor of kappa light polypeptide gene enhancer in B-cells, kinase complex-associated protein / RCJMB04_17o18 / ENSGALG00000001947 / ELONGATOR COMPLEX 1 ELP1 IKAPPAB KINASE COMPLEX ASSOCIATED IKK COMPLEX ASSOCIATED / Q5ZJI2_CHICK / Elongator complex protein 1 (ELP1) (IkappaB kinase complex-associated protein) (IKK complex-associated protein) (p150)* / ELP1* / HIGHLY SIMILAR T…	chrUn_random:15509070-15512734 (-) // 46.6 //	Q5ZJI2_CHICK
Gga.4975.5.S1_a_at	1.57839	0	396430 / BRT-2|Tpm2 / TPM3 / tropomyosin 3 / Gg-NM_003289 / TPM2* / Tropomyosin beta chain (Tropomyosin 2) (Beta-tropomyosin)* /	---
Gga.7169.1.S1_at	1.57831	2.56738	ENSGALG00000014865 / C5orf34 / CDNA FLJ32363 fis, clone PUAEN1000081 (Chromosome 5 open reading frame 34). / HIGHLY SIMILAR TO Q96MH7-CE034_HUMAN Uncharacterized protein C5orf34 - Homo sapiens (Human) (Eval: 5e-159)427194 / LOC427194 / similar to FLJ32363 protein / Gg-NM_198566 /	chrZ:13121927-13128007 (-) // 98.73 //	C5orf34
GgaAffx.25283.1.S1_s_at	1.57753	2.56738	ENSGALG00000000215 / DECAPPING ENZYME 2 EC 3 / mRNA-decapping enzyme 2 (EC 3.-.-.-) (hDpc) (Nucleoside diphosphate- linked moiety X motif 20) (Nudix motif 20). / DCP2* / HIGHLY SIMILAR TO Q8IU60-DCP2_HUMAN mRNA-decapping enzyme 2 - Homo sapiens (Human) (Eval: 5e-176)Gg-NM_152624 / DCP2* / mRNA decapping enzyme 2 (EC 3.-.-.-) (hDpc) (Nucleoside diphosphate- linked moiety X motif 20) (Nudix motif 2…	chrZ:45111054-45135593 (-) // 100.0 //
Gga.15983.1.S1_s_at	1.57668	0	Gg-NM_000144 / Frataxin, mitochondrial precursor (Friedreich ataxia protein) (Fxn) [Contains: Frataxin intermediate form]* / FRDA* / FXN* / HIGHLY SIMILAR TO O35943-FRDA_MOUSE Frataxin, mitochondrial precursor (Fxn) - Mus musculus (Mouse) (Eval: 2e-16)427244 / frataxin / FXN / ENSGALG00000015108 / FRATAXIN MITOCHONDRIAL PRECURSOR / Frataxin, mitochondrial precursor (Friedreich ataxia protein) (Fx…	chrZ:34238873-34249760 (+) // 93.12 //	FXN
Gga.17358.1.S1_at	1.57591	0		chrZ:67009803-67011868 (-) // 94.96 //
GgaAffx.11436.1.S1_at	1.57528	0	427137 / RCJMB04_1h14 / SKIV2L2 / superkiller viralicidic activity 2-like 2 (S. cerevisiae) / ENSGALG00000014709 / EC_3.6.1.- / SKIV2L2 / Superkiller viralicidic activity 2-like 2 (EC 3.6.1.-) (ATP-dependent helicase SKIV2L2). / SK2L2* / HIGHLY SIMILAR TO Q9CZU3-SK2L2_MOUSE Superkiller viralicidic activity 2-like 2 - Mus musculus (Mouse) (Eval: 0.0)Gg-NM_015360 / SK2L2* / SKIV2L2* / Superkiller v…	chrZ:16102169-16145323 (+) // 82.24 //	SKIV2L2
GgaAffx.23948.1.S1_at	1.57477	0.817236	427469 / LOC427469 / similar to putative repair and recombination helicase RAD26L / ENSGALG00000012621 / Hypothetical protein (Fragment)* / HIGHLY SIMILAR TO P40352-RAD26_YEAST DNA repair and recombination protein RAD26 - Saccharomyces cerevisiae (Baker s yeast) (Eval: 3e-71)Gg-NM_001010895 / SIMILAR TO Q9P2D1-CHD7_HUMAN Chromodomain-helicase-DNA-binding protein 7 (EC 3.6.1.-) (ATP-dependent heli…	chrZ:41491447-41498239 (+) // 100.0 //
GgaAffx.11728.1.S1_s_at	1.57227	0	427433 / brix domain containing 2 / BXDC2 / RCJMB04_4k20 / ENSGALG00000003373 / BRIX / BRIX DOMAIN CONTAINING 2 RIBOSOME BIOGENESIS BRIX / NP_001026620.1 / Brix domain-containing protein 2 (Ribosome biogenesis protein Brix)* / BXDC2* / Bxdc2 protein (Fragment)* / HIGHLY SIMILAR TO Q3SZZ0-BXDC2_BOVIN Brix domain-containing protein 2 - Bos taurus (Bovine) (Eval: 1e-140)Gg-NM_018321 / Brix domain-co…	chrZ:9918981-9922558 (+) // 98.24 //	NP_001026620.1
Gga.6171.1.S1_a_at	1.57026	0	Gg-NM_007314 / ABL2* / Tyrosine kinase ABL (Fragment)* / Tyrosine-protein kinase ABL2 (EC 2.7.10.2) (Abelson murine leukemia viral oncogene homolog 2) (Tyrosine kinase ARG)* / HIGHLY SIMILAR TO P42684-ABL2_HUMAN Tyrosine-protein kinase ABL2 (EC 2.7.10.2) (Abelson murine leukemia viral oncogene homolog 2) (Abelson-related gene protein) (Tyrosine kinase ARG) - Homo sapiens (Human) (Eval: 0.0)Gg-NM_…	chrZ:59900906-59904132 (-) // 95.59 //
Gga.8431.1.S1_at	1.56958	1.74798		chrZ:56358934-56360627 (+) // 97.07 //
GgaAffx.12402.1.S1_s_at	1.56697	0	770223 / LOC770223 / similar to structural maintenance of chromosomes 5 / Gg-NM_015110 / SMC5L1* / HIGHLY SIMILAR TO Q5ZJY5-SMC5_CHICK Structural maintenance of chromosomes protein 5 - Gallus gallus (Chicken) (Eval: 2e-25)ENSGALG00000015118 / SMC5_CHICK / STRUCTURAL MAINTENANCE OF CHROMOSOMES 5 / Structural maintenance of chromosomes protein 5. / SMC5* / Structural maintenance of chromosomes prot…	chrZ:34629092-34685402 (+) // 94.22 //
GgaAffx.20548.1.S1_at	1.5601	0.304566		chrZ:1871223-1872075 (-) // 94.37 //
Gga.16383.1.S1_at	1.55681	0	ENSGALG00000000215 / DECAPPING ENZYME 2 EC 3 / mRNA-decapping enzyme 2 (EC 3.-.-.-) (hDpc) (Nucleoside diphosphate- linked moiety X motif 20) (Nudix motif 20). / DCP2* / HIGHLY SIMILAR TO Q8IU60-DCP2_HUMAN mRNA-decapping enzyme 2 - Homo sapiens (Human) (Eval: 5e-176)	chrZ:45109291-45110535 (-) // 92.08 //
GgaAffx.8605.1.S1_s_at	1.55582	2.56738	426153 / ANKRA2 / ankyrin repeat, family A (RFXANK-like), 2 / ENSGALG00000013511 / ankyrin repeat, family A (RFXANK-like), 2 / DNA BINDING RFXANK REGULATORY FACTOR X SUBUNIT B RFX B ANKYRIN REPEAT 1 / NP_001006565.1 / Ankyrin repeat family A protein 2 (RFXANK-like 2)* / ANRA2* / zgc:64138* / HIGHLY SIMILAR TO Q2KI79-ANRA2_BOVIN Ankyrin repeat family A protein 2 - Bos taurus (Bovine) (Eval: 2e-168)	chrUn_random:31621715-31628010 (-) // 100.0 //	NP_001006565.1
Gga.9355.1.S1_at	1.55446	0.304566	ENSGALG00000023443 / Q5F409_CHICK / zgc:162244* / ENSGALG00000014733 / MIMITIN MITOCHONDRIAL PRECURSOR MYC INDUCED MITOCHONDRIAL MMTN NDUFA12 / Mimitin, mitochondrial precursor (Myc-induced mitochondrial protein) (MMTN) (B17.2-like) (B17.2L) (NDUFA12-like protein). / MIMIT* / ndufa12l* / HIGHLY SIMILAR TO Q8N183-MIMIT_HUMAN Mimitin, mitochondrial precursor - Homo sapiens (Human) (Eval: 6e-41)7706…	chrZ:18386924-18390603 (-) // 97.45 //	Q5F409_CHICK
Gga.11922.1.S1_at	1.5524	0	426154 / basic transcription factor 3 / BTF3 / ENSGALG00000013512 / NASCENT POLYPEPTIDE ASSOCIATED COMPLEX SUBUNIT BETA NAC BETA BETA NAC / BTF3* / Transcription factor BTF3 (RNA polymerase B transcription factor 3)* / zgc:153435* / HIGHLY SIMILAR TO Q64152-BTF3_MOUSE Transcription factor BTF3 - Mus musculus (Mouse) (Eval: 7e-76)Gg-NM_001207 / BTF3* / Transcription factor BTF3 (RNA polymerase B t…	chrUn_random:31602735-31609298 (+) // 87.83 //
Gga.12340.1.S1_at	1.55053	0	427412 / hypothetical gene supported by CR387102 / LOC427412 / ENSGALG00000002064 / STOMATIN 2 SLP 2 / Stomatin-like protein 2 (SLP-2) (EPB72-like 2). / STOML2 / STML2* / HIGHLY SIMILAR TO Q9UJZ1-STML2_HUMAN Stomatin-like protein 2 - Homo sapiens (Human) (Eval: 5e-60)Gg-NM_013442 / STML2* / Stomatin-like protein 2 (SLP-2) (EPB72-like 2)* / STOML2* / HIGHLY SIMILAR TO Q9UJZ1-STML2_HUMAN Stomatin-l…	chrZ:7978958-7984065 (-) // 57.58 //	STOML2
Gga.15064.1.S1_at	1.54731	0	Gg-NM_153188 / TNPO1* / Transportin-1 (Importin beta-2) (Karyopherin beta-2) (M9 region interaction protein) (MIP)* / HIGHLY SIMILAR TO Q8BFY9-TNPO1_MOUSE Transportin-1 (Importin beta-2) (Karyopherin beta-2) - Mus musculus (Mouse) (Eval: 1e-51)427218 / TNPO1 / transportin 1 / ENSGALG00000015014 / IMPORTIN BETA 2 KARYOPHERIN BETA 2 / Transportin-1 (Importin beta-2) (Karyopherin beta-2) (M9 region …	chrZ:25932295-25955137 (-) // 98.87 //
Gga.4975.2.S1_a_at	1.54304	0	ENSGALG00000002563 / Beta tropomyosin (Fragment). / Q9PST0_CHICK / TROPOMYOSIN / HIGHLY SIMILAR TO P19352-TPM2_CHICK Tropomyosin beta chain - Gallus gallus (Chicken) (Eval: 1e-30)396430 / BRT-2|Tpm2 / TPM3 / tropomyosin 3 / Gg-NM_003289 / TPM2* / Tropomyosin beta chain (Tropomyosin 2) (Beta-tropomyosin)* /	chrZ:8546811-8554861 (+) // 35.64 //	Q9PST0_CHICK
GgaAffx.21542.1.S1_at	1.54209	0	Gg-NM_003640 / IKAP* / IkappaB kinase complex-associated protein (IKK complex-associated protein) (p150)* / IKBKAP* / HIGHLY SIMILAR TO O95163-ELP1_HUMAN Elongator complex protein 1 (ELP1) (IkappaB kinase complex-associated protein) (IKK complex-associated protein) (p150) - Homo sapiens (Human) (Eval: 4e-86)	chrZ:68942914-68944191 (-) // 99.14 //
Gga.1233.2.S1_a_at	1.54149	0	427646 / LOC427646 / similar to AP-3 complex beta3A subunit / ENSGALG00000004390 / AP COMPLEX SUBUNIT BETA 1 ADAPTER RELATED COMPLEX BETA 1 SUBUNIT ADAPTIN ADAPTOR BETA SUBUNIT CLATHRIN ASSEMBLY COMPLEX BETA LARGE CHAIN / PREDICTED: Gallus gallus similar to AP-3 complex beta3A subunit (LOC427646), mRNA. / XR_027204.1 / AP3B1* / AP-3 complex subunit beta-1 (Adapter-related protein complex 3 beta-1…	chrZ:22356768-22387932 (+) // 94.3 //	XR_027204.1
GgaAffx.9445.1.S1_s_at	1.54133	0	427196 / LOC427196 / similar to MGC83563 protein / ENSGALG00000014869 / NAD P TRANSHYDROGENASE MITOCHONDRIAL PRECURSOR EC_1.6.1.2 PYRIDINE NUCLEOTIDE TRANSHYDROGENASE NICOTINAMIDE NUCLEOTIDE TRANSHYDROGENASE / PREDICTED: Gallus gallus similar to MGC83563 protein (LOC427196), mRNA. / XR_026856.1 / nnt* / NNTM* / HIGHLY SIMILAR TO P11024-NNTM_BOVIN NAD(P) transhydrogenase, mitochondrial precursor -…	chrZ:13161135-13202854 (+) // 96.53 //	XR_026856.1
GgaAffx.1597.1.S1_at	1.5384	0	ENSGALG00000002399 / TFIIH BASAL TRANSCRIPTION FACTOR COMPLEX P44 SUBUNIT BASIC TRANSCRIPTION FACTOR 2.44 KDA SUBUNIT BTF2 P44 GENERAL TRANSCRIPTION FACTOR IIH POLYPEPTIDE 2 / gtf2h2* / TF2H2* / HIGHLY SIMILAR TO Q13888-TF2H2_HUMAN TFIIH basal transcription factor complex p44 subunit - Homo sapiens (Human) (Eval: 0.0)	chrZ:71135948-71147127 (+) // 91.64 //
Gga.14265.1.S1_at	1.53824	0	427327 / RASA1 / RAS p21 protein activator (GTPase activating protein) 1 / ENSGALG00000015639 / RAS GTPASE ACTIVATING 1 GTPASE ACTIVATING GAP RAS P21 ACTIVATOR P120GAP RASGAP / Ras GTPase-activating protein 1 (GTPase-activating protein) (GAP) (Ras p21 protein activator) (p120GAP) (RasGAP). / Novel protein similar to vertebrate RAS p21 protein activator (GTPase activating protein) 1 (RASA1) (Fragm…	chrZ:59664414-59664606 (-) // 97.45 //
Gga.19692.1.S1_at	1.53665	0.304566		chrZ:45478529-45482520 (-) // 99.43 //
Gga.15972.1.S1_at	1.53623	0.593562	Gg-NM_153706 /	chrZ:16825764-16827909 (+) // 99.51 //
Gga.4066.1.S1_at	1.53251	0	Gg-NM_006444 / SMC2* / SMC2L1* / Structural maintenance of chromosome 2-like 1 protein (Chromosome- associated protein E) (hCAP-E) (XCAP-E homolog)* / HIGHLY SIMILAR TO Q90988-SMC2_CHICK Structural maintenance of chromosomes protein 2 (Chromosome scaffold protein ScII) - Gallus gallus (Chicken) (Eval: 9e-114)ENSGALG00000015691 / STRUCTURAL MAINTENANCE OF CHROMOSOMES 2 CHROMOSOME ASSOCIATED E XCAP…	chrZ:65014193-65036340 (-) // 87.92 //
Gga.6091.1.S1_s_at	1.52907	0	ENSGALG00000015372 / Progesterone receptor binding protein (Hypothetical protein). / Q9YH14_CHICK / ATP5I* / ATP synthase e chain, mitochondrial (EC 3.6.3.14)* / zgc:153661* / HIGHLY SIMILAR TO Q5RBW2-ATP5I_PONPY ATP synthase e chain, mitochondrial - Pongo pygmaeus (Orangutan) (Eval: 3e-14)769146 / ATP5I / ATP synthase, H+ transporting, mitochondrial F0 complex, subunit E / RBF / Gg-NM_007100 / A…	chrZ:52365085-52366954 (+) // 99.21 //	Q9YH14_CHICK
Gga.15300.1.S1_at	1.52838	0		chrZ:1532076-1532699 (+) // 57.13 //
GgaAffx.20572.1.S1_s_at	1.52411	1.74798	426919 / LOC426919 / similar to hypothetical protein MGC33214 / ENSGALG00000010896 / TMEM161B / TRANSMEMBRANE / Transmembrane protein 161B. / T161A* / T161B* / zgc:63626* / HIGHLY SIMILAR TO Q8C2L6-T161B_MOUSE Transmembrane protein 161B - Mus musculus (Mouse) (Eval: 0.0)Gg-NM_153354 /	chrZ:59431888-59443270 (+) // 100.0 //	TMEM161B
Gga.13788.1.S1_at	1.52155	4.92287	431605 / PC4 and SFRS1 interacting protein 1 / PSIP1|PSIP2 / RCJMB04_6i10 / ENSGALG00000015105 / DERIVED GROWTH FACTOR / Lens epithelium-derived growth factor. / PSIP1_CHICK / HDGF* / hdgfrp2* / HDGR3* / Hepatoma-derived growth factor-related protein 3 (HRP-3) (Hepatoma- derived growth factor 2)* / PC4 and SFRS1-interacting protein (Lens epithelium-derived growth factor) (Transcriptional coactiva…	chrZ:31686227-31689106 (-) // 84.3 //
Gga.8819.1.S1_at	1.52078	0	ENSGALG00000003547 / NP_001007983.1 / S PHASE KINASE ASSOCIATED 2 F BOX SKP2 CYCLIN A/CDK2 ASSOCIATED P45 F 1 / S-phase kinase-associated protein 2 (p45) / SKP2* / S-phase kinase-associated protein 2 (F-box protein Skp2) (Cyclin A/CDK2-associated protein p45) (p45skp2) (F-box/LRR-repeat protein 1)* / HIGHLY SIMILAR TO Q13309-SKP2_HUMAN S-phase kinase-associated protein 2 - Homo sapiens (Human) (E…	chrZ:10338642-10340016 (-) // 99.71 //	NP_001007983.1
GgaAffx.20340.1.S1_at	1.52065	0	ENSGALG00000015019 / FCH domain only protein 2. / SH3 CONTAINING GRB2 3 INTERACTING 1 ENDOPHILIN 3 INTERACTING / FCH domain only protein 1* / FCHO1* / FCHO2* / PPIP1* / zgc:112167* / HIGHLY SIMILAR TO Q3UQN2-FCHO2_MOUSE FCH domain only protein 2 - Mus musculus (Mouse) (Eval: 0.0)	chrZ:25787111-25788608 (-) // 99.53 //
Gga.12357.1.S1_at	1.51845	3.48628	427136 / DEAH (Asp-Glu-Ala-His) box polypeptide 29 / DHX29 / ENSGALG00000014700 / ATP DEPENDENT RNA HELICASE EC_3.6.1.- DEAH BOX / Putative ATP-dependent RNA helicase DHX29 (EC 3.6.1.-) (DEAH box protein 29) (Nucleic acid helicase DDXx). / DHX29* / LOC553505 protein (Fragment)* / HIGHLY SIMILAR TO Q7Z478-DHX29_HUMAN Putative ATP-dependent RNA helicase DHX29 - Homo sapiens (Human) (Eval: 0.0)Gg-NM…	chrZ:16095608-16100164 (-) // 82.61 //
GgaAffx.24537.1.S1_s_at	1.51726	0.817236	427198 / PARP8 / poly (ADP-ribose) polymerase family, member 8 / ENSGALG00000014880 / Poly [ADP-ribose] polymerase 8 (EC 2.4.2.30) (PARP-8). / POLY [ADP RIBOSE] POLYMERASE EC_2.4.2.30 PARP / PARP8* / zgc:152897* / HIGHLY SIMILAR TO Q8N3A8-PARP8_HUMAN Poly [ADP-ribose] polymerase 8 - Homo sapiens (Human) (Eval: 0.0)Gg-NM_024615 / PARP8* / SIMILAR TO Q8N3A8-PARP8_HUMAN Poly [ADP-ribose] polymerase …	chrZ:14212894-14321609 (+) // 100.0 //
GgaAffx.2789.1.S1_at	1.5169	0	416371 / betaine-homocysteine methyltransferase / BHMT / ENSGALG00000004518 / BETAINE HOMOCYSTEINE S METHYLTRANSFERASE EC_2.1.1.5 / Betaine--homocysteine S-methyltransferase 1 (EC 2.1.1.5)* / bhmt* / BHMT1* / Novel protein similar to betaine-homocysteine methyltransferase Bhmt* / HIGHLY SIMILAR TO O35490-BHMT1_MOUSE Betaine--homocysteine S-methyltransferase 1 - Mus musculus (Mouse) (Eval: 0.0)Gg-…	chrZ:21862447-21875187 (-) // 100.0 //
Gga.7241.1.S1_at	1.5166	0	ENSGALG00000005423 / 2 HYDROXYACID DEHYDROGENASE EC 1 / Glyoxylate reductase/hydroxypyruvate reductase (EC 1.1.1.79). / GRHPR* / HIGHLY SIMILAR TO Q9UBQ7-GRHPR_HUMAN Glyoxylate reductase/hydroxypyruvate reductase - Homo sapiens (Human) (Eval: 3e-143)426806 / glyoxylate reductase/hydroxypyruvate reductase / GRHPR / Gg-NM_012203 / Glyoxylate reductase/hydroxypyruvate reductase (EC 1.1.1.79)* / GRHP…	chrZ:74230601-74235890 (-) // 97.75 //
Gga.20037.1.S1_at	1.51325	0		chrZ:21766684-21769029 (-) // 98.05 //
Gga.5139.1.S1_at	1.51174	0	ENSGALG00000012613 / FRUCTOSE 1 6 BISPHOSPHATASE EC_3.1.3.11 D FRUCTOSE 1 6 BISPHOSPHATE 1 PHOSPHOHYDROLASE FBPASE / Fructose-1,6-bisphosphatase (EC 3.1.3.11) (Fragment). / Q9I8D4_CHICK / HIGHLY SIMILAR TO P00636-F16P1_PIG Fructose-1,6-bisphosphatase 1 - Sus scrofa (Pig) (Eval: 1e-164)395218 / FBP1 / fructose-1,6-bisphosphatase 1 / Gg-NM_000507 / F16P1* / FBP1* / Fructose-1,6-bisphosphatase 1 (EC…	chrZ:40949672-40959331 (-) // 97.3 //	Q9I8D4_CHICK
Gga.4975.5.S1_x_at	1.51082	0	396430 / BRT-2|Tpm2 / TPM3 / tropomyosin 3 / Gg-NM_003289 / TPM2* / Tropomyosin beta chain (Tropomyosin 2) (Beta-tropomyosin)* /	---
Gga.15772.1.S1_at	1.51062	2.56738	Gg-NM_194313 / C9orf48* / SIMILAR TO Q5T7B8-KIF24_HUMAN Kinesin-like protein KIF24 - Homo sapiens (Human) (Eval: 8e-06)427398 / LOC427398 / similar to chromosome 9 open reading frame 48 / ENSGALG00000005806 / KIF24_HUMAN Isoform 2 of Q5T7B8 - Homo sapiens (Human) / KINESIN / KI13B* / KIF24* / Kinesin-like protein KIF13B (Kinesin-like protein GAKIN)* / HIGHLY SIMILAR TO Q5T7B8-KIF24_HUMAN Kinesin-…	chrZ:7072397-7076411 (-) // 99.5 //
GgaAffx.12901.1.S1_at	1.51052	0	770790 / hypothetical protein LOC770790 / LOC770790 / RCJMB04_25n4 / ENSGALG00000015619 / TM167_CHICK / Transmembrane protein 167 precursor. / TM167* / HIGHLY SIMILAR TO Q5ZII6-TM167_CHICK Transmembrane protein 167 precursor - Gallus gallus (Chicken) (Eval: 7e-17)Gg-NM_174909 / HIGHLY SIMILAR TO Q5ZII6-TM167_CHICK Transmembrane protein 167 precursor - Gallus gallus (Chicken) (Eval: 4e-12)	chrZ:61618472-61640755 (+) // 89.28 //
Gga.7651.1.S1_at	1.51044	0		chrZ:52246638-52247813 (-) // 99.15 //
Gga.16231.1.S1_at	1.51043	0	ENSGALG00000014956 / DNA POLYMERASE KAPPA EC_2.7.7.7 / NP_989514.1 / polymerase (DNA directed) kappa / DNA polymerase kappa (EC 2.7.7.7) (DINB protein) (DINP)* / POLK* / HIGHLY SIMILAR TO Q9UBT6-POLK_HUMAN DNA polymerase kappa - Homo sapiens (Human) (Eval: 0.0)	chrZ:23352589-23354041 (-) // 93.55 //	NP_989514.1
GgaAffx.3390.2.S1_s_at	1.50983	0.593562	426804 / WDR32 / WD repeat domain 32 / ENSGALG00000005390 / WDR32 / WD repeat domain 32 / zgc:85718* / HIGHLY SIMILAR TO A2AKB9-WDR32_MOUSE WD repeat-containing protein 32 - Mus musculus (Mouse) (Eval: 0.0)Gg-NM_024345 / WDR32* /	chrZ:74183650-74189597 (+) // 100.0 //	WDR32
Gga.8097.1.S1_at	1.50982	0.817236		chrZ:53869292-53871368 (+) // 83.65 //
Gga.3372.1.S1_at	1.50767	0	Gg-NM_181093 / PACE1* / Protein-associating with the carboxyl-terminal domain of ezrin (Ezrin- binding protein PACE-1) (SCY1-like protein 3)* / SCYL3* / HIGHLY SIMILAR TO Q8IZE3-PACE1_HUMAN Protein-associating with the carboxyl-terminal domain of ezrin (Ezrin-binding protein PACE-1) (SCY1-like protein 3) - Homo sapiens (Human) (Eval: 5e-158)	chrZ:16072768-16075132 (-) // 84.49 //
GgaAffx.21055.1.S1_at	1.50731	0		chrZ:11577515-11579728 (-) // 99.91 //
Gga.14232.1.S1_at	1.50696	0		chrZ:28434972-28436164 (+) // 98.92 //
Gga.10730.1.S1_at	1.5067	0	416364 / AGGF1 / angiogenic factor with G patch and FHA domains 1 / ENSGALG00000004311 / ANGIOGENIC FACTOR WITH G PATCH AND FHA DOMAINS 1 ANGIOGENIC FACTOR VG5Q / Angiogenic factor with G patch and FHA domains 1 (Angiogenic factor VG5Q) (Vasculogenesis gene on 5q protein) (hVG5Q) (G patch domain- containing protein 7). / AGGF1* / HIGHLY SIMILAR TO Q8N302-AGGF1_HUMAN Angiogenic factor with G patch…	chrZ:22763791-22782901 (-) // 99.29 //
GgaAffx.12473.1.S1_at	1.50477	0	427254 / RCJMB04_16e14 / ZA20D2|ZFAND5 / zinc finger, AN1-type domain 5 / ENSGALG00000015144 / AN1 TYPE ZINC FINGER ZINC FINGER A20 DOMAIN CONTAINING / NP_001026595.1 / zinc finger protein 216 / AN1-type zinc finger protein 5 (Zinc finger A20 domain-containing protein 2) (Zinc finger protein 216)* / ZFAN5* / zfand5b* / HIGHLY SIMILAR TO O76080-ZFAN5_HUMAN AN1-type zinc finger protein 5 - Homo sap…	chrZ:35431237-35446144 (-) // 98.98 //	NP_001026595.1
GgaAffx.11388.1.S1_at	1.50425	0	427410 / valosin-containing protein / VCP / ENSGALG00000001986 / NP_001038129.1 / PEROXISOMAL BIOGENESIS FACTOR 6 / valosin-containing protein / nvl* / TERA* / vcp* / HIGHLY SIMILAR TO P46462-TERA_RAT Transitional endoplasmic reticulum ATPase - Rattus norvegicus (Rat) (Eval: 0.0)Gg-NM_007126 / TERA* / Transitional endoplasmic reticulum ATPase (TER ATPase) (15S Mg(2+)- ATPase p97 subunit) (Valosin…	chrZ:7931928-7954971 (-) // 97.96 //	NP_001038129.1
GgaAffx.13009.1.S1_s_at	1.504	0	427384 / RCJMB04_29h8 / TNFAIP8 / tumor necrosis factor, alpha-induced protein 8 / ENSGALG00000002196 / TFIP8_CHICK / TUMOR NECROSIS FACTOR ALPHA INDUCED 8 / Tumor necrosis factor, alpha-induced protein 8. / TFIP8* / Tumor necrosis factor, alpha-induced protein 8 (Head and neck tumor and metastasis-related protein) (TNF-induced protein GG2-1) (SCC-S2) (NF-kappa B-inducible DED-containing protein)…	chrZ:69691801-69695252 (-) // 98.95 //
GgaAffx.12060.1.S1_at	1.50344	0	427388 / COMMD10 / COMM domain containing 10 / RCJMB04_8m8 / ENSGALG00000002308 / COMM DOMAIN CONTAINING 10 / NP_001026614.1 / COMDA* / COMM domain-containing protein 10* / HIGHLY SIMILAR TO Q9Y6G5-COMDA_HUMAN COMM domain-containing protein 10 - Homo sapiens (Human) (Eval: 1e-55)Gg-NM_016144 / COMDA* / COMMD10* / COMM domain-containing protein 10* / HIGHLY SIMILAR TO Q9Y6G5-COMDA_HUMAN COMM domai…	chrZ:70838334-70934606 (-) // 93.94 //	NP_001026614.1
Gga.1233.3.S1_at	1.50315	0	427646 / LOC427646 / similar to AP-3 complex beta3A subunit / ENSGALG00000004390 / AP COMPLEX SUBUNIT BETA 1 ADAPTER RELATED COMPLEX BETA 1 SUBUNIT ADAPTIN ADAPTOR BETA SUBUNIT CLATHRIN ASSEMBLY COMPLEX BETA LARGE CHAIN / PREDICTED: Gallus gallus similar to AP-3 complex beta3A subunit (LOC427646), mRNA. / XR_027204.1 / AP3B1* / AP-3 complex subunit beta-1 (Adapter-related protein complex 3 beta-1…	chrZ:22325874-22356826 (+) // 89.68 //	XR_027204.1
GgaAffx.6384.2.S1_s_at	1.50268	1.29738	427347 / CBWD1 / COBW domain containing 1 / RCJMB04_13c10 / Gg-NM_001024916 / HIGHLY SIMILAR TO Q9BRT8-CBWD1_HUMAN COBW domain-containing protein 1 (COBP) (NPC-A-6 COBW domain-containing protein 1) (NPC-A-6) - Homo sapiens (Human) (Eval: 2e-12)ENSGALG00000010147 / COBW DOMAIN CONTAINING 1 COBALAMIN SYNTHETASE W DOMAIN CONTAINING 1 / COBW domain containing protein1 / NP_001026607.1 / cbwd* / CBWD1…	chrZ:26477833-26497452 (-) // 100.0 //	NP_001026607.1
GgaAffx.11707.1.S1_s_at	1.50178	0	427124 / RNA U, small nuclear RNA export adaptor (phosphorylation regulated) / RNUXA / ENSGALG00000014691 / RNA U SMALL NUCLEAR RNA EXPORT ADAPTER PHOSPHORYLATED ADAPTER RNA EXPORT / RNA U small nuclear RNA export adapter protein. / RNUXA_CHICK / RNA U small nuclear RNA export adapter protein (Phosphorylated adapter RNA export protein)* / RNUXA* / HIGHLY SIMILAR TO Q5ZLY0-RNUXA_CHICK RNA U small …	chrZ:55049253-55058194 (+) // 98.22 //
Gga.10995.1.S1_s_at	1.50146	0.304566	427403 / LOC427403 / similar to MGC84124 protein / ENSGALG00000005833 / Alba-like protein C9orf23. / C9orf23 / RIBONUCLEASE P SUBUNIT P25 EC_3.1.26.5 RNASE P SUBUNIT P25 / CI023* / zgc:92794* / HIGHLY SIMILAR TO Q8N5L8-CI023_HUMAN Alba-like protein C9orf23 - Homo sapiens (Human) (Eval: 1e-40)Gg-NM_148179 / HIGHLY SIMILAR TO Q8N5L8-CI023_HUMAN Alba-like protein C9orf23 - Homo sapiens (Human) (Eval…	chrZ:7394414-7397286 (-) // 98.69 //	C9orf23
Gga.13423.1.S1_at	1.50017	2.56738		chr2:31573007-31574967 (-) // 97.39 //
