# Supplementary material for: Sex-dimorphic gene expression and ineffective dosage compensation of Z-linked genes in gastrulating chicken embryos
Source: BMC Genomics. 2010 Jan 7;11:13. doi: 10.1186/1471-2164-11-13 (PMC2821371; doi:10.1186/1471-2164-11-13)
Supplement: Additional file 3 — List of the probesets that are expressed significantly higher in females than in males. The cutoff is set at 5% FDR. [file 1471-2164-11-13-S3.XLS]

## Sheet: Sheet1
Probe	F:M ratio	q-value(%)	Chromosome	Description	Gene Symbol/ID
Gga.9713.2.S1_a_at	1612.85	0	chrW_random:580180-590737 (+) // 68.08 // /// chrW_random:581356-602643 (-) // 86.54 // /// chrW_random:177101-180094 (-) // 82.61 // /// chrW_random:182849-185709 (-) // 82.55 // /// chrW_random:191825-590009 (-) // 81.72 //	ENSGALG00000022675 / HINTW FRAGMENT / Q98TH7_CHICK / Wpkci (Fragment). / ENSGALG00000022674 / HINTW FRAGMENT / Q3MMY7_CHICK / HIGHLY SIMILAR TO P80912-HINT1_RABIT Histidine triad nucleotide-binding protein 1 - Oryctolagus cuniculus (Rabbit) (Eval: 4e-12)Gg-NM_005340 / HINT1* / Histidine triad nucleotide-binding protein 1 (Adenosine 5"- monophosphoramidase) (Protein kinase C inhibitor 1) (Protein …	Q98TH7_CHICK / Q3MMY7_CHICK
Gga.19575.1.S1_at	311.534	0.589346	chrUn_random:38164764-38165589 (+) // 85.88 //	ENSGALG00000014366 / HETEROGENEOUS NUCLEAR RIBONUCLEOPROTEIN K HNRNP K / HNRPK_CHICK / hnrpkl* / HIGHLY SIMILAR TO Q5ZIQ3-HNRPK_CHICK Heterogeneous nuclear ribonucleoprotein K - Gallus gallus (Chicken) (Eval: 0.0)426516 / heterogeneous nuclear ribonucleoprotein K / HNRPK / RCJMB04_24e23 /
Gga.3078.1.S1_at	130.559	0	chrUn_random:47165755-47173919 (+) // 96.3 //	Gg-NM_001207 / BTF3* / Transcription factor BTF3 (RNA polymerase B transcription factor 3)* / ENSGALG00000000395 / NASCENT POLYPEPTIDE ASSOCIATED COMPLEX SUBUNIT BETA NAC BETA BETA NAC / Transcription factor BTF3 homolog 1 (Basic transcription factor 3-like 1). / HIGHLY SIMILAR TO Q64152-BTF3_MOUSE Transcription factor BTF3 - Mus musculus (Mouse) (Eval: 1e-67)430910 / LOC430910 / similar to gener…
GgaAffx.20558.1.S1_at	85.3341	0	chrW_random:453596-454479 (+) // 98.88 //	374195 / CHD1 / chromodomain helicase DNA binding protein 1 / ENSGALG00000015278 / CHD-W (Fragment). / CHROMODOMAIN HELICASE DNA BINDING EC_3.6.1.- ATP DEPENDENT HELICASE CHD / Q9YI73_CHICK / HIGHLY SIMILAR TO P40201-CHD1_MOUSE Chromodomain-helicase-DNA-binding protein 1 - Mus musculus (Mouse) (Eval: 0.0)	Q9YI73_CHICK
Gga.17352.1.S1_at	83.7411	0	---
Gga.11630.2.S1_at	69.0103	0	chrUn_random:53417660-53427017 (-) // 55.96 //	426615 / hypothetical LOC426615 / LOC426615 / Gg-NM_152622 / HIGHLY SIMILAR TO Q5ZKT9-MIER1_CHICK Mesoderm induction early response protein 1 (Mi-er1) - Gallus gallus (Chicken) (Eval: 3e-11)ENSGALG00000014584 / MESODERM INDUCTION EARLY RESPONSE 1 MI ER1 ER1 EARLY RESPONSE 1 ER1 / HIGHLY SIMILAR TO Q5UAK0-MIER1_MOUSE Mesoderm induction early response protein 1 - Mus musculus (Mouse) (Eval: 4e-25)
GgaAffx.12834.1.S1_at	51.8232	0	chrUn_random:38144124-38164861 (+) // 97.7 //	426516 / heterogeneous nuclear ribonucleoprotein K / HNRPK / RCJMB04_24e23 / ENSGALG00000014366 / HETEROGENEOUS NUCLEAR RIBONUCLEOPROTEIN K HNRNP K / HNRPK_CHICK / hnrpkl* / HIGHLY SIMILAR TO Q5ZIQ3-HNRPK_CHICK Heterogeneous nuclear ribonucleoprotein K - Gallus gallus (Chicken) (Eval: 0.0)Gg-NM_002140 / Heterogeneous nuclear ribonucleoprotein K (hnRNP K) (Transformation up-regulated nuclear prote…
Gga.14796.1.S1_at	51.3573	0	---	777516 / LOC777516 / similar to RNase H, putative / Gg-NM_176096 / CDK5RAP3* / CDK5 regulatory subunit-associated protein 3 (CDK5 activator-binding protein C53) (HSF-27 protein)* / CK5P3* /
Gga.16155.1.S1_at	25.2913	0	chrW:118894-120270 (-) // 98.57 //
Gga.8463.1.S1_s_at	25.2142	0	chrZ:50174783-50193884 (+) // 87.02 //	374195 / CHD1 / chromodomain helicase DNA binding protein 1 / ENSGALG00000015278 / CHD-W (Fragment). / CHROMODOMAIN HELICASE DNA BINDING EC_3.6.1.- ATP DEPENDENT HELICASE CHD / Q9YI73_CHICK / HIGHLY SIMILAR TO P40201-CHD1_MOUSE Chromodomain-helicase-DNA-binding protein 1 - Mus musculus (Mouse) (Eval: 0.0)Gg-NM_001270 / CHD1* / CHD-W (Fragment)* / Chromodomain-helicase-DNA-binding protein 1 (EC 3.…	Q9YI73_CHICK
Gga.4811.3.S1_s_at	23.0855	0	chrUn_random:38146897-38164752 (+) // 91.34 //	ENSGALG00000014366 / HETEROGENEOUS NUCLEAR RIBONUCLEOPROTEIN K HNRNP K / HNRPK_CHICK / hnrpkl* / HIGHLY SIMILAR TO Q5ZIQ3-HNRPK_CHICK Heterogeneous nuclear ribonucleoprotein K - Gallus gallus (Chicken) (Eval: 0.0)426516 / heterogeneous nuclear ribonucleoprotein K / HNRPK / RCJMB04_24e23 / Gg-NM_002140 / Heterogeneous nuclear ribonucleoprotein K (hnRNP K) (Transformation up-regulated nuclear prote…
GgaAffx.21598.1.S1_s_at	14.1941	0	chrUn_random:8085899-8099453 (+) // 81.93 //	425502 / LOC425502 / similar to trans-Golgi protein GMx33 / ENSGALG00000018586 / GOLGI PHOSPHOPROTEIN 3 COAT GPP34 / PREDICTED: Gallus gallus similar to trans-Golgi protein GMx33 (LOC425502), mRNA. / XR_027175.1 / HIGHLY SIMILAR TO Q9H4A6-GOLP3_HUMAN Golgi phosphoprotein 3 - Homo sapiens (Human) (Eval: 1e-73)Gg-NM_022130 / Golgi phosphoprotein 3 (Coat-protein GPP34)* / GOLP3* / GOLPH3* / HIGHLY S…	XR_027175.1
Gga.10138.1.S1_at	13.6083	0	chrZ:476931-491414 (+) // 90.42 //	ENSGALG00000002948 / THIOREDOXIN / Thioredoxin-like protein 1 (32 kDa thioredoxin-related protein). / TXNL1* / HIGHLY SIMILAR TO O43396-TXNL1_HUMAN Thioredoxin-like protein 1 - Homo sapiens (Human) (Eval: 2e-156)Gg-NM_004786 / Thioredoxin-like protein 1 (32 kDa thioredoxin-related protein)* / TXNL1* / HIGHLY SIMILAR TO Q8CDN6-TXNL1_MOUSE Thioredoxin-like protein 1 (32 kDa thioredoxin-related prot…
Gga.19575.1.A1_at	13.5181	0	chrUn_random:38164764-38165589 (-) // 85.88 //	ENSGALG00000014366 / HETEROGENEOUS NUCLEAR RIBONUCLEOPROTEIN K HNRNP K / HNRPK_CHICK / hnrpkl* / HIGHLY SIMILAR TO Q5ZIQ3-HNRPK_CHICK Heterogeneous nuclear ribonucleoprotein K - Gallus gallus (Chicken) (Eval: 0.0)426516 / heterogeneous nuclear ribonucleoprotein K / HNRPK / RCJMB04_24e23 /
Gga.10138.3.S1_at	11.2007	0	chrZ:476860-482076 (+) // 71.22 //	ENSGALG00000002948 / THIOREDOXIN / Thioredoxin-like protein 1 (32 kDa thioredoxin-related protein). / TXNL1* / HIGHLY SIMILAR TO O43396-TXNL1_HUMAN Thioredoxin-like protein 1 - Homo sapiens (Human) (Eval: 2e-156)Gg-NM_004786 / Thioredoxin-like protein 1 (32 kDa thioredoxin-related protein)* / TXNL1* / HIGHLY SIMILAR TO Q8CDN6-TXNL1_MOUSE Thioredoxin-like protein 1 (32 kDa thioredoxin-related prot…
Gga.12536.1.A1_at	6.99846	0	chrUn_random:52202983-52203695 (+) // 42.6 //	ENSGALG00000007651 / NP_001012932.1 / SIGNAL TRANSDUCER AND ACTIVATOR OF TRANSCRIPTION / signal transducer and activator of transcription 4 / stat1* / STAT4* / stat5.2* / HIGHLY SIMILAR TO Q14765-STAT4_HUMAN Signal transducer and activator of transcription 4 - Homo sapiens (Human) (Eval: 0.0)	NP_001012932.1
Gga.12737.1.S1_at	6.35846	0	chrW_random:281584-292401 (-) // 97.72 //	ENSGALG00000013312 / NIPPED B SCC2 HOMOLOG / HIGHLY SIMILAR TO Q6KC79-NIPBL_HUMAN Nipped-B-like protein - Homo sapiens (Human) (Eval: 0.0)ENSGALG00000003605 / NIPPED B SCC2 HOMOLOG / NIPBL* / Nipped-B-like protein (Delangin) (SCC2 homolog)* / Novel protein similar to vertebrate Nipped-B homolog (Drosophila) (NIPBL) (Fragment)* / HIGHLY SIMILAR TO Q6KC79-NIPBL_HUMAN Nipped-B-like protein - Homo sa…
GgaAffx.3466.1.S1_at	4.79523	0	chr1:165907138-165907372 (-) // 48.15 //	Gg-NM_001270 / CHD1* / CHD-W (Fragment)* / Chromodomain-helicase-DNA-binding protein 1 (EC 3.6.1.-) (ATP- dependent helicase CHD1) (CHD-1)* / HIGHLY SIMILAR TO P40201-CHD1_MOUSE Chromodomain-helicase-DNA-binding protein 1 (EC 3.6.1.-) (ATP-dependent helicase CHD1) (CHD-1) - Mus musculus (Mouse) (Eval: 9e-162)
Gga.14654.1.S1_at	4.72853	0	chrUn_random:50315295-50316277 (-) // 45.11 //
Gga.9791.1.S1_at	4.60696	0	chrW:120571-127776 (-) // 76.2 //	427134 / hypothetical LOC427134 / LOC427134 / Gg-NM_017811 / UBE2R2* / HIGHLY SIMILAR TO Q712K3-UB2R2_HUMAN Ubiquitin-conjugating enzyme E2 R2 (EC 6.3.2.19) (Ubiquitin-protein ligase R2) (Ubiquitin carrier protein R2) (E2-CDC34B) - Homo sapiens (Human) (Eval: 8e-19)
Gga.19912.1.S1_at	4.30757	0	chr1:165971147-165977798 (-) // 89.23 //	Gg-NM_016107 / SIMILAR TO Q5ZIL4-STRBP_CHICK Spermatid perinuclear RNA-binding protein - Gallus gallus (Chicken) (Eval: 2e-09)ENSGALG00000014545 / PREDICTED: Gallus gallus similar to zinc finger RNA binding protein (LOC427010), mRNA. / SPERMATID PERINUCLEAR RNA BINDING / XR_026849.1 / zfr* / HIGHLY SIMILAR TO Q6DCD0-STRBP_XENLA Spermatid perinuclear RNA-binding protein - Xenopus laevis (African c…	XR_026849.1
Gga.11143.1.S1_at	3.7753	0	chrW:13470-13965 (+) // 64.88 //	Gg-NM_018449 / HIGHLY SIMILAR TO Q5T6F2-UBAP2_HUMAN Ubiquitin-associated protein 2 - Homo sapiens (Human) (Eval: 2e-25)
Gga.7309.1.S1_at	3.43263	0	chrW_random:468914-502728 (+) // 87.26 //	ENSGALG00000014441 / kcmf1* / HIGHLY SIMILAR TO P34664-YOY6_CAEEL Uncharacterized protein ZK652.6 - Caenorhabditis elegans (Eval: 1e-20)431003 / LOC431003 / similar to Potassium channel modulatory factor 1 / Gg-NM_001037340 / cAMP-specific 3",5"-cyclic phosphodiesterase 4D (EC 3.1.4.17) (DPDE3) (PDE43)* / HIGHLY SIMILAR TO Q07343-PDE4B_HUMAN cAMP-specific 3 ,5 -cyclic phosphodiesterase 4B (EC 3.1…
Gga.14146.1.S1_at	3.00797	0	chrW_random:292571-327719 (-) // 100.0 //	ENSGALG00000013312 / NIPPED B SCC2 HOMOLOG / HIGHLY SIMILAR TO Q6KC79-NIPBL_HUMAN Nipped-B-like protein - Homo sapiens (Human) (Eval: 0.0)ENSGALG00000003605 / NIPPED B SCC2 HOMOLOG / NIPBL* / Nipped-B-like protein (Delangin) (SCC2 homolog)* / Novel protein similar to vertebrate Nipped-B homolog (Drosophila) (NIPBL) (Fragment)* / HIGHLY SIMILAR TO Q6KC79-NIPBL_HUMAN Nipped-B-like protein - Homo sa…
GgaAffx.9181.4.S1_at	2.97741	0	---	Gg-NM_001039920 / Zinc finger protein 384 (Nuclear matrix transcription factor 4) (Nuclear matrix protein 4) (CAG repeat protein 1) (CAS-interacting zinc finger protein)* / ZN384* / ZNF384* /
Gga.2717.1.S1_at	1.65762	1.28816	chr1:85577419-85578647 (-) // 98.47 //
Gga.229.1.S1_at	1.52648	0	chrZ:44169862-44173887 (+) // 91.9 //	Gg-NM_005340 / HINT1* / Histidine triad nucleotide-binding protein 1 (Adenosine 5"- monophosphoramidase) (Protein kinase C inhibitor 1) (Protein kinase C- interacting protein 1) (PKCI-1)* / HIGHLY SIMILAR TO P62958-HINT1_BOVIN Histidine triad nucleotide-binding protein 1 (Adenosine 5 -monophosphoramidase) (Protein kinase C inhibitor 1) (Protein kinase C-interacting protein 1) (PKCI-1) (17 kDa inh…	NP_990020.1
GgaAffx.12983.1.S1_s_at	1.4526	2.54275	chr19:4887302-4898518 (-) // 93.42 //	427823 / glucuronidase, beta / GUSB / RCJMB04_28l23 / ENSGALG00000002542 / BETA GLUCURONIDASE PRECURSOR EC_3.2.1.31 / glucuronidase, beta / NP_001034405.1 / Beta-glucuronidase precursor (EC 3.2.1.31) (Beta-G1)* / BGLR* / HIGHLY SIMILAR TO O97524-BGLR_FELCA Beta-glucuronidase precursor - Felis silvestris catus (Cat) (Eval: 0.0)	NP_001034405.1
Gga.18835.1.S1_at	1.3805	4.78164	chr5:55200212-55244383 (-) // 78.69 //
GgaAffx.11462.1.S1_at	1.3652	0.811431	chr2:133884184-133893722 (-) // 97.89 //	768824 / zinc finger protein 706 / ZNF706 / ENSGALG00000010731 / Zinc finger protein 706. / ZN706_CHICK / zgc:91910* / ZN706* / HIGHLY SIMILAR TO Q5ZMM5-ZN706_CHICK Zinc finger protein 706 - Gallus gallus (Chicken) (Eval: 5e-17)Gg-NM_016096 / Zinc finger protein 706* / ZN706* / ZNF706* / SIMILAR TO Q5ZMM5-ZN706_CHICK Zinc finger protein 706 - Gallus gallus (Chicken) (Eval: 6e-05)
Gga.18704.1.S1_at	1.33839	0.811431	chr9:1605421-1627336 (+) // 99.56 //	Gg-NM_002718 / 2ACA* / PPP2R3A* / Serine/threonine-protein phosphatase 2A 72/130 kDa regulatory subunit B (PP2A, subunit B, B'-PR72/PR130) (PP2A, subunit B, B72/B130 isoforms) (PP2A, subunit B, PR72/PR130 isoforms) (PP2A, subunit B, R3 isoform)* / SIMILAR TO Q06190-2ACA_HUMAN Serine/threonine-protein phosphatase 2A 72/130 kDa regulatory subunit B (PP2A, subunit B, B -PR72/PR130) (PP2A, subunit B,…	PPP2R3A
GgaAffx.1121.1.S1_s_at	1.25761	2.54275	chr17:8848587-8864762 (+) // 97.93 //	427754 / RCJMB04_17l24 / UBAC1|UBADC1 / UBA domain containing 1 / ENSGALG00000001713 / UBDC1_CHICK / UBIQUITIN ASSOCIATED DOMAIN CONTAINING 1 E3 UBIQUITIN LIGASE SUBUNIT KPC2 KIP1 UBIQUITINATION PROMOTING COMPLEX 2 / Ubiquitin-associated domain-containing protein 1 (E3 ubiquitin-protein ligase subunit KPC2) (Kip1 ubiquitination-promoting complex protein 2). / Novel protein similar to vertebrate u…
Gga.5887.1.S1_at	1.18478	0.32591	chr21:3481012-3483368 (-) // 98.74 //	ENSGALG00000002583 / NP_001012714.1 / PHOSPHATIDYLINOSITOL 4 5 BISPHOSPHATE 3 KINASE CATALYTIC SUBUNIT EC_2.7.1.153 PI3 KINASE P110 SUBUNIT PTDINS 3 KINASE P110 PI3K / phosphoinositide-3-kinase, catalytic, delta polypeptide / Phosphatidylinositol-4,5-bisphosphate 3-kinase catalytic subunit delta isoform (EC 2.7.1.153) (PI3-kinase p110 subunit delta) (PtdIns-3- kinase p110) (PI3K) (p110delta)* / p…	NP_001012714.1
Gga.4575.1.S1_s_at	1.10048	4.78164	chr7:16931177-16941281 (-) // 90.27 //	ENSGALG00000009250 / HETEROGENEOUS NUCLEAR RIBONUCLEOPROTEIN / HNRPA3 / HIGHLY SIMILAR TO P51991-ROA3_HUMAN Heterogeneous nuclear ribonucleoprotein A3 - Homo sapiens (Human) (Eval: 6e-101)424136 / heterogeneous nuclear ribonucleoprotein A3 / HNRPA3 / RCJMB04_6o1 / Gg-NM_194247 / Heterogeneous nuclear ribonucleoprotein A3 (hnRNP A3)* / HIGHLY SIMILAR TO P51991-ROA3_HUMAN Heterogeneous nuclear ribo…	HNRPA3
Gga.12446.1.S1_s_at	1.09767	2.54275	chr20:6402494-6425938 (+) // 98.88 //	419213 / RCJMB04_32c1 / staufen, RNA binding protein, homolog 1 (Drosophila) / STAU|STAU1 / ENSGALG00000004736 / DOUBLE STRANDED RNA BINDING STAUFEN HOMOLOG / NP_001012849.1 / staufen / Double-stranded RNA-binding protein Staufen homolog 2* / stau1* / STAU2* / HIGHLY SIMILAR TO O95793-STAU1_HUMAN Double-stranded RNA-binding protein Staufen homolog 1 - Homo sapiens (Human) (Eval: 0.0)Gg-NM_017454 …	NP_001012849.1
