# Supplementary material for: Sex-dimorphic gene expression and ineffective dosage compensation of Z-linked genes in gastrulating chicken embryos
Source: BMC Genomics. 2010 Jan 7;11:13. doi: 10.1186/1471-2164-11-13 (PMC2821371; doi:10.1186/1471-2164-11-13)
Supplement: Additional file 5 — List of all the 689 chrZ probesets that are expressed in day-1 embryos. The M:F ratios of these probesets are calculated. [file 1471-2164-11-13-S5.XLS]

## Sheet: Sheet1
Probe Set ID	M:F ratio	Alignments	Description	Gene Symbol/ID
Gga.13093.1.S1_at	3.12763	chrZ:44904126-44942788 (+) // 71.19 //
Gga.4301.2.S1_a_at	2.75209	chrZ:50181097-50199702 (+) // 98.52 //	374195 / CHD1 / chromodomain helicase DNA binding protein 1 / ENSGALG00000014642 / CHROMODOMAIN HELICASE DNA BINDING EC_3.6.1.- ATP DEPENDENT HELICASE CHD / chromodomain helicase DNA binding protein 1 / NP_990272.1 / HIGHLY SIMILAR TO P40201-CHD1_MOUSE Chromodomain-helicase-DNA-binding protein 1 - Mus musculus (Mouse) (Eval: 0.0)Gg-NM_001270 / CHD1* / CHD-W (Fragment)* / Chromodomain-helicase-DNA…	NP_990272.1
Gga.3615.1.S2_at	2.69307	chrZ:15391815-15398802 (+) // 97.76 //	Gg-NM_013409 / Follistatin precursor (FS) (Activin-binding protein)* / FST* / HIGHLY SIMILAR TO Q90844-FST_CHICK Follistatin precursor (FS) (Activin-binding protein) - Gallus gallus (Chicken) (Eval: 5e-36)ENSGALG00000014908 / FOLLISTATIN PRECURSOR FS ACTIVIN BINDING / Follistatin precursor (FS) (Activin-binding protein). / FST_CHICK / FST* / HIGHLY SIMILAR TO Q90844-FST_CHICK Follistatin precurso…
GgaAffx.2077.1.S1_s_at	2.49424	chrZ:9721960-9736286 (-) // 97.08 //	427429 / alpha-methylacyl-CoA racemase / AMACR / RCJMB04_7i6 / ENSGALG00000003326 / alpha-methylacyl-CoA racemase / ALPHA METHYLACYL COA RACEMASE EC_5.1.99.4 2 METHYLACYL COA RACEMASE / NP_001026619.1 / AMACR* / zgc:110704* / HIGHLY SIMILAR TO Q9UHK6-AMACR_HUMAN Alpha-methylacyl-CoA racemase - Homo sapiens (Human) (Eval: 2e-148)Gg-NM_014324 / AMACR* / C1QT3* / C1QTNF3* / Complement C1q tumor necr…	NP_001026619.1
Gga.3615.1.S1_at	2.43611	chrZ:15391815-15398802 (+) // 97.76 //	Gg-NM_013409 / Follistatin precursor (FS) (Activin-binding protein)* / FST* / HIGHLY SIMILAR TO Q90844-FST_CHICK Follistatin precursor (FS) (Activin-binding protein) - Gallus gallus (Chicken) (Eval: 5e-36)ENSGALG00000014908 / FOLLISTATIN PRECURSOR FS ACTIVIN BINDING / Follistatin precursor (FS) (Activin-binding protein). / FST_CHICK / FST* / HIGHLY SIMILAR TO Q90844-FST_CHICK Follistatin precurso…
GgaAffx.9504.1.S1_at	2.42725	chrZ:23312271-23322955 (+) // 100.0 //
GgaAffx.11916.1.S1_s_at	2.33842	chrZ:63710371-63711148 (+) // 92.66 //	427307 / mitochondrial ribosomal protein L50 / MRPL50 / ENSGALG00000015543 / MITOCHONDRIAL 39S RIBOSOMAL L50 L50MT MRP L50 / Mitochondrial 39S ribosomal protein L50 (L50mt) (MRP-L50). / RM50_CHICK / RM50* / HIGHLY SIMILAR TO Q5ZLC1-RM50_CHICK Mitochondrial 39S ribosomal protein L50 - Gallus gallus (Chicken) (Eval: 2e-68)Gg-NM_019051 / MRPL50* /
Gga.12541.1.S1_at	2.33648	chrZ:7103206-7109726 (+) // 96.66 //	427399 / nudix (nucleoside diphosphate linked moiety X)-type motif 2 / NUDT2 / ENSGALG00000005810 / BIS 5 NUCLEOSYL TETRAPHOSPHATASE [ASYMMETRICAL] EC_3.6.1.17 DIADENOSINE 5 5 P1 P4 TETRAPHOSPHATE ASYMMETRICAL HYDROLASE DIADENOSINE TETRAPHOSPHATASE AP4A HYDROLASE AP4AASE NUCLEOSIDE DIPHOSPHATE LINKED MOIETY X MOTIF 2 NUDIX MOTIF 2 / NUDT2 / AP4A* / zgc:91915* / HIGHLY SIMILAR TO Q29RJ1-AP4A_BOVIN…	NUDT2
Gga.5598.1.S1_at	2.29687	chrZ:31180236-31180921 (-) // 94.66 //
Gga.8428.1.S1_at	2.28276	chrZ:68645803-68646676 (+) // 57.42 //
GgaAffx.9426.1.S1_at	2.25487	chrZ:12307507-12326563 (-) // 99.94 //
Gga.12669.1.S1_at	2.23374	chrZ:9913430-9917002 (-) // 69.53 //	427432 / RAD1 / RAD1 homolog (S. pombe) / ENSGALG00000003365 / Cell cycle checkpoint protein RAD1 (EC 3.1.11.2) (DNA repair exonuclease rad1 homolog) (Rad1-like DNA damage checkpoint protein) (hRAD1). / CELL CYCLE CHECKPOINT RAD1 EC_3.1.11.2 DNA REPAIR EXONUCLEASE RAD1 HOMOLOG RAD1 DNA DAMAGE CHECKPOINT / RAD1* / HIGHLY SIMILAR TO O60671-RAD1_HUMAN Cell cycle checkpoint protein RAD1 - Homo sapien…
GgaAffx.20451.1.S1_s_at	2.23138	chrZ:72120698-72122205 (-) // 99.8 //
Gga.16087.1.S1_at	2.18877	chrZ:12693736-12697319 (+) // 99.62 //	Gg-NM_175921 / 427191 / hypothetical LOC427191 / LOC427191 / ENSGALG00000014849 / wu:fd42g01* / Wu:fd42g01 protein (Fragment)* /
GgaAffx.24549.1.S1_at	2.1537	chrZ:23527763-23552212 (+) // 100.0 //
Gga.247.1.S1_at	2.15164	chrZ:36728057-36733223 (+) // 78.52 //	Gg-NM_006200 / PCSK5* / Proprotein convertase subtilisin/kexin type 5 precursor (EC 3.4.21.-) (Proprotein convertase PC5) (Subtilisin/kexin-like protease PC5) (PC6) (hPC6)* / HIGHLY SIMILAR TO Q92824-PCSK5_HUMAN Proprotein convertase subtilisin/kexin type 5 precursor (EC 3.4.21.-) (Proprotein convertase PC5) (Subtilisin/kexin-like protease PC5) (PC6) (hPC6) - Homo sapiens (Human) (Eval: 3e-19)ENS…	Q9PT87_CHICK
Gga.10418.1.S1_at	2.1291	chrZ:64932065-64938747 (-) // 96.18 //	769603 / GNG10 / guanine nucleotide binding protein (G protein), gamma 10 / Gg-NM_001017998 / GBG10* / GNG10* / Guanine nucleotide-binding protein G(I)/G(S)/G(O) gamma-10 subunit precursor* / HIGHLY SIMILAR TO Q9CXP8-GBG10_MOUSE Guanine nucleotide-binding protein G(I)/G(S)/G(O) gamma-10 subunit precursor - Mus musculus (Mouse) (Eval: 2e-21)ENSGALG00000015683 / GBG10* / HIGHLY SIMILAR TO Q9CXP8-GB…
Gga.12503.2.S1_at	2.1138	chrZ:42662496-42663156 (-) // 59.57 //	426175 / nucleoredoxin-like 2 / NXN / NXNL2 / Gg-NM_145283 / CI121* / Thioredoxin domain-containing protein C9orf121* / HIGHLY SIMILAR TO Q9D531-CI121_MOUSE Thioredoxin domain-containing protein C9orf121 homolog - Mus musculus (Mouse) (Eval: 3e-38)
Gga.9805.1.S1_at	2.11277	chrZ:56732561-56740207 (-) // 96.65 //	427111 / ANKRD32 / ankyrin repeat domain 32 / ENSGALG00000014666 / ANKYRIN REPEAT DOMAIN CONTAINING 32 / Ankyrin repeat domain-containing protein 32. / ANR32* / HIGHLY SIMILAR TO Q6ZQF0-TOPB1_MOUSE DNA topoisomerase II-binding protein 1 - Mus musculus (Mouse) (Eval: 4e-17)
Gga.9254.1.S1_at	2.11265	chrZ:18467388-18467869 (+) // 94.95 //
Gga.12675.1.S1_at	2.11265	chrZ:66808017-66841141 (+) // 94.11 //	427367 / LOC427367 / similar to Intraflagellar transport 74 homolog (Coiled-coil domain-containing protein 2) (Capillary morphogenesis protein 1) (CMG-1) / ENSGALG00000001801 / INTRAFLAGELLAR TRANSPORT 74 HOMOLOG COILED COIL DOMAIN CONTAINING 2 CAPILLARY MORPHOGENESIS 1 CMG 1 / PREDICTED: Gallus gallus similar to Intraflagellar transport 74 homolog (Coiled-coil domain-containing protein 2) (Capil…	XR_027214.1
Gga.19662.1.S1_at	2.1014	chrZ:46887905-46892854 (+) // 99.5 //	Gg-NM_022824 / F-box/LRR-repeat protein 17 (F-box and leucine-rich repeat protein 17) (F-box only protein 13) (Fragment)* / FBXL17* / FXL17* / 415615 / hypothetical LOC415615 / LOC415615 /
GgaAffx.3415.1.S1_at	2.05161	chrZ:31359104-31359775 (-) // 100.0 //
Gga.15345.1.S1_s_at	2.04821	chrZ:52357608-52364156 (+) // 99.57 //	427293 / LOC427293 / similar to RIKEN cDNA 3010001K23 / ENSGALG00000015368 / TM175_CHICK / TRANSMEMBRANE 175 / Transmembrane protein 175. / TM175* / HIGHLY SIMILAR TO Q5ZKY0-TM175_CHICK Transmembrane protein 175 - Gallus gallus (Chicken) (Eval: 0.0)Gg-NM_032326 / HIGHLY SIMILAR TO Q5ZKY0-TM175_CHICK Transmembrane protein 175 - Gallus gallus (Chicken) (Eval: 2e-116)
Gga.8503.1.S1_at	2.04084	chrZ:53588271-53597988 (+) // 99.87 //	427300 / NIPSNAP3A / nipsnap homolog 3A (C. elegans) / ENSGALG00000015430 / NIPSNAP3A / Novel protein (1700054F22Rik)* / NPS3B* / Protein NipSnap3B (SNAP1)* / zgc:56466* / HIGHLY SIMILAR TO Q9UFN0-NPS3A_HUMAN Protein NipSnap3A - Homo sapiens (Human) (Eval: 9e-92)Gg-NM_018376 / NIPSNAP3B* / NPS3B* / Protein NipSnap3B (SNAP1)* / HIGHLY SIMILAR TO Q5RAA9-NPS3A_PONPY Protein NipSnap3A - Pongo pygmaeu…
Gga.1946.1.S1_at	2.03984	chrZ:10832481-10846719 (-) // 87.52 //	Gg-NM_023073 / ENSGALG00000003622 / C5orf42 / CDNA FLJ39262 fis, clone OCBBF2009424* / 427440 / LOC427440 / similar to hypothetical protein FLJ13231 /	C5orf42
Gga.3315.2.S1_a_at	2.03903	chrZ:8638820-8639809 (-) // 91.79 //	Gg-NM_022061 / MRPL17* / HIGHLY SIMILAR TO Q3T0L3-RM17_BOVIN 39S ribosomal protein L17, mitochondrial precursor (L17mt) (MRP-L17) - Bos taurus (Bovine) (Eval: 3e-21)ENSGALG00000002605 / 39S RIBOSOMAL L17 MITOCHONDRIAL PRECURSOR L17MT MRP L17 / 39S ribosomal protein L17, mitochondrial precursor (L17mt) (MRP-L17) (LYST-interacting protein 2). / MRPL17 / RM17* / HIGHLY SIMILAR TO Q9NRX2-RM17_HUMAN 3…	MRPL17
Gga.3315.2.S1_x_at	2.02926	chrZ:8638820-8639809 (-) // 91.79 //	Gg-NM_022061 / MRPL17* / HIGHLY SIMILAR TO Q3T0L3-RM17_BOVIN 39S ribosomal protein L17, mitochondrial precursor (L17mt) (MRP-L17) - Bos taurus (Bovine) (Eval: 3e-21)ENSGALG00000002605 / 39S RIBOSOMAL L17 MITOCHONDRIAL PRECURSOR L17MT MRP L17 / 39S ribosomal protein L17, mitochondrial precursor (L17mt) (MRP-L17) (LYST-interacting protein 2). / MRPL17 / RM17* / HIGHLY SIMILAR TO Q9NRX2-RM17_HUMAN 3…	MRPL17
Gga.13223.1.S1_at	2.01745	chrZ:12268599-12304231 (-) // 97.03 //	427184 / 2900001O04RIK / tetratricopeptide repeat domain 33 / TTC33 / ENSGALG00000014826 / TETRATRICOPEPTIDE REPEAT 33 TPR REPEAT 33 / Tetratricopeptide repeat protein 33 (TPR repeat protein 33) (Osmosis- responsive factor). / Tetratricopeptide repeat protein 33 (TPR repeat protein 33)* / TTC33* / zgc:86619* / HIGHLY SIMILAR TO Q6PID6-TTC33_HUMAN Tetratricopeptide repeat protein 33 - Homo sapiens…
Gga.15316.1.S1_s_at	2.0025	chrZ:45682743-45683859 (+) // 99.02 //	769322 / RCJMB04_12n17 / STARD4 / StAR-related lipid transfer (START) domain containing 4 / ENSGALG00000000241 / Q5ZK67_CHICK / STAR RELATED LIPID TRANSFER START DOMAIN CONTAINING / STAR4* / StAR-related lipid transfer protein 4 (StARD4) (START domain- containing protein 4)* / HIGHLY SIMILAR TO Q96DR4-STAR4_HUMAN StAR-related lipid transfer protein 4 - Homo sapiens (Human) (Eval: 3e-96)	Q5ZK67_CHICK
Gga.161.1.S1_at	1.99912	chrZ:1290955-1331604 (+) // 95.35 //	ENSGALG00000014184 / MOTHERS AGAINST DECAPENTAPLEGIC HOMOLOG SMAD MOTHERS AGAINST DPP HOMOLOG / Q9I9P2_CHICK / TGF effector Smad2 (Fragment). / Mothers against decapentaplegic homolog 2 (SMAD 2) (Mothers against DPP homolog 2) (Mad-related protein 2) (hMAD-2) (JV18-1) (hSMAD2)* / Mothers against decapentaplegic homolog 2 (SMAD 2) (Mothers against DPP homolog 2) (Smad2)* / Mothers against decapent…	Q9I9P2_CHICK / NP_989892.1
Gga.2944.1.S1_s_at	1.99886	chrZ:619576-631206 (+) // 95.44 //	Gg-NM_015277 / E3 ubiquitin-protein ligase NEDD4-like protein (EC 6.3.2.-) (Nedd4-2) (NEDD4.2)* / NED4L* / NEDD4L* / HIGHLY SIMILAR TO Q5RBF2-NED4L_PONPY E3 ubiquitin-protein ligase NEDD4-like protein (EC 6.3.2.-) - Pongo pygmaeus (Orangutan) (Eval: 1e-41)ENSGALG00000002917 / E3 UBIQUITIN LIGASE EC_6.3.2.- / Late domain-interacting protein 1 (Fragment). / Q8QGJ2_CHICK / E3 ubiquitin-protein ligas…	Q8QGJ2_CHICK
GgaAffx.12368.1.S1_s_at	1.99211	chrZ:7400105-7404679 (-) // 76.65 //	427404 / ARID3C|DCTN3 / dynactin 3 (p22) / RCJMB04_13l14 / ENSGALG00000021365 / AT rich interactive domain 3C (BRIGHT- like) / DYNACTIN SUBUNIT 3 / NP_001026616.1 / DCTN3* / Dynactin subunit 3 (Dynactin complex subunit 22 kDa subunit) (p22)* / HIGHLY SIMILAR TO Q9Z0Y1-DCTN3_MOUSE Dynactin subunit 3 - Mus musculus (Mouse) (Eval: 1e-38)Gg-NM_007234 / DCTN3* / Dynactin subunit 3 (Dynactin complex su…	NP_001026616.1
Gga.1774.1.S1_at	1.9835	chrZ:66771681-66788733 (-) // 99.54 //	Gg-NM_024828 / C9orf82* / CI082* / SIMILAR TO Q9H8G2-CI082_HUMAN Uncharacterized protein C9orf82 - Homo sapiens (Human) (Eval: 3e-05)427364 / LOC427364 / similar to RIKEN cDNA 5830433M19 / ENSGALG00000001765 / C9orf82 / Uncharacterized protein C9orf82. / CI082* / HIGHLY SIMILAR TO Q2T9W9-CI082_BOVIN Uncharacterized protein C9orf82 homolog - Bos taurus (Bovine) (Eval: 2e-78)	C9orf82
Gga.3232.1.S1_at	1.98329	chrZ:15447712-15474329 (+) // 97.83 //	Gg-NM_002495 / NADH-ubiquinone oxidoreductase 18 kDa subunit, mitochondrial precursor (EC 1.6.5.3) (EC 1.6.99.3) (Complex I-18 kDa) (CI-18 kDa) (Complex I- AQDQ) (CI-AQDQ)* / NDUFS4* / NUYM* / HIGHLY SIMILAR TO Q5RBX6-NDUS4_PONPY NADH dehydrogenase [ubiquinone] iron-sulfur protein 4, mitochondrial precursor (EC 1.6.5.3) (EC 1.6.99.3) (NADH-ubiquinone oxidoreductase 18 kDa subunit) (Complex I-18 k…	Q8QGH0_CHICK
GgaAffx.11974.1.S1_at	1.97967	chrZ:9721344-9743363 (-) // 94.03 //	ENSGALG00000003326 / alpha-methylacyl-CoA racemase / ALPHA METHYLACYL COA RACEMASE EC_5.1.99.4 2 METHYLACYL COA RACEMASE / NP_001026619.1 / AMACR* / zgc:110704* / HIGHLY SIMILAR TO Q9UHK6-AMACR_HUMAN Alpha-methylacyl-CoA racemase - Homo sapiens (Human) (Eval: 2e-148)427429 / alpha-methylacyl-CoA racemase / AMACR / RCJMB04_7i6 / Gg-NM_014324 / AMACR* / C1QT3* / C1QTNF3* / Complement C1q tumor necr…	NP_001026619.1
Gga.2654.1.S1_at	1.97528	chrZ:36391099-36397679 (-) // 94.41 //	Gg-NM_017881 / C9orf95* / Nicotinamide riboside kinase 1 (EC 2.7.1.-)* / NRK1* / SIMILAR TO Q91W63-NRK1_MOUSE Nicotinamide riboside kinase 1 (EC 2.7.1.-) - Mus musculus (Mouse) (Eval: 2e-05)ENSGALG00000015156 / C9orf95 / Nicotinamide riboside kinase 1 (EC 2.7.1.-). / NICOTINAMIDE RIBOSIDE KINASE 2 EC_2.7.1.- INTEGRIN BETA 1 BINDING 3 MUSCLE INTEGRIN BINDING MIBP / NRK1* / HIGHLY SIMILAR TO Q9NWW6…	C9orf95
Gga.9179.1.S1_at	1.96827	chrZ:40797583-40839437 (+) // 95.4 //	431670 / LOC431670 / RCJMB04_1b10 / similar to Death-associated protein kinase 1 (DAP kinase 1) / Gg-NM_004938 / DAPK1* / Death-associated protein kinase 1 (EC 2.7.11.1) (DAP kinase 1)* / HIGHLY SIMILAR TO P53355-DAPK1_HUMAN Death-associated protein kinase 1 (EC 2.7.11.1) (DAP kinase 1) - Homo sapiens (Human) (Eval: 0.0)
Gga.3546.1.S1_at	1.95496	chrZ:69621720-69678124 (-) // 94.26 //	Gg-NM_000414 / DHB4* / HSD17B4* / HIGHLY SIMILAR TO P51660-DHB4_MOUSE Peroxisomal multifunctional enzyme type 2 (MFE-2) (D-bifunctional protein) (DBP) (17-beta-hydroxysteroid dehydrogenase 4) (17-beta-HSD 4) (D-3-hydroxyacyl-CoA dehydratase) (EC 4.2.1.107) (3-alpha,7-alpha,12-alpha-trihydroxy-5-beta-cholest-24-enoyl-CoA hydratase) (3-hydroxyacyl-CoA dehydrogenase) (EC 1.1.1.35) - Mus musculus ((.…	NP_990274.1
GgaAffx.12938.13.S1_at	1.95348	chrZ:6816941-6872776 (+) // 75.67 //	427021 / RCJMB04_34a5 / UBE2R2 / ubiquitin-conjugating enzyme E2R 2 / ENSGALG00000001668 / NP_001026582.1 / UBIQUITIN CONJUGATING ENZYME EC_6.3.2.19 UBIQUITIN LIGASE UBIQUITIN CARRIER / ubiquitin-conjugating enzyme UBC3B / UB2R2* / Ubiquitin-conjugating enzyme E2 R2 (EC 6.3.2.19) (Ubiquitin-protein ligase R2) (Ubiquitin carrier protein R2) (E2-CDC34B)* / zgc:92307* / HIGHLY SIMILAR TO Q712K3-UB2R…	NP_001026582.1
Gga.16581.1.S1_at	1.95313	chrZ:72328557-72333172 (-) // 96.42 //	Gg-NM_023927 / GRAM3* / GRAMD3* / GRAM domain-containing protein 3 (HCV NS3-transactivated protein 2)* / SIMILAR TO Q96HH9-GRAM3_HUMAN GRAM domain-containing protein 3 (HCV NS3-transactivated protein 2) - Homo sapiens (Human) (Eval: 2e-06)426813 / GRAMD3 / GRAM domain containing 3 / ENSGALG00000008237 / GRAMD3 / GRAM DOMAIN CONTAINING / GRAM domain-containing protein 3 (HCV NS3-transactivated pro…	GRAMD3
Gga.1958.1.S1_a_at	1.95196	chrZ:42827655-42830585 (+) // 100.0 //	Gg-NM_001827 / CKS2* / Cyclin-dependent kinases regulatory subunit 2 (CKS-2)* / HIGHLY SIMILAR TO Q91879-CKS2_XENLA Cyclin-dependent kinases regulatory subunit 2 (Xe-p9) - Xenopus laevis (African clawed frog) (Eval: 1e-12)ENSGALG00000010693 / CYCLIN DEPENDENT KINASES REGULATORY SUBUNIT / Cyclin-dependent kinases regulatory subunit 2 (CKS-2). / CKS2* / zgc:86839* / HIGHLY SIMILAR TO Q2KJI1-CKS2_BO…
Gga.12660.2.S1_a_at	1.94785	chrZ:36649341-36691522 (+) // 67.45 //	395456 / PC6 / PCSK5 / proprotein convertase subtilisin/kexin type 5 / ENSGALG00000015164 / Proprotein convertase PC6 (Fragment). / Q9PT87_CHICK / HIGHLY SIMILAR TO Q04592-PCSK5_MOUSE Proprotein convertase subtilisin/kexin type 5 precursor - Mus musculus (Mouse) (Eval: 0.0)Gg-NM_006200 / PCSK5* / Proprotein convertase subtilisin/kexin type 5 precursor (EC 3.4.21.-) (Proprotein convertase PC5) (Su…	Q9PT87_CHICK
GgaAffx.20785.1.S1_at	1.93351	chrZ:53530506-53531386 (-) // 98.98 //	769471 / hypothetical protein LOC769471 / LOC769471 /
Gga.13230.1.S1_s_at	1.93311	chrZ:16820497-16827908 (+) // 79.68 //	770222 / hypothetical protein LOC770222 / LOC770222 / Gg-NM_153706 /
Gga.11912.1.S1_at	1.92493	chrZ:43162132-43280348 (-) // 95.94 //	425241 / DIRAS2 / DIRAS family, GTP-binding RAS-like 2 / ENSGALG00000005323 / DIRAS2 / GTP BINDING DI DISTINCT SUBGROUP OF THE RAS FAMILY MEMBER / GTP-binding protein Di-Ras2 (Distinct subgroup of the Ras family member 2). / DIRA2* / diras1* / HIGHLY SIMILAR TO Q5PR73-DIRA2_MOUSE GTP-binding protein Di-Ras2 - Mus musculus (Mouse) (Eval: 3e-99)Gg-NM_017594 / DIRA2* / DIRAS2* / GTP-binding protein …	DIRAS2
Gga.9685.1.S1_at	1.92394	chrZ:21346549-21368036 (+) // 79.56 //	771294 / LOC771294 / similar to Cdk7 protein / ENSGALG00000014790 / CELL DIVISION EC_2.7.11.22 / Cell division protein kinase 7 (EC 2.7.11.22) (EC 2.7.11.23) (CDK- activating kinase) (CAK) (TFIIH basal transcription factor complex kinase subunit) (39 kDa protein kinase) (P39 Mo15) (STK1) (CAK1). / CDK7* / zgc:85821* / HIGHLY SIMILAR TO P50613-CDK7_HUMAN Cell division protein kinase 7 - Homo sapie…
Gga.12875.1.S1_at	1.91882	chrZ:1534850-1541006 (+) // 97.36 //	ENSGALG00000001865 / HALOACID DEHALOGENASE HYDROLASE DOMAIN CONTAINING 2 / Haloacid dehalogenase-like hydrolase domain-containing protein 2. / HDHD2* / zgc:110332* / HIGHLY SIMILAR TO Q3ZCH9-HDHD2_BOVIN Haloacid dehalogenase-like hydrolase domain-containing protein 2 - Bos taurus (Bovine) (Eval: 3e-125)ENSGALG00000001851 / katanin p60 subunit A-like 2 / KATNAL2 / zgc:123350* / HIGHLY SIMILAR TO Q…	KATNAL2
Gga.10677.1.S1_a_at	1.91508	chrZ:26119800-26136603 (-) // 94.89 //	427217 / pentatricopeptide repeat domain 2 / PTCD2 / ENSGALG00000023361 / pentatricopeptide repeat domain 2 / PTCD2 / zgc:112401* / WEAKLY SIMILAR TO Q8BK72-RT27_MOUSE Mitochondrial 28S ribosomal protein S27 - Mus musculus (Mouse) (Eval: 0.001)Gg-NM_024754 /	PTCD2
Gga.15341.1.S1_at	1.9148	chrZ:68849368-68864703 (+) // 99.69 //	Gg-NM_139246 / CI097* / HIGHLY SIMILAR TO Q5T7W7-CI097_HUMAN Uncharacterized protein C9orf97 - Homo sapiens (Human) (Eval: 2e-66)
GgaAffx.9364.1.S1_at	1.91448	chrZ:19602295-19604473 (-) // 100.0 //
GgaAffx.1153.1.S1_s_at	1.91061	chrZ:1928270-1932660 (-) // 100.0 //	416380 / CCDC5 / coiled-coil domain containing 5 (spindle associated) / RCJMB04_18e19 / ENSGALG00000001761 / COILED COIL DOMAIN CONTAINING 5 / coiled-coil domain containing 5 (spindle associated) / NP_001025796.1 / CCDC5* / Ccdc5 protein (Fragment)* / Coiled-coil domain-containing protein 5 (Enhancer of invasion-cluster) (HEI-C)* / HIGHLY SIMILAR TO Q96CS2-CCDC5_HUMAN Coiled-coil domain-containin…	NP_001025796.1
GgaAffx.1170.1.S1_at	1.90687	chrZ:66790625-66807684 (-) // 98.87 //	427365 / phospholipase A2-activating protein / PLAA / ENSGALG00000001782 / PHOSPHOLIPASE A 2 ACTIVATING PLAP / Phospholipase A-2-activating protein (PLAP) (PLA2P). / LIS1* / plaa* / PLAP* / HIGHLY SIMILAR TO P54319-PLAP_RAT Phospholipase A-2-activating protein - Rattus norvegicus (Rat) (Eval: 0.0)Gg-NM_001031689 / Phospholipase A-2-activating protein (PLAP) (PLA2P)* / PLAA* / PLAP* / HIGHLY SIMIL…
Gga.15824.1.S1_at	1.90388	chrZ:44154455-44163095 (-) // 84.46 //	Gg-NM_181705 / HIGHLY SIMILAR TO Q5U5X0-LYRM7_HUMAN LYR motif-containing protein 7 - Homo sapiens (Human) (Eval: 7e-12)768932 / LYRM7 / Lyrm7 homolog (mouse) / ENSGALG00000023163 / LYR MOTIF CONTAINING 7 / LYR motif-containing protein 7. / LYRM7* / HIGHLY SIMILAR TO Q5U5X0-LYRM7_HUMAN LYR motif-containing protein 7 - Homo sapiens (Human) (Eval: 4e-28)
Gga.8188.1.S1_a_at	1.9038	chrZ:74124445-74125003 (+) // 52.27 //	ENSGALG00000005372 / C9orf105 / CHROMOSOME 9 OPEN READING FRAME 105 / Uncharacterized protein C9orf105. / CI105* / Novel protein* / si:ch211-240l14.2* / HIGHLY SIMILAR TO Q8N4H5-CI105_HUMAN Uncharacterized protein C9orf105 - Homo sapiens (Human) (Eval: 8e-14)	C9orf105
Gga.19615.1.S1_at	1.90312	chrZ:70691560-70692429 (+) // 99.88 //
GgaAffx.24638.1.S1_s_at	1.89542	chrZ:48898027-48940243 (-) // 100.0 //
GgaAffx.9641.1.S1_at	1.89252	chrZ:36788140-36789514 (+) // 100.0 //
Gga.17189.1.S1_at	1.8921	chrZ:7162018-7163949 (-) // 98.35 //
Gga.2944.2.S1_a_at	1.8911	chrZ:626577-630210 (+) // 98.79 //	Gg-NM_015277 / E3 ubiquitin-protein ligase NEDD4-like protein (EC 6.3.2.-) (Nedd4-2) (NEDD4.2)* / NED4L* / NEDD4L* / HIGHLY SIMILAR TO Q5RBF2-NED4L_PONPY E3 ubiquitin-protein ligase NEDD4-like protein (EC 6.3.2.-) - Pongo pygmaeus (Orangutan) (Eval: 1e-41)ENSGALG00000002917 / E3 UBIQUITIN LIGASE EC_6.3.2.- / Late domain-interacting protein 1 (Fragment). / Q8QGJ2_CHICK / E3 ubiquitin-protein ligas…	Q8QGJ2_CHICK
Gga.9278.1.S1_at	1.8897	chrZ:58564876-58581550 (+) // 94.78 //	427104 / centrin, EF-hand protein, 3 (CDC31 homolog, yeast) / CETN3 / ENSGALG00000014648 / CALMODULIN CAM / Centrin-3. / CETN3* / zgc:109972* / HIGHLY SIMILAR TO O35648-CETN3_MOUSE Centrin-3 - Mus musculus (Mouse) (Eval: 1e-62)Gg-NM_004365 / Centrin-3* / CETN3* / HIGHLY SIMILAR TO O15182-CETN3_HUMAN Centrin-3 - Homo sapiens (Human) (Eval: 2e-30)
GgaAffx.24658.1.S1_at	1.88952	chrZ:52129738-52212984 (-) // 100.0 //
GgaAffx.24208.1.S1_at	1.88677	chrZ:43939897-43974064 (-) // 100.0 //
GgaAffx.11649.1.S1_at	1.87982	chrZ:43555227-43588754 (-) // 87.7 //	427269 / LOC427269 / RCJMB04_3e14 / similar to Auh protein / ENSGALG00000015210 / ENOYL COA HYDRATASE MITOCHONDRIAL PRECURSOR EC_4.2.1.17 SHORT CHAIN ENOYL COA HYDRATASE SCEH ENOYL COA HYDRATASE 1 / hypothetical protein LOC427269 / NP_001026600.1 / AUHM* / HIGHLY SIMILAR TO Q9JLZ3-AUHM_MOUSE Methylglutaconyl-CoA hydratase, mitochondrial precursor - Mus musculus (Mouse) (Eval: 4e-28)Gg-NM_001698 /…	NP_001026600.1
Gga.13549.1.S1_at	1.87824	chrZ:53861152-53867947 (+) // 97.76 //	427301 / LOC427301 / similar to choline transporter-like protein 1, splice / ENSGALG00000015439 / CHOLINE TRANSPORTER SOLUTE CARRIER FAMILY 44 MEMBER / PREDICTED: Gallus gallus similar to choline transporter-like protein 1, splice (LOC427301), mRNA. / XR_027038.1 / Choline transporter-like protein 1 (Solute carrier family 44 member 1) (CD92 antigen) (CDw92)* / CTL1* / CTL3* / HIGHLY SIMILAR TO Q8…	XR_027038.1
Gga.13660.1.S1_at	1.87509	chrZ:15474369-15475778 (+) // 92.45 //	ENSGALG00000014909 / NADH dehydrogenase (Fragment). / NADH DEHYDROGENASE [UBIQUINONE] IRON SULFUR 4 MITOCHONDRIAL PRECURSOR EC_1.6.5.3 EC_1.6.99.- 3 NADH UBIQUINONE OXIDOREDUCTASE 18 KDA SUBUNIT COMPLEX I 18 KDA CI 18 KDA / Q8QGH0_CHICK / HIGHLY SIMILAR TO Q0MQH0-NDUS4_GORGO NADH dehydrogenase [ubiquinone] iron-sulfur protein 4, mitochondrial precursor - Gorilla gorilla gorilla (Lowland gorilla) …	Q8QGH0_CHICK
Gga.8469.1.S1_at	1.87027	chrZ:21302704-21303301 (+) // 59.05 //	427173 / RCJMB04_6h4 / SLC30A5|ZnT5 / solute carrier family 30 (zinc transporter), member 5 / ENSGALG00000014787 / NP_001026590.2 / TRANSPORTER / zinc transporter ZTL1 / slc30a5* / HIGHLY SIMILAR TO Q9HGQ3-YLH3_SCHPO Uncharacterized transporter C17D4.03c - Schizosaccharomyces pombe (Fission yeast) (Eval: 3e-54)	NP_001026590.2
Gga.19005.1.S1_at	1.86797	chrZ:16833306-16835303 (-) // 98.66 //
GgaAffx.9374.1.S1_s_at	1.86391	chrZ:20018729-20043194 (+) // 100.0 //
Gga.2067.1.S1_at	1.86283	chrZ:18823679-18827268 (+) // 97.5 //	Gg-NM_004520 / KIF2* / Kinesin-like protein KIF2 (Kinesin-2) (HK2)* / HIGHLY SIMILAR TO O00139-KIF2A_HUMAN Kinesin-like protein KIF2A (Kinesin-2) (HK2) - Homo sapiens (Human) (Eval: 2e-30)ENSGALG00000014737 / KINESIN / kinesin heavy chain member 2A / NP_001034401.1 / KIF2A* / KIF2C* / Kinesin-like protein KIF2A (Kinesin-2) (HK2)* / HIGHLY SIMILAR TO Q5ZKV8-KIF2A_CHICK Kinesin-like protein KIF2A -…	NP_001034401.1
Gga.16345.1.S1_at	1.85977	chrZ:1331293-1332733 (+) // 99.79 //	ENSGALG00000014697 / MOTHERS AGAINST DECAPENTAPLEGIC HOMOLOG SMAD MOTHERS AGAINST DPP HOMOLOG / NP_989892.1 / Sma- and Mad-related protein 2 / Mothers against decapentaplegic homolog 2 (SMAD 2) (Mothers against DPP homolog 2) (Mad-related protein 2) (hMAD-2) (JV18-1) (hSMAD2)* / Mothers against decapentaplegic homolog 2 (SMAD 2) (Mothers against DPP homolog 2) (Smad2)* / Mothers against decapenta…	NP_989892.1
Gga.11661.1.S1_at	1.85931	chrZ:13109269-13121663 (-) // 94.85 //	427193 / LOC427193 / similar to hypothetical protein FLJ21657 / ENSGALG00000014863 / C5orf28 / Uncharacterized protein C5orf28. / CE028* / si:busm1-79m10.4* / HIGHLY SIMILAR TO Q0VDI3-CE028_HUMAN Uncharacterized protein C5orf28 - Homo sapiens (Human) (Eval: 4e-96)Gg-NM_022483 / HIGHLY SIMILAR TO Q0VDI3-CE028_HUMAN Uncharacterized protein C5orf28 - Homo sapiens (Human) (Eval: 6e-52)	C5orf28
Gga.12941.1.S1_at	1.85847	chrZ:19606909-19700941 (+) // 99.43 //	427159 / SDCCAG10 / serologically defined colon cancer antigen 10 / ENSGALG00000014747 / PEPTIDYL PROLYL ISOMERASE CWC27 EC_5.2.1.8 / SDCCAG10 / serologically defined colon cancer antigen 10 / zgc:56702* / HIGHLY SIMILAR TO P0C1J2-CWC27_RHIOR Peptidyl-prolyl isomerase cwc27 - Rhizopus oryzae (Rhizopus delemar) (Eval: 4e-70)Gg-NM_005869 / SDCCAG10* / HIGHLY SIMILAR TO P0C1J2-CWC27_RHIOR Peptidyl-p…	SDCCAG10
Gga.11468.1.S1_a_at	1.85536	chrZ:73945599-73950771 (-) // 93.46 //	768427 / peptidylprolyl isomerase C (cyclophilin C) / PPIC / ENSGALG00000005346 / Peptidyl-prolyl cis-trans isomerase C (EC 5.2.1.8) (PPIase) (Rotamase) (Cyclophilin C). / PEPTIDYL PROLYL CIS TRANS ISOMERASE EC_5.2.1.8 PPIASE ROTAMASE / PPIC* / HIGHLY SIMILAR TO Q08E11-PPIC_BOVIN Peptidyl-prolyl cis-trans isomerase C - Bos taurus (Bovine) (Eval: 7e-88)Gg-NM_000943 / Peptidyl-prolyl cis-trans isom…
GgaAffx.21499.1.S1_at	1.85246	chrZ:630379-631250 (+) // 99.77 //	374119 / NEDD4L / neural precursor cell expressed, developmentally down-regulated 4-like / ENSGALG00000002917 / E3 UBIQUITIN LIGASE EC_6.3.2.- / Late domain-interacting protein 1 (Fragment). / Q8QGJ2_CHICK / E3 ubiquitin-protein ligase NEDD4-like protein (EC 6.3.2.-) (Nedd4-2) (NEDD4.2)* / NEDD4* / HIGHLY SIMILAR TO Q96PU5-NED4L_HUMAN E3 ubiquitin-protein ligase NEDD4-like protein - Homo sapiens …	Q8QGJ2_CHICK
GgaAffx.20241.1.S1_at	1.8497	chrZ:45116550-45135655 (-) // 83.24 //	Gg-NM_152624 / DCP2* / mRNA decapping enzyme 2 (EC 3.-.-.-) (hDpc) (Nucleoside diphosphate- linked moiety X motif 20) (Nudix motif 20)* / HIGHLY SIMILAR TO Q5REQ8-DCP2_PONPY mRNA-decapping enzyme 2 (EC 3.-.-.-) - Pongo pygmaeus (Orangutan) (Eval: 2e-59)
GgaAffx.9643.1.S1_at	1.84886	chrZ:36800689-36821062 (+) // 95.6 //
Gga.1558.1.S1_at	1.84171	chrZ:74204969-74206315 (-) // 72.6 //	Gg-NM_022490 / DNA-directed RNA polymerase I-associated factor 53 kDa subunit (EC 2.7.7.6) (RNA polymerase I-associated factor 1)* / POLR1E* / RPF53* / HIGHLY SIMILAR TO Q9GZS1-RPF53_HUMAN DNA-directed RNA polymerase I-associated factor 53 kDa subunit (EC 2.7.7.6) (RNA polymerase I polypeptide E) (RNA polymerase I-associated factor 1) - Homo sapiens (Human) (Eval: 9e-20)
GgaAffx.12297.1.S1_s_at	1.84135	chrZ:56304344-56315471 (-) // 98.89 //	427116 / ARSK / arylsulfatase family, member K / RCJMB04_12e18 / ENSGALG00000014672 / arylsulfatase family, member K / ARYLSULFATASE K PRECURSOR EC_3.1.6.- ASK / NP_001026586.1 / ARSK* / Arylsulfatase K precursor (EC 3.1.6.-) (ASK) (Telethon sulfatase)* / zgc:153019* / HIGHLY SIMILAR TO Q148F3-ARSK_BOVIN Arylsulfatase K precursor - Bos taurus (Bovine) (Eval: 0.0)Gg-NM_198150 / ARSK* / Arylsulfata…	NP_001026586.1
GgaAffx.9985.1.S1_s_at	1.84086	chrZ:64634004-64661322 (+) // 95.07 //
Gga.944.1.S1_at	1.83929	chrZ:21329350-21335530 (+) // 96.84 //	395316 / CENPH / CENP-H / centromere protein H / ENSGALG00000014788 / CENPH_CHICK / CENTROMERE H CENP H / Centromere protein H (CENP-H). / CENPH* / Centromere protein H (CENP-H) (Interphase centromere complex protein 35)* / HIGHLY SIMILAR TO Q90ZF9-CENPH_CHICK Centromere protein H - Gallus gallus (Chicken) (Eval: 6e-120)Gg-NM_022909 / CENPH* / Centromere protein H (Kinetochore protein CENP-H)* / …
Gga.19885.1.S1_at	1.83582	chrZ:72191743-72201153 (-) // 88.8 //	Gg-NM_152549 / ENSGALG00000023042 / PREDICTED: Gallus gallus similar to mutated in bladder cancer 1 (LOC770644), mRNA. / XR_026736.1 / 770644 / LOC770644 / similar to mutated in bladder cancer 1 /	XR_026736.1
GgaAffx.3134.1.S1_at	1.83352	chrZ:62772410-62773050 (-) // 100.0 //
GgaAffx.1812.1.S1_at	1.83195	chrZ:847209-862289 (-) // 100.0 //	ENSGALG00000002793 /
GgaAffx.3414.1.S1_at	1.8308	chrZ:31374894-31391262 (-) // 98.36 //
GgaAffx.20451.1.S1_at	1.83008	chrZ:72120698-72122205 (-) // 99.8 //
Gga.16769.1.S1_at	1.82766	chrZ:23462725-23464522 (+) // 99.5 //
GgaAffx.21401.1.S1_at	1.82678	chrZ:16820497-16827907 (+) // 82.89 //	770222 / hypothetical protein LOC770222 / LOC770222 / ENSGALG00000014719 / C5orf35 / HIGHLY SIMILAR TO Q5RBW0-CE035_PONPY Uncharacterized protein C5orf35 homolog - Pongo pygmaeus (Orangutan) (Eval: 2e-93)Gg-NM_153706 /	C5orf35
Gga.15911.1.S1_s_at	1.82649	chrZ:45899198-45907703 (-) // 90.54 //	Gg-NM_139281 / WDR36* / WD repeat-containing protein 36 (T-cell activation WD repeat- containing protein) (TA-WDRP)* / HIGHLY SIMILAR TO Q8NI36-WDR36_HUMAN WD repeat protein 36 (T-cell activation WD repeat-containing protein) (TA-WDRP) - Homo sapiens (Human) (Eval: 2e-12)415609 / WDR36 / WD repeat domain 36 / ENSGALG00000000247 / NP_001038099.1 / WD REPEAT CONTAINING / WD repeat domain 36 / WDR36…	NP_001038099.1
Gga.17588.1.S1_at	1.82514	chrZ:18865318-18870752 (-) // 65.02 //	Gg-NM_014473 / DIMH* / Probable dimethyladenosine transferase (EC 2.1.1.-) (S- adenosylmethionine-6-N",N"-adenosyl(rRNA) dimethyltransferase) (18S rRNA dimethylase)* / HIGHLY SIMILAR TO Q9UNQ2-DIM1L_HUMAN Probable dimethyladenosine transferase (EC 2.1.1.-) (S-adenosylmethionine-6-N ,N -adenosyl(rRNA) dimethyltransferase) (18S rRNA dimethylase) (DIM1 dimethyladenosine transferase 1-like) - Homo sa…	DIMT1L
Gga.14192.1.S1_at	1.81893	chrZ:17605206-17606611 (-) // 98.74 //	769469 / hypothetical protein LOC769469 / LOC769469 / ENSGALG00000014727 / CAMP SPECIFIC 3 5 CYCLIC PHOSPHODIESTERASE EC_3.1.4.17 / PREDICTED: Gallus gallus hypothetical protein LOC769469 (LOC769469), mRNA. / XR_026650.1 / HIGHLY SIMILAR TO Q08499-PDE4D_HUMAN cAMP-specific 3 ,5 -cyclic phosphodiesterase 4D - Homo sapiens (Human) (Eval: 0.0)	XR_026650.1
GgaAffx.9370.1.S1_at	1.81688	chrZ:19982597-19996723 (+) // 100.0 //
GgaAffx.12538.1.S1_at	1.81552	chrZ:36405660-36418207 (+) // 79.21 //	427258 / osteoclast stimulating factor 1 / OSTF1 / RCJMB04_17j8 / ENSGALG00000017447 / OSTEOCLAST STIMULATING FACTOR 1 / OSTF1_CHICK / OSTF1* / HIGHLY SIMILAR TO Q6P686-OSTF1_RAT Osteoclast-stimulating factor 1 - Rattus norvegicus (Rat) (Eval: 3e-105)Gg-NM_012383 / Osteoclast-stimulating factor 1* / OSTF1* / SIMILAR TO Q5ZJJ9-OSTF1_CHICK Osteoclast-stimulating factor 1 - Gallus gallus (Chicken) (…
GgaAffx.25289.1.S1_at	1.81074	chrZ:59665193-59710880 (-) // 100.0 //
GgaAffx.26489.1.S1_at	1.80877	chrZ:74199055-74203036 (-) // 100.0 //
Gga.10995.1.S1_at	1.80851	chrZ:7394414-7397286 (-) // 98.69 //	427403 / LOC427403 / similar to MGC84124 protein / ENSGALG00000005833 / Alba-like protein C9orf23. / C9orf23 / RIBONUCLEASE P SUBUNIT P25 EC_3.1.26.5 RNASE P SUBUNIT P25 / CI023* / zgc:92794* / HIGHLY SIMILAR TO Q8N5L8-CI023_HUMAN Alba-like protein C9orf23 - Homo sapiens (Human) (Eval: 1e-40)Gg-NM_148179 / HIGHLY SIMILAR TO Q8N5L8-CI023_HUMAN Alba-like protein C9orf23 - Homo sapiens (Human) (Eval…	C9orf23
Gga.4301.1.S1_at	1.80423	chrZ:50154415-50204555 (+) // 93.76 //	Gg-NM_001270 / CHD1* / CHD-W (Fragment)* / Chromodomain-helicase-DNA-binding protein 1 (EC 3.6.1.-) (ATP- dependent helicase CHD1) (CHD-1)* / HIGHLY SIMILAR TO P40201-CHD1_MOUSE Chromodomain-helicase-DNA-binding protein 1 (EC 3.6.1.-) (ATP-dependent helicase CHD1) (CHD-1) - Mus musculus (Mouse) (Eval: 9e-162)ENSGALG00000014642 / CHROMODOMAIN HELICASE DNA BINDING EC_3.6.1.- ATP DEPENDENT HELICASE …	NP_990272.1
GgaAffx.25289.2.S1_s_at	1.80361	chrZ:59671948-59710877 (-) // 100.0 //
Gga.19460.1.S1_at	1.79481	chrZ:56699869-56707501 (-) // 98.49 //	Gg-NM_032290 / ANKRD32* / HIGHLY SIMILAR TO Q9BQI6-ANR32_HUMAN Ankyrin repeat domain-containing protein 32 - Homo sapiens (Human) (Eval: 2e-19)ENSGALG00000014667 / ANKRD32 / ANKYRIN REPEAT DOMAIN CONTAINING 32 / ANR32* / HIGHLY SIMILAR TO Q9BQI6-ANR32_HUMAN Ankyrin repeat domain-containing protein 32 - Homo sapiens (Human) (Eval: 2e-121)427111 / ANKRD32 / ankyrin repeat domain 32 /	ANKRD32
Gga.6610.1.S1_at	1.79461	chrZ:25767110-25773675 (-) // 91.97 //	ENSGALG00000015020 / TMEM171 / TRANSMEMBRANE 171 / Transmembrane protein 171. / TM171* / HIGHLY SIMILAR TO Q58DS4-TM171_BOVIN Transmembrane protein 171 - Bos taurus (Bovine) (Eval: 5e-66)427220 / LOC427220 / similar to MGC83830 protein / Gg-NM_173490 / HIGHLY SIMILAR TO Q6K0P5-TM171_RAT Transmembrane protein 171 (Parturition-related protein 2) - Rattus norvegicus (Rat) (Eval: 1e-59)	TMEM171
Gga.19308.1.S1_at	1.79395	chrZ:31051390-31053025 (-) // 93.54 //
Gga.17980.1.S1_s_at	1.7934	chrZ:43576619-43588753 (-) // 88.83 //	Gg-NM_001698 / AUH* / AUMH* / Methylglutaconyl-CoA hydratase, mitochondrial precursor (EC 4.2.1.18) (AU-specific RNA-binding enoyl-CoA hydratase) (AU-binding protein/enoyl-CoA hydratase)* / SIMILAR TO Q13825-AUMH_HUMAN Methylglutaconyl-CoA hydratase, mitochondrial precursor (EC 4.2.1.18) (AU-specific RNA-binding enoyl-CoA hydratase) (AU-binding protein/enoyl-CoA hydratase) - Homo sapiens (Human) …	NP_001026600.1
Gga.17032.1.S1_a_at	1.79124	chrZ:67024046-67025401 (-) // 94.52 //	Gg-NM_145005 / C9orf72* / CI072* / HIGHLY SIMILAR TO Q66HC3-CI072_RAT Uncharacterized protein C9orf72 homolog - Rattus norvegicus (Rat) (Eval: 6e-82)
GgaAffx.10043.1.S1_at	1.78915	chrZ:65680550-65683953 (+) // 59.61 //
GgaAffx.2307.1.S1_s_at	1.78694	chrZ:10903886-10935558 (-) // 98.77 //	427443 / nucleoporin 155kDa / NUP155 / ENSGALG00000003688 / NUCLEAR PORE COMPLEX NUP155 NUCLEOPORIN NUP155.155 KDA NUCLEOPORIN / Nuclear pore complex protein Nup155 (Nucleoporin Nup155) (155 kDa nucleoporin). / NU155* / nup155* / HIGHLY SIMILAR TO O75694-NU155_HUMAN Nuclear pore complex protein Nup155 - Homo sapiens (Human) (Eval: 0.0)Gg-NM_153485 / NU155* / Nuclear pore complex protein Nup155 (N…
GgaAffx.2056.1.S1_s_at	1.78383	chrZ:9466884-9482067 (+) // 99.95 //	427427 / RCJMB04_4k14 / TARS / threonyl-tRNA synthetase / ENSGALG00000003288 / NP_001026618.1 / threonyl-tRNA synthetase / THREONYL TRNA SYNTHETASE EC_6.1.1.3 THREONINE TRNA LIGASE THRRS / SYTC* / Threonyl-tRNA synthetase, cytoplasmic (EC 6.1.1.3) (Threonine--tRNA ligase) (ThrRS)* / zgc:92586* / HIGHLY SIMILAR TO Q3ZBV8-SYTC_BOVIN Threonyl-tRNA synthetase, cytoplasmic - Bos taurus (Bovine) (Eval:…	NP_001026618.1
Gga.9232.1.S1_at	1.78369	chrZ:21336850-21343473 (+) // 88.77 //	771273 / mitochondrial ribosomal protein S36 / MRPS36 / ENSGALG00000014789 / Mitochondrial 28S ribosomal protein S36 (S36mt) (MRP-S36). / MITOCHONDRIAL 28S RIBOSOMAL S36 S36MT MRP S36 / MRPS36 / RT36* / HIGHLY SIMILAR TO P82908-RT36_BOVIN Mitochondrial 28S ribosomal protein S36 - Bos taurus (Bovine) (Eval: 1e-13)Gg-NM_033281 / Mitochondrial 28S ribosomal protein S36 (S36mt) (MRP-S36)* / MRPS36* /…	MRPS36
GgaAffx.24368.1.S1_s_at	1.78221	chrZ:6767756-6800359 (-) // 85.87 //
Gga.16968.1.S1_s_at	1.77994	chrZ:33363482-33364322 (-) // 94.75 //	427238 / LOC427238 / RCJMB04_9g9 / similar to family with sequence similarity 29, member A / ENSGALG00000015091 / FAM29A / hypothetical protein LOC427238 / NP_001026592.1 / FA29A* / Protein FAM29A* / zgc:153242* / HIGHLY SIMILAR TO Q7Z4H7-FA29A_HUMAN Protein FAM29A - Homo sapiens (Human) (Eval: 3e-110)	NP_001026592.1
Gga.1215.1.S1_at	1.7789	chrZ:69739727-69742142 (-) // 94.26 //
Gga.4786.1.S1_at	1.77381	chrZ:968727-972168 (+) // 97.31 //	ENSGALG00000018565 / C18orf32 / LOC497661 protein (Putative NFkB activating protein). / 426844 / hypothetical gene supported by BX930811; BX930821; CR338815 / LOC426844 / Gg-NM_001035005 /	C18orf32
GgaAffx.25682.1.S1_s_at	1.77114	chrZ:590978-629918 (+) // 96.95 //
GgaAffx.11324.1.S1_at	1.76926	chrZ:44043138-44069314 (-) // 98.11 //	768825 / CDC42SE2 / CDC42 small effector 2 / ENSGALG00000017686 / CDC42 EFFECTOR / CDC42SE2 / CDC42 small effector 2 / zgc:55642* / Gg-NM_020240 /	CDC42SE2
GgaAffx.12343.1.S1_s_at	1.76871	chrZ:56992246-57259077 (+) // 95.7 //	427109 / LOC427109 / similar to hypothetical protein DKFZp564D172 / ENSGALG00000014661 / hypothetical protein LOC427109 / NP_001006574.1 / Uncharacterized protein C5orf21* / WEAKLY SIMILAR TO Q10271-ARB2_SCHPO Argonaute-binding protein 2 - Schizosaccharomyces pombe (Fission yeast) (Eval: 0.001)Gg-NM_032042 / C5orf21* /	NP_001006574.1
GgaAffx.9663.1.S1_at	1.76774	chrZ:37523068-37533365 (+) // 100.0 //
GgaAffx.11719.1.S1_s_at	1.75792	chrZ:864203-877738 (+) // 98.76 //	426847 / ACAA2 / acetyl-Coenzyme A acyltransferase 2 (mitochondrial 3-oxoacyl-Coenzyme A thiolase) / ENSGALG00000002777 / 3 KETOACYL COA THIOLASE EC_2.3.1.16 BETA KETOTHIOLASE ACETYL COA ACYLTRANSFERASE 3 OXOACYL COA THIOLASE / acetyl-Coenzyme A acyltransferase 2 (mitochondrial 3-oxoacyl-Coenzyme A thiolase) / NP_001006571.1 / 3-ketoacyl-CoA thiolase, mitochondrial (EC 2.3.1.16) (Beta- ketothiola…	NP_001006571.1
GgaAffx.24545.1.S1_at	1.75699	chrZ:23743541-23745939 (+) // 99.83 //
Gga.4322.1.S1_at	1.75532	chrZ:42620756-42648541 (+) // 84.96 //	ENSGALG00000014916 / SPINDLIN / Spindlin-Z (chSpin-Z). / SPINW_CHICK / SPINZ_CHICK / (clone BALB3N)* / MGC107098 protein* / Putative uncharacterized protein* / Similar to spindlin (Spin) family* / SMY* / SPIN1* / SPIN2* / Spindlin-1 (Ovarian cancer-related protein)* / zgc:110697* / HIGHLY SIMILAR TO Q90WG1-SPINZ_CHICK Spindlin-Z - Gallus gallus (Chicken) (Eval: 1e-150)395344 / CHSPIN-Z|SPIN|SPIN3…
Gga.15091.1.S1_at	1.75531	chrZ:46617825-46619913 (-) // 99.05 //
GgaAffx.2320.1.S1_at	1.7528	chrZ:10937343-11080300 (+) // 100.0 //	ENSGALG00000003708 / NP_001026621.1 / WD repeat domain 70 / HIGHLY SIMILAR TO Q0VA16-WDR70_XENTR WD repeat-containing protein 70 - Xenopus tropicalis (Western clawed frog) (Silurana tropicalis) (Eval: 0.0)Gg-NM_018034 / WDR70* / SIMILAR TO Q58D20-NLE1_BOVIN Notchless homolog 1 - Bos taurus (Bovine) (Eval: 5e-05)	NP_001026621.1
GgaAffx.21514.1.S1_at	1.74819	chrZ:16901201-16914890 (+) // 99.68 //	427148 / GC-rich promoter binding protein 1 / GPBP1 / ENSGALG00000014724 / GC-rich promoter binding protein 1 / GPBP1 / Gg-NM_022913 / GPBP1* /	GPBP1
Gga.17667.1.S1_at	1.74804	chrZ:46339807-46340545 (-) // 98.53 //	Gg-NM_002372 / Alpha-mannosidase 2 (EC 3.2.1.114) (Alpha-mannosidase II) (Mannosyl- oligosaccharide 1,3-1,6-alpha-mannosidase) (MAN II) (Golgi alpha- mannosidase II) (Mannosidase alpha class 2A member 1)* / MA2A1* / MAN2A1* / HIGHLY SIMILAR TO P49641-MA2A2_HUMAN Alpha-mannosidase IIx (EC 3.2.1.114) (Mannosyl-oligosaccharide 1,3-1,6-alpha-mannosidase) (MAN IIx) (Mannosidase alpha class 2A member 2…	XR_027032.1
Gga.12029.1.S1_at	1.74732	chrZ:26136678-26183146 (+) // 98.93 //	427216 / mitochondrial ribosomal protein S27 / MRPS27 / ENSGALG00000015002 / Mitochondrial 28S ribosomal protein S27 (S27mt) (MRP-S27). / MITOCHONDRIAL 28S RIBOSOMAL S27 S27MT MRP S27 / MRPS27 / RT27* / HIGHLY SIMILAR TO Q8BK72-RT27_MOUSE Mitochondrial 28S ribosomal protein S27 - Mus musculus (Mouse) (Eval: 5e-141)Gg-NM_015084 / Mitochondrial 28S ribosomal protein S27 (S27mt) (MRP-S27)* / MRPS27*…	MRPS27
GgaAffx.12568.1.S1_at	1.74703	chrZ:1925178-1934125 (-) // 98.28 //	416380 / CCDC5 / coiled-coil domain containing 5 (spindle associated) / RCJMB04_18e19 / ENSGALG00000001761 / COILED COIL DOMAIN CONTAINING 5 / coiled-coil domain containing 5 (spindle associated) / NP_001025796.1 / CCDC5* / Ccdc5 protein (Fragment)* / Coiled-coil domain-containing protein 5 (Enhancer of invasion-cluster) (HEI-C)* / HIGHLY SIMILAR TO Q96CS2-CCDC5_HUMAN Coiled-coil domain-containin…	NP_001025796.1
GgaAffx.12320.1.S1_at	1.74601	chrZ:45677855-45686316 (+) // 98.2 //	769322 / RCJMB04_12n17 / STARD4 / StAR-related lipid transfer (START) domain containing 4 / ENSGALG00000000241 / Q5ZK67_CHICK / STAR RELATED LIPID TRANSFER START DOMAIN CONTAINING / STAR4* / StAR-related lipid transfer protein 4 (StARD4) (START domain- containing protein 4)* / HIGHLY SIMILAR TO Q96DR4-STAR4_HUMAN StAR-related lipid transfer protein 4 - Homo sapiens (Human) (Eval: 3e-96)Gg-NM_1391…	Q5ZK67_CHICK
Gga.15796.1.S1_at	1.74471	chrZ:6598220-6599941 (-) // 95.12 //
Gga.18136.1.S1_at	1.74319	chrZ:31351654-31353295 (-) // 99.58 //	427356 / RCJMB04_10p19 / ZDHHC21 / zinc finger, DHHC-type containing 21 / ENSGALG00000005437 / NP_001026609.1 / PROBABLE PALMITOYLTRANSFERASE ZDHHC21 EC_2.3.1.- ZINC FINGER DHHC DOMAIN CONTAINING 21 DHHC 21 / zinc finger, DHHC domain containing 21 / Probable palmitoyltransferase ZDHHC21 (EC 2.3.1.-) (Zinc finger DHHC domain-containing protein 21) (DHHC-21)* / ZDH21* / HIGHLY SIMILAR TO Q8IVQ6-ZDH…	NP_001026609.1
Gga.14333.1.S1_at	1.74304	chrZ:43779962-43906075 (-) // 96.45 //	Gg-NM_004560 / ROR2* / Tyrosine-protein kinase transmembrane receptor ROR2 precursor (EC 2.7.10.1) (Neurotrophic tyrosine kinase, receptor-related 2)* / Tyrosine-protein kinase transmembrane receptor ROR2 precursor (EC 2.7.1.112) (Neurotrophic tyrosine kinase, receptor-related 2)* / HIGHLY SIMILAR TO Q9Z138-ROR2_MOUSE Tyrosine-protein kinase transmembrane receptor ROR2 precursor (EC 2.7.10.1) (Ne…
Gga.9970.1.S1_at	1.74012	chrZ:23698648-23711133 (-) // 68.67 //	427204 / HEXB / hexosaminidase B (beta polypeptide) / ENSGALG00000014933 / Beta-hexosaminidase beta chain precursor (EC 3.2.1.52) (N-acetyl-beta- glucosaminidase) (Beta-N-acetylhexosaminidase) (Hexosaminidase B) (Cervical cancer proto-oncogene 7) (HCC-7) [Contains: Beta- hexosaminidase beta-B chain; Beta-hexosaminidase beta-A ch / BETA HEXOSAMINIDASE CHAIN PRECURSOR EC_3.2.1.52 N ACETYL BETA GLUC…
Gga.18343.1.S1_s_at	1.73883	chrZ:59688581-59706169 (-) // 96.98 //	Gg-NM_022650 / RASA1* / Ras GTPase-activating protein 1 (GTPase-activating protein) (GAP) (Ras p21 protein activator) (p120GAP) (RasGAP)* / HIGHLY SIMILAR TO P20936-RASA1_HUMAN Ras GTPase-activating protein 1 (GTPase-activating protein) (GAP) (Ras p21 protein activator) (p120GAP) (RasGAP) - Homo sapiens (Human) (Eval: 1e-32)ENSGALG00000017706 / RAS GTPASE ACTIVATING 1 GTPASE ACTIVATING GAP RAS P2…
GgaAffx.21323.1.S1_at	1.73628	chrZ:33985322-34009788 (+) // 99.61 //	427233 / LOC427233 / similar to KIAA1797 / ENSGALG00000015071 / CDNA FLJ20375 fis, clone HUV00942. / KIAA1797 / Gg-NM_017794 / KIAA1797* /	KIAA1797
Gga.2184.1.S1_at	1.73604	chrZ:45605112-45625271 (+) // 94.5 //	Gg-NM_004772 / C5orf13* / Neuronal protein 3.1 (p311 protein)* / NP311* / HIGHLY SIMILAR TO Q90667-NP311_CHICK Neuronal protein 3.1 (Protein p311) - Gallus gallus (Chicken) (Eval: 1e-33)ENSGALG00000000236 / Neuronal protein 3.1 (Protein p311). / NP311_CHICK / SIMILAR TO NEURONAL 3 1 P311 / NP311* / HIGHLY SIMILAR TO Q90667-NP311_CHICK Neuronal protein 3.1 - Gallus gallus (Chicken) (Eval: 2e-34)39…
Gga.5865.1.S1_at	1.73603	chrZ:22531889-22564376 (+) // 93.71 //	ENSGALG00000004353 / TBCA_CHICK / TUBULIN SPECIFIC CHAPERONE A TUBULIN FOLDING COFACTOR A CFA TCP1 CHAPERONIN COFACTOR A / TBCA* / HIGHLY SIMILAR TO P80585-TBCA_CHICK Tubulin-specific chaperone A - Gallus gallus (Chicken) (Eval: 1e-23)416367 / TBCA / tubulin folding cofactor A / Gg-NM_004607 / TBCA* / Tubulin-specific chaperone A (Tubulin-folding cofactor A) (CFA) (TCP1- chaperonin cofactor A)* /
Gga.9870.1.S1_s_at	1.73543	chrZ:16110096-16141691 (+) // 95.03 //	427137 / RCJMB04_1h14 / SKIV2L2 / superkiller viralicidic activity 2-like 2 (S. cerevisiae) / ENSGALG00000014709 / EC_3.6.1.- / SKIV2L2 / Superkiller viralicidic activity 2-like 2 (EC 3.6.1.-) (ATP-dependent helicase SKIV2L2). / SK2L2* / HIGHLY SIMILAR TO Q9CZU3-SK2L2_MOUSE Superkiller viralicidic activity 2-like 2 - Mus musculus (Mouse) (Eval: 0.0)Gg-NM_015360 / SK2L2* / SKIV2L2* / Superkiller v…	SKIV2L2
Gga.11928.1.S1_at	1.73524	chrZ:43960916-43974064 (-) // 95.79 //	Gg-NM_178324 / LCB1* / Serine palmitoyltransferase 1 (EC 2.3.1.50) (Long chain base biosynthesis protein 1) (LCB 1) (Serine-palmitoyl-CoA transferase 1) (SPT 1) (SPT1)* / SPTLC1* / HIGHLY SIMILAR TO O54695-LCB1_CRIGR Serine palmitoyltransferase 1 (EC 2.3.1.50) (Long chain base biosynthesis protein 1) (LCB 1) (Serine-palmitoyl-CoA transferase 1) (SPT 1) (SPT1) - Cricetulus griseus (Chinese hamster…
GgaAffx.7995.2.S1_s_at	1.73464	chrZ:40230276-40255024 (+) // 99.95 //
Gga.15137.1.S1_at	1.73457	chrZ:17616045-17657651 (-) // 97.57 //	769469 / hypothetical protein LOC769469 / LOC769469 / ENSGALG00000014727 / CAMP SPECIFIC 3 5 CYCLIC PHOSPHODIESTERASE EC_3.1.4.17 / PREDICTED: Gallus gallus hypothetical protein LOC769469 (LOC769469), mRNA. / XR_026650.1 / HIGHLY SIMILAR TO Q08499-PDE4D_HUMAN cAMP-specific 3 ,5 -cyclic phosphodiesterase 4D - Homo sapiens (Human) (Eval: 0.0)Gg-NM_006203 / cAMP-specific 3",5"-cyclic phosphodiestera…	XR_026650.1
Gga.3315.1.S1_a_at	1.73396	chrZ:8638818-8639846 (-) // 99.89 //	ENSGALG00000002605 / 39S RIBOSOMAL L17 MITOCHONDRIAL PRECURSOR L17MT MRP L17 / 39S ribosomal protein L17, mitochondrial precursor (L17mt) (MRP-L17) (LYST-interacting protein 2). / MRPL17 / RM17* / HIGHLY SIMILAR TO Q9NRX2-RM17_HUMAN 39S ribosomal protein L17, mitochondrial precursor - Homo sapiens (Human) (Eval: 6e-59)ENSGALG00000002599 / C9orf100 / VAV / VAV-like protein C9orf100. / CI100* / zgc…	MRPL17 / C9orf100
GgaAffx.9574.1.S1_s_at	1.73138	chrZ:33964854-34064295 (+) // 99.81 //
GgaAffx.13170.1.S1_s_at	1.73111	chrZ:50949592-50965043 (+) // 98.29 //	427284 / clathrin, light chain (Lca) / CLTA / RCJMB04_33p3 / ENSGALG00000015326 / CLATHRIN LIGHT CHAIN / clathrin, light polypeptide A / NP_001034402.1 / Clathrin light chain A (Lca)* / CLCA* / zgc:73358* / HIGHLY SIMILAR TO P04973-CLCA_BOVIN Clathrin light chain A - Bos taurus (Bovine) (Eval: 2e-65)Gg-NM_007096 / Clathrin light chain A (Lca)* / CLCA* / CLTA* / HIGHLY SIMILAR TO P04973-CLCA_BOVIN…	NP_001034402.1
Gga.3441.2.S1_s_at	1.73057	chrZ:61618461-61640282 (+) // 88.12 //	Gg-NM_174909 / HIGHLY SIMILAR TO Q5ZII6-TM167_CHICK Transmembrane protein 167 precursor - Gallus gallus (Chicken) (Eval: 4e-12)ENSGALG00000015619 / TM167_CHICK / Transmembrane protein 167 precursor. / TM167* / HIGHLY SIMILAR TO Q5ZII6-TM167_CHICK Transmembrane protein 167 precursor - Gallus gallus (Chicken) (Eval: 7e-17)770790 / hypothetical protein LOC770790 / LOC770790 / RCJMB04_25n4 /
GgaAffx.8007.1.S1_at	1.72943	chrZ:41170697-41242499 (-) // 99.94 //
Gga.11483.1.S1_at	1.72641	chrZ:53895493-53920158 (+) // 96.75 //	427302 / fibronectin type III and SPRY domain containing 1-like / FSD1L / Gg-NM_207647 / FSD1L* / FSD1 N-terminal-like (Coiled-coil domain-containing protein 10) (FSD1- like)* / FSDNL* / SIMILAR TO Q8BYN5-FSD1L_MOUSE FSD1-like protein (FSD1 N-terminal-like protein) (Coiled-coil domain-containing protein 10) - Mus musculus (Mouse) (Eval: 7e-09)
GgaAffx.12705.1.S1_s_at	1.72613	chrZ:64463284-64474293 (+) // 83.89 //	427331 / LOC427331 / similar to chromosome 9 open reading frame 80; HSPC043 protein / ENSGALG00000020528 / CI080_CHICK / Uncharacterized protein C9orf80 homolog. / CI080* / zgc:56259* / HIGHLY SIMILAR TO Q2NKT2-CI080_BOVIN Uncharacterized protein C9orf80 homolog - Bos taurus (Bovine) (Eval: 5e-41)Gg-NM_021218 / C9orf80* / HIGHLY SIMILAR TO Q5ZJ32-CI080_CHICK Uncharacterized protein C9orf80 homolo…
Gga.3857.1.S1_s_at	1.72601	chrZ:7956394-7961602 (-) // 44.38 //	ENSGALG00000002009 / Fanconi anemia, complementation group G / FANCONI ANEMIA GROUP G FACG / NP_989709.1 / FANCG* / Nuclear valosin-containing protein-like (Nuclear VCP-like protein) (NVLp)* / NVL* / TERA* / Transitional endoplasmic reticulum ATPase (TER ATPase) (15S Mg(2+)- ATPase p97 subunit) (Valosin-containing protein) (VCP)* / SIMILAR TO Q9EQR6-FANCG_MOUSE Fanconi anemia group G protein homo…	NP_989709.1
Gga.7617.1.S1_at	1.72592	chrZ:50216125-50217148 (-) // 98.08 //
GgaAffx.1592.2.S1_at	1.72428	chrZ:8455682-8462339 (-) // 88.28 //	431658 / RCJMB04_15b4 / RGP1 / RGP1 retrograde golgi transport homolog (S. cerevisiae) / Gg-NM_018891 / LAMC2* / HIGHLY SIMILAR TO Q13753-LAMC2_HUMAN Laminin subunit gamma-2 precursor (Laminin 5 gamma 2 subunit) (Kalinin/nicein/epiligrin 100 kDa subunit) (Laminin B2t chain) (Cell-scattering factor 140 kDa subunit) (CSF 140 kDa subunit) (Large adhesive scatter factor 140 kDa subunit) (Ladsin 140 k…
GgaAffx.21466.1.S1_at	1.72137	chrZ:44852613-44856184 (-) // 99.03 //	415602 / YTHDC2 / YTH domain containing 2 / ENSGALG00000000189 / ATP DEPENDENT RNA HELICASE EC_3.6.1.- DEAH BOX / YTHDC2 / YTH domain-containing protein 2. / DHX36* / Probable ATP-dependent RNA helicase DHX36 (EC 3.6.1.-) (DEAH box protein 36) (MLE-like protein 1) (RNA helicase associated with AU-rich element ARE)* / HIGHLY SIMILAR TO Q5R746-YTDC2_PONPY YTH domain-containing protein 2 - Pongo pyg…	YTHDC2
Gga.3269.1.S1_at	1.72042	chrZ:46621535-46623165 (-) // 94.31 //
Gga.12212.1.S1_a_at	1.71722	chrZ:19959937-19982485 (-) // 95.8 //	427162 / CENPK / CENP-K|FKSG14 / centromere protein K / ENSGALG00000014753 / CENPK_CHICK / CENTROMERE K CENP K / Centromere protein K (CENP-K). / CENPK* / Centromere protein K (CENP-K) (Interphase centromere complex protein 37) (Protein AF-5alpha) (p33)* / HIGHLY SIMILAR TO Q1T7C1-CENPK_CHICK Centromere protein K - Gallus gallus (Chicken) (Eval: 1e-100)Gg-NM_022145 / HIGHLY SIMILAR TO Q1T7C1-CENP…
Gga.9709.1.S1_at	1.71295	chrZ:7169526-7247731 (-) // 94.84 //	768856 / LOC768856 / similar to chromosome 9 open reading frame 25 / ENSGALG00000005821 / C9orf25 / Uncharacterized protein C9orf25. / CI025* / CO017* / Uncharacterized protein C15orf17* / Uncharacterized protein C9orf25 homolog* / zgc:101028* / zgc:112221* / HIGHLY SIMILAR TO Q6DC60-CI025_DANRE Uncharacterized protein C9orf25 homolog - Danio rerio (Zebrafish) (Brachydanio rerio) (Eval: 2e-49)Gg-…	C9orf25
Gga.9769.2.S1_at	1.71192	chrZ:1898030-1899103 (-) // 99.44 //	416381 / LOC416381 / similar to chromosome 18 open reading frame 25 / ENSGALG00000001763 / CR025* / Uncharacterized protein C18orf25* / zgc:77838* / HIGHLY SIMILAR TO Q96B23-CR025_HUMAN Uncharacterized protein C18orf25 - Homo sapiens (Human) (Eval: 3e-146)Gg-NM_001008239 / CR025* / HIGHLY SIMILAR TO Q96B23-CR025_HUMAN Uncharacterized protein C18orf25 - Homo sapiens (Human) (Eval: 3e-76)
Gga.8340.1.S1_at	1.70591	chrZ:72153735-72183178 (-) // 88.24 //	770633 / LOC770633 / similar to protein geranylgeranyltransferase type I, beta subunit / ENSGALG00000008197 / GERANYLGERANYL TRANSFERASE TYPE 1 SUBUNIT BETA EC_2.5.1.59 GERANYLGERANYL TRANSFERASE TYPE I SUBUNIT BETA TYPE I GERANYL GERANYLTRANSFERASE SUBUNIT BETA GGTASE I BETA / PREDICTED: Gallus gallus similar to protein geranylgeranyltransferase type I, beta subunit (LOC770633), mRNA. / XR_02673…	XR_026734.1
Gga.13856.1.S1_at	1.70464	chrZ:50219505-50229387 (-) // 97.15 //	427277 / RGMB / RGM domain family, member B / ENSGALG00000015284 / RGM DOMAIN FAMILY MEMBER / RGM domain family member B precursor. / RGMB* / HIGHLY SIMILAR TO Q6NW40-RGMB_HUMAN RGM domain family member B precursor - Homo sapiens (Human) (Eval: 0.0)Gg-NM_001012761 / Repulsive guidance molecule A precursor (RGM domain family member A)* / RGMB* / RGM domain family member B precursor* / HIGHLY SIMIL…
GgaAffx.24733.1.S1_s_at	1.70138	chrZ:61443250-61535260 (-) // 99.57 //
Gga.463.1.S1_at	1.70087	chrZ:13609764-13870784 (+) // 87.17 //	ENSGALG00000014874 / Mitochondrial 28S ribosomal protein S30 (S30mt) (MRP-S30) (Programmed cell death protein 9). / MITOCHONDRIAL 28S RIBOSOMAL S30 S30MT MRP S30 / MRPS30 / RT30* / HIGHLY SIMILAR TO P82924-RT30_BOVIN Mitochondrial 28S ribosomal protein S30 - Bos taurus (Bovine) (Eval: 1e-136)395781 / mitochondrial ribosomal protein S30 / MRPS30 / Gg-NM_016640 / Mitochondrial 28S ribosomal protein…	MRPS30
GgaAffx.24752.1.S1_at	1.69876	chrZ:64960755-65009759 (+) // 99.89 //
Gga.9802.1.S1_at	1.69864	chrZ:59652375-59662244 (+) // 85.14 //	427328 / CCNH / cyclin H / ENSGALG00000015641 / CYCLIN / Cyclin-H (MO15-associated protein) (p37) (p34). / CCNH* / zgc:114132* / HIGHLY SIMILAR TO Q61458-CCNH_MOUSE Cyclin-H - Mus musculus (Mouse) (Eval: 1e-145)Gg-NM_001239 / CCNH* / Cyclin-H (MO15-associated protein) (p37) (p34)* / HIGHLY SIMILAR TO Q61458-CCNH_MOUSE Cyclin-H - Mus musculus (Mouse) (Eval: 3e-44)
Gga.9488.1.S1_at	1.69826	chrZ:68661014-68669891 (-) // 73.75 //	395173 / aprataxin / APTX / ENSGALG00000001954 / APRATAXIN EC 3 FORKHEAD ASSOCIATED DOMAIN HISTIDINE TRIAD FHA HIT / Aprataxin (EC 3.-.-.-) (Forkhead-associated domain histidine triad- like protein) (FHA-HIT) (Fragment). / APTX_CHICK / Aprataxin (EC 3.-.-.-) (Forkhead-associated domain histidine triad- like protein) (FHA-HIT)* / APTX* / HIGHLY SIMILAR TO P61798-APTX_CHICK Aprataxin - Gallus gallu…
Gga.17307.1.S1_at	1.6951	chrZ:31056801-31058197 (-) // 86.38 //	Gg-NM_178812 / LYRIC* / MTDH* / Protein LYRIC (Lysine-rich CEACAM1 co-isolated protein) (3D3/lyric) (Metastasis adhesion protein) (Metadherin) (Astrocyte elevated gene-1 protein) (AEG-1)* / HIGHLY SIMILAR TO Q86UE4-LYRIC_HUMAN Protein LYRIC (Lysine-rich CEACAM1 co-isolated protein) (3D3/lyric) (Metastasis adhesion protein) (Metadherin) (Astrocyte elevated gene-1 protein) (AEG-1) - Homo sapiens (H…
Gga.11290.1.S1_at	1.69461	chrZ:74169618-74175695 (+) // 96.6 //	768709 / hypothetical protein LOC768709 / LOC768709 / ENSGALG00000017558 / CHROMOSOME UNDETERMINED WHOLE GENOME SHOTGUN SEQUENCE /
Gga.11454.1.S1_at	1.69447	chrZ:72301375-72320595 (+) // 99.37 //	426812 / aldehyde dehydrogenase 7 family, member A1 / ALDH7A1 / ENSGALG00000008229 / ALPHA AMINOADIPIC SEMIALDEHYDE DEHYDROGENASE EC_1.2.1.31 ALPHA AASA DEHYDROGENASE DELTA1 PIPERIDEINE 6 CARBOXYLATE DEHYDROGENEASE P6C DEHYDROGENASE ALDEHYDE DEHYDROGENASE FAMILY 7 MEMBER A1 ANTIQUITIN 1 / AL7A1* / aldh7a1* / HIGHLY SIMILAR TO Q2KJC9-AL7A1_BOVIN Alpha-aminoadipic semialdehyde dehydrogenase - Bos t…
GgaAffx.11764.1.S1_at	1.69385	chrZ:63651117-63671625 (-) // 93.98 //	427310 / RCJMB04_5a23 / ring finger protein 20 / RNF20 / ENSGALG00000015548 / BRE1A_CHICK / E3 UBIQUITIN LIGASE BRE1B EC_6.3.2.- BRE1 B RING FINGER 40 / E3 ubiquitin-protein ligase BRE1A (EC 6.3.2.-) (BRE1-A) (RING finger protein 20). / BRE1A* / E3 ubiquitin-protein ligase BRE1A (EC 6.3.2.-) (BRE1-A) (hBRE1) (RING finger protein 20)* / GOGA4* / LOC402838 protein (Fragment)* / HIGHLY SIMILAR TO Q5…
Gga.12229.1.S1_at	1.69285	chrZ:45708453-45869885 (-) // 82.68 //	723973 / calcium/calmodulin-dependent protein kinase IV / CAMK4 / Gg-NM_001744 / Calcium/calmodulin-dependent protein kinase type IV (EC 2.7.11.17) (CAM kinase-GR) (CaMK IV)* / CAMK4* / KCC4* / HIGHLY SIMILAR TO P13234-KCC4_RAT Calcium/calmodulin-dependent protein kinase type IV - Rattus norvegicus (Rat) (Eval: 3e-27)
Gga.5208.2.S1_x_at	1.69282	chrZ:39452379-39463306 (-) // 95.05 //	ENSGALG00000012585 / Ubiquilin-1 (Protein linking IAP with cytoskeleton 1) (PLIC-1) (hPLIC- 1). / UBIQUILIN LINKING IAP WITH CYTOSKELETON PLIC / UBQL1* / HIGHLY SIMILAR TO Q9UMX0-UBQL1_HUMAN Ubiquilin-1 - Homo sapiens (Human) (Eval: 0.0)427454 / ubiquilin 1 / UBQLN1 / Gg-NM_053067 / Ubiquilin-1 (Protein linking IAP with cytoskeleton 1) (PLIC-1) (hPLIC- 1)* / UBQL1* / UBQLN1* / HIGHLY SIMILAR TO Q…
Gga.5208.1.S1_a_at	1.69187	chrZ:39452415-39453170 (-) // 91.76 //	ENSGALG00000012585 / Ubiquilin-1 (Protein linking IAP with cytoskeleton 1) (PLIC-1) (hPLIC- 1). / UBIQUILIN LINKING IAP WITH CYTOSKELETON PLIC / UBQL1* / HIGHLY SIMILAR TO Q9UMX0-UBQL1_HUMAN Ubiquilin-1 - Homo sapiens (Human) (Eval: 0.0)427454 / ubiquilin 1 / UBQLN1 / Gg-NM_053067 / Ubiquilin-1 (Protein linking IAP with cytoskeleton 1) (PLIC-1) (hPLIC- 1)* / UBQL1* / UBQLN1* / HIGHLY SIMILAR TO Q…
Gga.17547.1.S1_s_at	1.69124	chrZ:70747978-70779807 (+) // 99.84 //	Gg-NM_020796 / SEM6A* / SEMA6A* / Semaphorin-6A precursor (Semaphorin VIA) (Sema VIA) (Semaphorin 6A-1) (SEMA6A-1)* / HIGHLY SIMILAR TO Q9H2E6-SEM6A_HUMAN Semaphorin-6A precursor (Semaphorin VIA) (Sema VIA) (Semaphorin 6A-1) (SEMA6A-1) - Homo sapiens (Human) (Eval: 2e-69)427387 / SEMA6A / sema domain, transmembrane domain (TM), and cytoplasmic domain, (semaphorin) 6A / ENSGALG00000002294 / SEMA6A…	SEMA6A
GgaAffx.24720.1.S1_at	1.69038	chrZ:62736226-62756460 (-) // 80.78 //
Gga.10539.2.S1_a_at	1.68971	chrZ:73534307-73593876 (+) // 100.0 //	426795 / serum response factor binding protein 1 / SRFBP1 / ENSGALG00000005316 / serum response factor binding protein 1 / SRFBP1 / Gg-NM_152546 / SRFBP1* /	SRFBP1
GgaAffx.21300.1.S1_at	1.68655	chrZ:23750060-23751007 (+) // 99.79 //
Gga.13351.1.S1_at	1.68471	chrZ:44040797-44041872 (-) // 93.57 //	ENSGALG00000017686 / CDC42 EFFECTOR / CDC42SE2 / CDC42 small effector 2 / zgc:55642* /	CDC42SE2
GgaAffx.21299.1.S1_at	1.68465	chrZ:74251120-74252237 (-) // 99.75 //	426807 / ZCCHC7 / zinc finger, CCHC domain containing 7 / Gg-NM_032226 / ZCCHC7* / ZCHC7* / Zinc finger CCHC domain-containing protein 7* / HIGHLY SIMILAR TO Q8N3Z6-ZCHC7_HUMAN Zinc finger CCHC domain-containing protein 7 - Homo sapiens (Human) (Eval: 2e-56)ENSGALG00000005433 / ARGININE METHYLTRANSFERASE INTERACTING RING FINGER / ZCCHC7 / Zinc finger CCHC domain-containing protein 7. / Cellular n…	ZCCHC7
GgaAffx.8518.1.S1_at	1.68439	chrZ:10286758-10302730 (-) // 98.85 //
Gga.5007.1.S1_at	1.68438	chrZ:72007557-72011966 (-) // 82.92 //	395076 / CDKN2A / cyclin-dependent kinase inhibitor 2A (melanoma, p16, inhibits CDK4) /
Gga.11444.1.S1_s_at	1.68302	chrZ:39544138-39553136 (-) // 72.68 //	427457 / LOC427457 / similar to chromosome 9 open reading frame 64 / ENSGALG00000012589 / C9orf64 / Uncharacterized protein C9orf64. / CI064* / zgc:136564* / HIGHLY SIMILAR TO Q5T6V5-CI064_HUMAN Uncharacterized protein C9orf64 - Homo sapiens (Human) (Eval: 4e-145)Gg-NM_032307 / C9orf64* / CI064* / HIGHLY SIMILAR TO Q5T6V5-CI064_HUMAN Uncharacterized protein C9orf64 - Homo sapiens (Human) (Eval: 2…	C9orf64
Gga.13994.1.S1_at	1.68287	chrZ:22156475-22192177 (-) // 98.27 //	416368 / SCAMP1 / secretory carrier membrane protein 1 / ENSGALG00000004425 / SCAMP1 / Secretory carrier-associated membrane protein 1 (Secretory carrier membrane protein 1). / SECRETORY CARRIER ASSOCIATED MEMBRANE SECRETORY CARRIER MEMBRANE / SCAM1* / zgc:77214* / HIGHLY SIMILAR TO O77735-SCAM1_PIG Secretory carrier-associated membrane protein 1 - Sus scrofa (Pig) (Eval: 2e-173)Gg-NM_004866 / SC…	SCAMP1
Gga.9925.1.S1_at	1.682	chrZ:7394417-7396762 (-) // 95.74 //	427403 / LOC427403 / similar to MGC84124 protein / ENSGALG00000005833 / Alba-like protein C9orf23. / C9orf23 / RIBONUCLEASE P SUBUNIT P25 EC_3.1.26.5 RNASE P SUBUNIT P25 / CI023* / zgc:92794* / HIGHLY SIMILAR TO Q8N5L8-CI023_HUMAN Alba-like protein C9orf23 - Homo sapiens (Human) (Eval: 1e-40)Gg-NM_148179 / HIGHLY SIMILAR TO Q8N5L8-CI023_HUMAN Alba-like protein C9orf23 - Homo sapiens (Human) (Eval…	C9orf23
Gga.8219.1.S1_at	1.68188	chrZ:18338289-18387063 (+) // 85.65 //	ENSGALG00000023443 / Q5F409_CHICK / zgc:162244* / ENSGALG00000014733 / MIMITIN MITOCHONDRIAL PRECURSOR MYC INDUCED MITOCHONDRIAL MMTN NDUFA12 / Mimitin, mitochondrial precursor (Myc-induced mitochondrial protein) (MMTN) (B17.2-like) (B17.2L) (NDUFA12-like protein). / MIMIT* / ndufa12l* / HIGHLY SIMILAR TO Q8N183-MIMIT_HUMAN Mimitin, mitochondrial precursor - Homo sapiens (Human) (Eval: 6e-41)7695…	Q5F409_CHICK
GgaAffx.9489.1.S1_s_at	1.67471	chrZ:23680812-23697691 (+) // 100.0 //
GgaAffx.9721.1.S1_s_at	1.674	chrZ:48912026-48938734 (-) // 100.0 //
Gga.4811.1.S1_s_at	1.66412	chrZ:39553279-39570110 (-) // 95.68 //	ENSGALG00000012591 / HETEROGENEOUS NUCLEAR RIBONUCLEOPROTEIN K HNRNP K / hnrpkl* / NOVA2* / PCBP1* / PCBP2* / Poly(rC)-binding protein 1 (Alpha-CP1) (hnRNP-E1) (Nucleic acid- binding protein SUB2.3)* / Poly(rC)-binding protein 2 (Alpha-CP2) (hnRNP-E2)* / RNA-binding protein Nova-2 (Neuro-oncological ventral antigen 2) (Astrocytic NOVA1-like RNA-binding protein)* / HIGHLY SIMILAR TO Q5ZIQ3-HNRPK_C…
Gga.5644.2.S1_s_at	1.66346	chrZ:68676226-68677795 (+) // 99.36 //	ENSGALG00000023066 / DNAJ HOMOLOG SUBFAMILY MEMBER / DnaJ (Hsp40) homolog, subfamily A, member 1 / NP_001012963.1 / dnaja1l* / DNJA1* / HIGHLY SIMILAR TO P31689-DNJA1_HUMAN DnaJ homolog subfamily A member 1 - Homo sapiens (Human) (Eval: 0.0)427376 / DNAJA1 / DnaJ (Hsp40) homolog, subfamily A, member 1 / RCJMB04_15h2 / Gg-NM_001539 / DNAJA1* / DnaJ homolog subfamily A member 1 (Heat shock 40 kDa p…	NP_001012963.1
GgaAffx.12901.1.S1_s_at	1.66337	chrZ:61618472-61640755 (+) // 89.28 //	770790 / hypothetical protein LOC770790 / LOC770790 / RCJMB04_25n4 / ENSGALG00000015619 / TM167_CHICK / Transmembrane protein 167 precursor. / TM167* / HIGHLY SIMILAR TO Q5ZII6-TM167_CHICK Transmembrane protein 167 precursor - Gallus gallus (Chicken) (Eval: 7e-17)Gg-NM_174909 / HIGHLY SIMILAR TO Q5ZII6-TM167_CHICK Transmembrane protein 167 precursor - Gallus gallus (Chicken) (Eval: 4e-12)
GgaAffx.9704.1.S1_at	1.66156	chrZ:49789484-49803691 (-) // 96.75 //
GgaAffx.21466.1.S1_s_at	1.66004	chrZ:44852613-44856184 (-) // 99.03 //	415602 / YTHDC2 / YTH domain containing 2 / ENSGALG00000000189 / ATP DEPENDENT RNA HELICASE EC_3.6.1.- DEAH BOX / YTHDC2 / YTH domain-containing protein 2. / DHX36* / Probable ATP-dependent RNA helicase DHX36 (EC 3.6.1.-) (DEAH box protein 36) (MLE-like protein 1) (RNA helicase associated with AU-rich element ARE)* / HIGHLY SIMILAR TO Q5R746-YTDC2_PONPY YTH domain-containing protein 2 - Pongo pyg…	YTHDC2
GgaAffx.21563.1.S1_at	1.65865	chrZ:65976866-65978095 (-) // 99.92 //
GgaAffx.9739.1.S1_s_at	1.65843	chrZ:50427859-50439732 (+) // 100.0 //
Gga.17664.1.S1_at	1.65745	chrZ:64795509-64821505 (-) // 99.36 //	Gg-NM_003358 / CEGT* / Ceramide glucosyltransferase (EC 2.4.1.80) (Glucosylceramide synthase) (GCS) (UDP-glucose:N-acylsphingosine D-glucosyltransferase) (UDP- glucose ceramide glucosyltransferase) (GLCT-1)* / UGCG* / HIGHLY SIMILAR TO O88693-CEGT_MOUSE Ceramide glucosyltransferase (EC 2.4.1.80) (Glucosylceramide synthase) (GCS) (UDP-glucose:N-acylsphingosine D-glucosyltransferase) (UDP-glucose c…
Gga.7455.1.S1_at	1.65577	chrZ:6434000-6436149 (-) // 99.77 //
GgaAffx.13180.1.S1_s_at	1.65539	chrZ:71968345-71996016 (+) // 96.14 //	Gg-NM_002451 / MTAP* / S-methyl-5-thioadenosine phosphorylase (EC 2.4.2.28) (5"- methylthioadenosine phosphorylase) (MTA phosphorylase) (MTAPase)* / HIGHLY SIMILAR TO Q13126-MTAP_HUMAN S-methyl-5-thioadenosine phosphorylase (EC 2.4.2.28) (5 -methylthioadenosine phosphorylase) (MTA phosphorylase) (MTAPase) - Homo sapiens (Human) (Eval: 1e-38)ENSGALG00000008174 / 5-methylthioadenosine phosphorylase…	NP_001026775.1
Gga.11839.1.S1_s_at	1.65458	chrZ:59652426-59661610 (+) // 97.28 //	427328 / CCNH / cyclin H / ENSGALG00000015641 / CYCLIN / Cyclin-H (MO15-associated protein) (p37) (p34). / CCNH* / zgc:114132* / HIGHLY SIMILAR TO Q61458-CCNH_MOUSE Cyclin-H - Mus musculus (Mouse) (Eval: 1e-145)Gg-NM_001239 / CCNH* / Cyclin-H (MO15-associated protein) (p37) (p34)* / HIGHLY SIMILAR TO Q61458-CCNH_MOUSE Cyclin-H - Mus musculus (Mouse) (Eval: 3e-44)
Gga.6910.1.A1_at	1.65396	chrZ:58551595-58552197 (+) // 98.04 //	ENSGALG00000014649 / hypothetical protein LOC431565 / NP_001026779.1 / HIGHLY SIMILAR TO O67893-Y2135_AQUAE Uncharacterized protein aq_2135 - Aquifex aeolicus (Eval: 8e-12)431565 / LOC431565 / RCJMB04_38d18 / similar to topoisomerase 1-binding RING finger / Gg-NM_013330 / NDK7* / NME7* / Nucleoside diphosphate kinase 7 (EC 2.7.4.6) (NDK 7) (NDP kinase 7) (nm23-H7)* / HIGHLY SIMILAR TO Q9Y5B8-NDK7…	NP_001026779.1
GgaAffx.9938.1.S1_at	1.65268	chrZ:62614319-62667651 (-) // 98.64 //
GgaAffx.9480.1.A1_at	1.64879	chrZ:23751500-23752322 (+) // 97.39 //
GgaAffx.10518.1.S1_s_at	1.64837	chrZ:74572819-74594325 (-) // 100.0 //	428391 / maternal embryonic leucine zipper kinase / MELK / RCJMB04_7d18 / ENSGALG00000016438 / maternal embryonic leucine zipper kinase / MATERNAL EMBRYONIC LEUCINE ZIPPER KINASE EC_2.7.11.1 KINASE PK38 / NP_001026680.1 / MARK3* / Maternal embryonic leucine zipper kinase (EC 2.7.11.1) (hMELK) (Protein kinase PK38) (hPK38)* / MELK* / HIGHLY SIMILAR TO Q14680-MELK_HUMAN Maternal embryonic leucine z…	NP_001026680.1
Gga.11727.1.S1_at	1.64818	chrZ:41503837-41523915 (+) // 83.52 //	427475 / LOC427475 / similar to stretch responsive protein 278 / Gg-NM_020207 /
Gga.13288.1.S1_at	1.64788	chrZ:64942569-64950198 (-) // 84.52 //	431639 / hypothetical LOC431639 / LOC431639 / ENSGALG00000015684 / DNAJ HOMOLOG DNJ 2 PRECURSOR DNAJ DOMAIN 2 / PREDICTED: Gallus gallus hypothetical LOC431639 (LOC431639), mRNA. / XR_026950.1 / HIGHLY SIMILAR TO Q17433-DNJ2_CAEEL DnaJ homolog dnj-2 precursor - Caenorhabditis elegans (Eval: 5e-58)Gg-NM_001015882 / GBG10* / GNG10* / Guanine nucleotide-binding protein G(I)/G(S)/G(O) gamma-10 subuni…	XR_026950.1
GgaAffx.13113.1.S1_at	1.64535	chrZ:45899205-45932568 (-) // 94.82 //	415609 / WDR36 / WD repeat domain 36 / ENSGALG00000000247 / NP_001038099.1 / WD REPEAT CONTAINING / WD repeat domain 36 / WDR36* / WD repeat protein 36 (T-cell activation WD repeat-containing protein) (TA-WDRP)* / HIGHLY SIMILAR TO Q8NI36-WDR36_HUMAN WD repeat-containing protein 36 - Homo sapiens (Human) (Eval: 0.0)Gg-NM_139281 / WDR36* / WD repeat-containing protein 36 (T-cell activation WD repe…	NP_001038099.1
Gga.11793.1.S1_at	1.64039	chrZ:62040471-62124175 (-) // 98.91 //	427322 / APG10L / ATG10 / ATG10 autophagy related 10 homolog (S. cerevisiae) / ENSGALG00000020531 / AUTOPHAGY RELATED 10 APG10 / Autophagy-related protein 10 (APG10-like). / ATG10* / zgc:123341* / HIGHLY SIMILAR TO Q9H0Y0-ATG10_HUMAN Autophagy-related protein 10 - Homo sapiens (Human) (Eval: 2e-54)Gg-NM_031482 / ATG10* / Autophagy-related protein 10 (APG10-like)* / HIGHLY SIMILAR TO Q9H0Y0-ATG10_…
Gga.12332.1.S1_at	1.63533	chrZ:9011769-9044681 (-) // 99.92 //	427422 / golgi phosphoprotein 3 (coat-protein) / GOLPH3 / ENSGALG00000003151 / GOLGI PHOSPHOPROTEIN 3 COAT GPP34 / Golgi phosphoprotein 3 (Coat-protein GPP34)* / GOLP3* / HIGHLY SIMILAR TO Q9H4A6-GOLP3_HUMAN Golgi phosphoprotein 3 - Homo sapiens (Human) (Eval: 1e-143)Gg-NM_022130 / Golgi phosphoprotein 3 (Coat-protein GPP34)* / GOLP3* / GOLPH3* / HIGHLY SIMILAR TO Q9CRA5-GOLP3_MOUSE Golgi phospho…
Gga.9572.2.S1_s_at	1.6331	chrZ:15250981-15256126 (-) // 73.22 //	427199 / MOCS2 / molybdenum cofactor synthesis 2 / ENSGALG00000014906 / MOCS2 / MOLYBDENUM COFACTOR SYNTHESIS 2 LARGE SUBUNIT MOLYBDOPTERIN SYNTHASE LARGE SUBUNIT MPT SYNTHASE LARGE SUBUNIT MOCS2B / Molybdenum cofactor synthesis protein 2 large subunit (Molybdopterin synthase large subunit) (MPT synthase large subunit) (MOCS2B) (MOCO1- B). / MOS2L* / HIGHLY SIMILAR TO O96007-MOS2L_HUMAN Molybdenu…	MOCS2
GgaAffx.9494.1.S1_at	1.63284	chrZ:23651377-23669383 (+) // 100.0 //
Gga.6884.1.S1_at	1.63107	chrZ:19381441-19382145 (-) // 95.46 //	ENSGALG00000014742 / 5-hydroxytryptamine 1A receptor (5-HT-1A) (Serotonin receptor 1A) (5- HT1A) (G-21). / 5 HYDROXYTRYPTAMINE RECEPTOR 5 HT SEROTONIN RECEPTOR / HTR1A / 5HT1A* / HIGHLY SIMILAR TO Q9N296-5HT1A_PONPY 5-hydroxytryptamine receptor 1A - Pongo pygmaeus (Orangutan) (Eval: 0.0)	HTR1A
Gga.19134.1.S1_at	1.62988	chrZ:55058581-55059899 (+) // 61.94 //	ENSGALG00000014691 / RNA U SMALL NUCLEAR RNA EXPORT ADAPTER PHOSPHORYLATED ADAPTER RNA EXPORT / RNA U small nuclear RNA export adapter protein. / RNUXA_CHICK / RNA U small nuclear RNA export adapter protein (Phosphorylated adapter RNA export protein)* / RNUXA* / HIGHLY SIMILAR TO Q5ZLY0-RNUXA_CHICK RNA U small nuclear RNA export adapter protein - Gallus gallus (Chicken) (Eval: 0.0)
GgaAffx.13129.1.S1_at	1.62863	chrZ:39572877-39576733 (+) // 99.07 //	Gg-NM_015101 / Gg-NM_024945 / C9orf76* / CI076* / HIGHLY SIMILAR TO Q9H9A7-RMI1_HUMAN Protein RMI1 homolog (75 kDa BLM-associated protein) (BLAP75) (FAAP75) - Homo sapiens (Human) (Eval: 4e-159)ENSGALG00000012592 / NP_001026783.1 / RMI1 HOMOLOG / RMI1, RecQ mediated genome instability 1, homolog / Protein RMI1 homolog (75 kDa BLM-associated protein) (BLAP75) (FAAP75)* / RMI1* / HIGHLY SIMILAR TO …	NP_001026783.1
GgaAffx.24569.1.S1_s_at	1.62807	chrZ:25902068-25955127 (-) // 99.96 //
Gga.10947.1.S1_at	1.62793	chrZ:64804393-64805643 (-) // 99.6 //	Gg-NM_003358 / CEGT* / Ceramide glucosyltransferase (EC 2.4.1.80) (Glucosylceramide synthase) (GCS) (UDP-glucose:N-acylsphingosine D-glucosyltransferase) (UDP- glucose ceramide glucosyltransferase) (GLCT-1)* / UGCG* / HIGHLY SIMILAR TO O88693-CEGT_MOUSE Ceramide glucosyltransferase (EC 2.4.1.80) (Glucosylceramide synthase) (GCS) (UDP-glucose:N-acylsphingosine D-glucosyltransferase) (UDP-glucose c…
GgaAffx.25543.1.S1_at	1.62545	chrZ:8626891-8636721 (+) // 100.0 //
Gga.9993.1.S1_at	1.6239	chrZ:45167634-45174888 (-) // 94.9 //	770061 / signal recognition particle 19kDa / SRP19 / ENSGALG00000000218 / Signal recognition particle 19 kDa protein (SRP19). / SIGNAL RECOGNITION PARTICLE 19 KDA SRP19 / SRP19* / HIGHLY SIMILAR TO P09132-SRP19_HUMAN Signal recognition particle 19 kDa protein - Homo sapiens (Human) (Eval: 1e-50)Gg-NM_003135 / Signal recognition particle 19 kDa protein (SRP19)* / SRP19* / HIGHLY SIMILAR TO P09132-…
GgaAffx.23946.1.S1_s_at	1.6239	chrZ:40330119-40345698 (-) // 98.0 //
GgaAffx.9661.1.S1_at	1.62301	chrZ:37360918-37362456 (-) // 100.0 //
GgaAffx.9422.1.S1_at	1.61419	chrZ:12253336-12262553 (+) // 100.0 //
Gga.7694.1.S1_at	1.61388	chrZ:51629740-51632132 (+) // 76.62 //	Gg-NM_020318 / PAP2* / PAPPA2* / Pappalysin-2 precursor (EC 3.4.24.-) (Pregnancy-associated plasma protein-A2) (PAPP-A2) (Pregnancy-associated plasma protein-E1) (PAPP- E)* / HIGHLY SIMILAR TO Q9BXP8-PAPP2_HUMAN Pappalysin-2 precursor (EC 3.4.24.-) (Pregnancy-associated plasma protein-A2) (PAPP-A2) (Pregnancy-associated plasma protein-E1) (PAPP-E) - Homo sapiens (Human) (Eval: 0.0)Gg-NM_032219 / …
Gga.3310.1.S1_at	1.61297	chrZ:68836469-68837258 (+) // 51.15 //	Gg-NM_000380 / DNA-repair protein complementing XP-A cells (Xeroderma pigmentosum group A complementing protein)* / XPA* / 395659 / xeroderma pigmentosum, complementation group A / XPA / XPAC /
Gga.14265.1.A1_at	1.61075	chrZ:59664410-59664606 (+) // 99.49 //	427327 / RASA1 / RAS p21 protein activator (GTPase activating protein) 1 / ENSGALG00000015639 / RAS GTPASE ACTIVATING 1 GTPASE ACTIVATING GAP RAS P21 ACTIVATOR P120GAP RASGAP / Ras GTPase-activating protein 1 (GTPase-activating protein) (GAP) (Ras p21 protein activator) (p120GAP) (RasGAP). / Novel protein similar to vertebrate RAS p21 protein activator (GTPase activating protein) 1 (RASA1) (Fragm…
Gga.2640.1.S1_at	1.60765	chrZ:41910325-41915045 (-) // 95.3 //	Gg-NM_003212 / TDGF1* / Teratocarcinoma-derived growth factor 1 precursor (Epidermal growth factor-like cripto protein CR1) (Cripto-1 growth factor) (CRGF)* / HIGHLY SIMILAR TO Q9I8Q3-CFC1_CHICK Cryptic protein precursor (Cripto-related factor 1) - Gallus gallus (Chicken) (Eval: 3e-16)ENSGALG00000012623 / CFC1_CHICK / Cryptic protein precursor (Cripto-related factor 1). / TERATOCARCINOMA DERIVED …
Gga.16734.1.S1_at	1.60726	chrZ:34467282-34468790 (-) // 82.44 //
GgaAffx.9643.2.S1_at	1.60524	chrZ:36800689-36814039 (+) // 100.0 //
GgaAffx.9904.1.S1_s_at	1.60373	chrZ:63651457-63669020 (-) // 93.02 //
Gga.12971.1.S1_at	1.60348	chrZ:41469381-41493202 (+) // 95.49 //	427469 / LOC427469 / similar to putative repair and recombination helicase RAD26L / Gg-NM_001010895 / SIMILAR TO Q9P2D1-CHD7_HUMAN Chromodomain-helicase-DNA-binding protein 7 (EC 3.6.1.-) (ATP-dependent helicase CHD7) (CHD-7) (Fragment) - Homo sapiens (Human) (Eval: 4e-05)
Gga.2840.1.S1_at	1.60212	chrZ:68711546-68722880 (-) // 84.96 //	Gg-NM_001497 / B4GALT1* / B4GT1* / HIGHLY SIMILAR TO P08037-B4GT1_BOVIN Beta-1,4-galactosyltransferase 1 (EC 2.4.1.-) (Beta-1,4-GalTase 1) (Beta4Gal-T1) (b4Gal-T1) (UDP-galactose:beta-N-acetylglucosamine beta-1,4-galactosyltransferase 1) (UDP-Gal:beta-GlcNAc beta-1,4-galactosyltransferase 1) [Includes: Lactose synthase A protein (EC 2.4.1.22); N-acetyllactosamine synthase (EC 2.4.1.90) (Nal synt(…	NP_990533.1
Gga.5794.1.S1_s_at	1.60102	chrZ:36369043-36384090 (-) // 52.87 //	ENSGALG00000015155 / hypothetical protein LOC427256 / NP_001026596.1 / CI041* / Uncharacterized protein C9orf41* / zgc:112985* / HIGHLY SIMILAR TO Q8N4J0-CI041_HUMAN Uncharacterized protein C9orf41 - Homo sapiens (Human) (Eval: 5e-152)427256 / LOC427256 / RCJMB04_1m14 / similar to chromosome 9 open reading frame 41 / Gg-NM_152420 / CI041* / HIGHLY SIMILAR TO Q8N4J0-CI041_HUMAN Uncharacterized pro…	NP_001026596.1
Gga.6358.1.S1_at	1.60041	chrZ:34366203-34368642 (+) // 99.86 //	ENSGALG00000015110 / C9orf61 / Uncharacterized protein C9orf61 (Protein X123). / CI061* / K0574* / si:ch211-62b4.3* / Uncharacterized protein KIAA0574 (Fragment)* / HIGHLY SIMILAR TO Q15884-CI061_HUMAN Uncharacterized protein C9orf61 - Homo sapiens (Human) (Eval: 2e-88)427245 / C9orf61 / chromosome 9 open reading frame 61 / Gg-NM_004816 / C9orf61* / CI061* / Protein C9orf61 (Protein X123)* / HIGH…	C9orf61
GgaAffx.20336.1.S1_at	1.60041	chrZ:1830779-1831403 (-) // 55.69 //	ENSGALG00000001766 / E3 UBIQUITIN LIGASE ARKADIA EC_6.3.2.- RING FINGER 111 / RING finger protein 165. / RNF165 / RN165* / HIGHLY SIMILAR TO Q6ZSG1-RN165_HUMAN RING finger protein 165 - Homo sapiens (Human) (Eval: 1e-89)	RNF165
Gga.10955.1.S1_at	1.59719	chrZ:44036634-44037712 (-) // 74.45 //
Gga.2367.2.S1_at	1.59697	chrZ:8562495-8562743 (+) // 70.45 //
Gga.19823.1.S1_at	1.59559	chrZ:51514438-51515686 (-) // 99.6 //	ENSGALG00000015333 / POLYCOMB GROUP RING FINGER / Polycomb group RING finger protein 3 (RING finger protein 3A). / PCGF3* / HIGHLY SIMILAR TO Q8BTQ0-PCGF3_MOUSE Polycomb group RING finger protein 3 - Mus musculus (Mouse) (Eval: 6e-130)
Gga.16352.1.S1_at	1.59532	chrZ:53867968-53869315 (+) // 93.06 //	427301 / LOC427301 / similar to choline transporter-like protein 1, splice / ENSGALG00000015439 / CHOLINE TRANSPORTER SOLUTE CARRIER FAMILY 44 MEMBER / PREDICTED: Gallus gallus similar to choline transporter-like protein 1, splice (LOC427301), mRNA. / XR_027038.1 / Choline transporter-like protein 1 (Solute carrier family 44 member 1) (CD92 antigen) (CDw92)* / CTL1* / CTL3* / HIGHLY SIMILAR TO Q8…	XR_027038.1
Gga.18908.1.S1_s_at	1.59497	chrZ:6785559-6794346 (-) // 94.41 //	Gg-NM_022917 / NOL6* / Nucleolar protein 6 (Nucleolar RNA-associated protein) (Nrap)* / HIGHLY SIMILAR TO Q5M7P5-NOL6_XENTR Nucleolar protein 6 - Xenopus tropicalis (Western clawed frog) (Silurana tropicalis) (Eval: 9e-21)ENSGALG00000014168 / NUCLEOLAR 6 NUCLEOLAR RNA ASSOCIATED NRAP / Nucleolar protein 6 (Nucleolar RNA-associated protein) (Nrap). / nol6* / HIGHLY SIMILAR TO Q9H6R4-NOL6_HUMAN Nuc…
GgaAffx.24496.2.S1_s_at	1.59475	chrZ:18882367-18918030 (+) // 96.77 //
GgaAffx.2751.1.S1_at	1.59379	chrZ:21997832-21998718 (+) // 100.0 //
Gga.14583.1.S1_at	1.59244	chrZ:52091478-52092730 (+) // 93.32 //
Gga.2083.1.S1_at	1.59208	chrZ:476762-491404 (+) // 97.65 //	Gg-NM_004786 / Thioredoxin-like protein 1 (32 kDa thioredoxin-related protein)* / TXNL1* / HIGHLY SIMILAR TO Q8CDN6-TXNL1_MOUSE Thioredoxin-like protein 1 (32 kDa thioredoxin-related protein) - Mus musculus (Mouse) (Eval: 1e-52)ENSGALG00000002948 / THIOREDOXIN / Thioredoxin-like protein 1 (32 kDa thioredoxin-related protein). / TXNL1* / HIGHLY SIMILAR TO O43396-TXNL1_HUMAN Thioredoxin-like protei…
Gga.7337.2.S1_a_at	1.59041	chrZ:62232174-62360534 (+) // 95.81 //	ENSGALG00000023089 / Single-stranded DNA-binding protein 2 (Sequence-specific single- stranded-DNA-binding protein 2). / SINGLE STRANDED DNA BINDING SEQUENCE SPECIFIC SINGLE STRANDED DNA BINDING / fkbp8* / SSBP2* / zgc:110158* / HIGHLY SIMILAR TO P81877-SSBP2_HUMAN Single-stranded DNA-binding protein 2 - Homo sapiens (Human) (Eval: 3e-127)770958 / single-stranded DNA binding protein 2 / SSBP2 / G…
Gga.2531.1.S1_at	1.58803	chrZ:22148376-22152205 (+) // 92.94 //	395628 / LOC395628 / osteoblast membrane protein / 416369 / LHFPL2 / lipoma HMGIC fusion partner-like 2 / ENSGALG00000004437 / LHFPL2 / LIPOMA HMGIC FUSION PARTNER 2 / Lipoma HMGIC fusion partner-like 2 protein. / LHPL2* / zgc:77456* / HIGHLY SIMILAR TO Q6ZUX7-LHPL2_HUMAN Lipoma HMGIC fusion partner-like 2 protein - Homo sapiens (Human) (Eval: 8e-98)Gg-NM_005779 / LHFPL2* / HIGHLY SIMILAR TO Q6ZU…	LHFPL2
GgaAffx.9584.1.S1_at	1.58701	chrZ:33391453-33395569 (-) // 100.0 //
Gga.2644.1.S1_at	1.58115	chrZ:51788564-51789305 (-) // 94.39 //
Gga.11727.3.S1_a_at	1.57856	chrZ:41513555-41513663 (+) // 38.3 //	427475 / LOC427475 / similar to stretch responsive protein 278 /
Gga.7169.1.S1_at	1.57809	chrZ:13121927-13128007 (-) // 98.73 //	ENSGALG00000014865 / C5orf34 / CDNA FLJ32363 fis, clone PUAEN1000081 (Chromosome 5 open reading frame 34). / HIGHLY SIMILAR TO Q96MH7-CE034_HUMAN Uncharacterized protein C5orf34 - Homo sapiens (Human) (Eval: 5e-159)427194 / LOC427194 / similar to FLJ32363 protein / Gg-NM_198566 /	C5orf34
GgaAffx.25283.1.S1_s_at	1.57782	chrZ:45111054-45135593 (-) // 100.0 //
Gga.15983.1.S1_s_at	1.57672	chrZ:34238873-34249760 (+) // 93.12 //	Gg-NM_000144 / Frataxin, mitochondrial precursor (Friedreich ataxia protein) (Fxn) [Contains: Frataxin intermediate form]* / FRDA* / FXN* / HIGHLY SIMILAR TO O35943-FRDA_MOUSE Frataxin, mitochondrial precursor (Fxn) - Mus musculus (Mouse) (Eval: 2e-16)427244 / frataxin / FXN / ENSGALG00000015108 / FRATAXIN MITOCHONDRIAL PRECURSOR / Frataxin, mitochondrial precursor (Friedreich ataxia protein) (Fx…	FXN
Gga.17358.1.S1_at	1.57595	chrZ:67009803-67011868 (-) // 94.96 //
GgaAffx.11436.1.S1_at	1.57527	chrZ:16102169-16145323 (+) // 82.24 //	427137 / RCJMB04_1h14 / SKIV2L2 / superkiller viralicidic activity 2-like 2 (S. cerevisiae) / ENSGALG00000014709 / EC_3.6.1.- / SKIV2L2 / Superkiller viralicidic activity 2-like 2 (EC 3.6.1.-) (ATP-dependent helicase SKIV2L2). / SK2L2* / HIGHLY SIMILAR TO Q9CZU3-SK2L2_MOUSE Superkiller viralicidic activity 2-like 2 - Mus musculus (Mouse) (Eval: 0.0)Gg-NM_015360 / SK2L2* / SKIV2L2* / Superkiller v…	SKIV2L2
GgaAffx.23948.1.S1_at	1.57494	chrZ:41491447-41498239 (+) // 100.0 //
GgaAffx.11728.1.S1_s_at	1.57225	chrZ:9918981-9922558 (+) // 98.24 //	427433 / brix domain containing 2 / BXDC2 / RCJMB04_4k20 / ENSGALG00000003373 / BRIX / BRIX DOMAIN CONTAINING 2 RIBOSOME BIOGENESIS BRIX / NP_001026620.1 / Brix domain-containing protein 2 (Ribosome biogenesis protein Brix)* / BXDC2* / Bxdc2 protein (Fragment)* / HIGHLY SIMILAR TO Q3SZZ0-BXDC2_BOVIN Brix domain-containing protein 2 - Bos taurus (Bovine) (Eval: 1e-140)Gg-NM_018321 / Brix domain-co…	NP_001026620.1
GgaAffx.24638.1.S1_at	1.57026	chrZ:48898027-48940243 (-) // 100.0 //
Gga.6171.1.S1_a_at	1.57024	chrZ:59900906-59904132 (-) // 95.59 //	Gg-NM_007314 / ABL2* / Tyrosine kinase ABL (Fragment)* / Tyrosine-protein kinase ABL2 (EC 2.7.10.2) (Abelson murine leukemia viral oncogene homolog 2) (Tyrosine kinase ARG)* / HIGHLY SIMILAR TO P42684-ABL2_HUMAN Tyrosine-protein kinase ABL2 (EC 2.7.10.2) (Abelson murine leukemia viral oncogene homolog 2) (Abelson-related gene protein) (Tyrosine kinase ARG) - Homo sapiens (Human) (Eval: 0.0)Gg-NM_…
Gga.8431.1.S1_at	1.56949	chrZ:56358934-56360627 (+) // 97.07 //
Gga.18315.1.S1_at	1.56905	chrZ:53927590-53928103 (+) // 68.78 //
GgaAffx.12402.1.S1_s_at	1.56696	chrZ:34629092-34685402 (+) // 94.22 //	770223 / LOC770223 / similar to structural maintenance of chromosomes 5 / Gg-NM_015110 / SMC5L1* / HIGHLY SIMILAR TO Q5ZJY5-SMC5_CHICK Structural maintenance of chromosomes protein 5 - Gallus gallus (Chicken) (Eval: 2e-25)ENSGALG00000015118 / SMC5_CHICK / STRUCTURAL MAINTENANCE OF CHROMOSOMES 5 / Structural maintenance of chromosomes protein 5. / SMC5* / Structural maintenance of chromosomes prot…
Gga.3928.1.S1_at	1.5664	chrZ:61186627-61273055 (+) // 95.74 //	Gg-NM_001884 / HAPLN1* / HPLN1* / Hyaluronan and proteoglycan link protein 1 precursor (Proteoglycan link protein) (Cartilage link protein) (LP)* / HIGHLY SIMILAR TO P07354-HPLN1_CHICK Hyaluronan and proteoglycan link protein 1 precursor (Proteoglycan link protein) (Cartilage link protein) (LP) - Gallus gallus (Chicken) (Eval: 9e-55)ENSGALG00000015627 / HPLN1_CHICK / Hyaluronan and proteoglycan l…
GgaAffx.20548.1.S1_at	1.56013	chrZ:1871223-1872075 (-) // 94.37 //
Gga.16383.1.S1_at	1.55678	chrZ:45109291-45110535 (-) // 92.08 //	ENSGALG00000000215 / DECAPPING ENZYME 2 EC 3 / mRNA-decapping enzyme 2 (EC 3.-.-.-) (hDpc) (Nucleoside diphosphate- linked moiety X motif 20) (Nudix motif 20). / DCP2* / HIGHLY SIMILAR TO Q8IU60-DCP2_HUMAN mRNA-decapping enzyme 2 - Homo sapiens (Human) (Eval: 5e-176)
Gga.9355.1.S1_at	1.5543	chrZ:18386924-18390603 (-) // 97.45 //	ENSGALG00000023443 / Q5F409_CHICK / zgc:162244* / ENSGALG00000014733 / MIMITIN MITOCHONDRIAL PRECURSOR MYC INDUCED MITOCHONDRIAL MMTN NDUFA12 / Mimitin, mitochondrial precursor (Myc-induced mitochondrial protein) (MMTN) (B17.2-like) (B17.2L) (NDUFA12-like protein). / MIMIT* / ndufa12l* / HIGHLY SIMILAR TO Q8N183-MIMIT_HUMAN Mimitin, mitochondrial precursor - Homo sapiens (Human) (Eval: 6e-41)7706…	Q5F409_CHICK
GgaAffx.25442.1.S1_s_at	1.55263	chrZ:70721111-70780614 (+) // 100.0 //
Gga.12340.1.S1_at	1.55054	chrZ:7978958-7984065 (-) // 57.58 //	427412 / hypothetical gene supported by CR387102 / LOC427412 / ENSGALG00000002064 / STOMATIN 2 SLP 2 / Stomatin-like protein 2 (SLP-2) (EPB72-like 2). / STOML2 / STML2* / HIGHLY SIMILAR TO Q9UJZ1-STML2_HUMAN Stomatin-like protein 2 - Homo sapiens (Human) (Eval: 5e-60)Gg-NM_013442 / STML2* / Stomatin-like protein 2 (SLP-2) (EPB72-like 2)* / STOML2* / HIGHLY SIMILAR TO Q9UJZ1-STML2_HUMAN Stomatin-l…	STOML2
GgaAffx.9283.1.S1_at	1.54903	chrZ:56772340-56787592 (+) // 100.0 //
Gga.15064.1.S1_at	1.54733	chrZ:25932295-25955137 (-) // 98.87 //	Gg-NM_153188 / TNPO1* / Transportin-1 (Importin beta-2) (Karyopherin beta-2) (M9 region interaction protein) (MIP)* / HIGHLY SIMILAR TO Q8BFY9-TNPO1_MOUSE Transportin-1 (Importin beta-2) (Karyopherin beta-2) - Mus musculus (Mouse) (Eval: 1e-51)427218 / TNPO1 / transportin 1 / ENSGALG00000015014 / IMPORTIN BETA 2 KARYOPHERIN BETA 2 / Transportin-1 (Importin beta-2) (Karyopherin beta-2) (M9 region …
Gga.4975.2.S1_a_at	1.543	chrZ:8546811-8554861 (+) // 35.64 //	ENSGALG00000002563 / Beta tropomyosin (Fragment). / Q9PST0_CHICK / TROPOMYOSIN / HIGHLY SIMILAR TO P19352-TPM2_CHICK Tropomyosin beta chain - Gallus gallus (Chicken) (Eval: 1e-30)396430 / BRT-2|Tpm2 / TPM3 / tropomyosin 3 / Gg-NM_003289 / TPM2* / Tropomyosin beta chain (Tropomyosin 2) (Beta-tropomyosin)* /	Q9PST0_CHICK
GgaAffx.21542.1.S1_at	1.5419	chrZ:68942914-68944191 (-) // 99.14 //	Gg-NM_003640 / IKAP* / IkappaB kinase complex-associated protein (IKK complex-associated protein) (p150)* / IKBKAP* / HIGHLY SIMILAR TO O95163-ELP1_HUMAN Elongator complex protein 1 (ELP1) (IkappaB kinase complex-associated protein) (IKK complex-associated protein) (p150) - Homo sapiens (Human) (Eval: 4e-86)
Gga.1233.2.S1_a_at	1.54145	chrZ:22356768-22387932 (+) // 94.3 //	427646 / LOC427646 / similar to AP-3 complex beta3A subunit / ENSGALG00000004390 / AP COMPLEX SUBUNIT BETA 1 ADAPTER RELATED COMPLEX BETA 1 SUBUNIT ADAPTIN ADAPTOR BETA SUBUNIT CLATHRIN ASSEMBLY COMPLEX BETA LARGE CHAIN / PREDICTED: Gallus gallus similar to AP-3 complex beta3A subunit (LOC427646), mRNA. / XR_027204.1 / AP3B1* / AP-3 complex subunit beta-1 (Adapter-related protein complex 3 beta-1…	XR_027204.1
GgaAffx.9445.1.S1_s_at	1.54127	chrZ:13161135-13202854 (+) // 96.53 //
GgaAffx.1597.1.S1_at	1.5383	chrZ:71135948-71147127 (+) // 91.64 //	ENSGALG00000002399 / TFIIH BASAL TRANSCRIPTION FACTOR COMPLEX P44 SUBUNIT BASIC TRANSCRIPTION FACTOR 2.44 KDA SUBUNIT BTF2 P44 GENERAL TRANSCRIPTION FACTOR IIH POLYPEPTIDE 2 / gtf2h2* / TF2H2* / HIGHLY SIMILAR TO Q13888-TF2H2_HUMAN TFIIH basal transcription factor complex p44 subunit - Homo sapiens (Human) (Eval: 0.0)
Gga.5353.1.S1_at	1.53821	chrZ:51272604-51274461 (+) // 97.69 //
Gga.14265.1.S1_at	1.5382	chrZ:59664414-59664606 (-) // 97.45 //	427327 / RASA1 / RAS p21 protein activator (GTPase activating protein) 1 / ENSGALG00000015639 / RAS GTPASE ACTIVATING 1 GTPASE ACTIVATING GAP RAS P21 ACTIVATOR P120GAP RASGAP / Ras GTPase-activating protein 1 (GTPase-activating protein) (GAP) (Ras p21 protein activator) (p120GAP) (RasGAP). / Novel protein similar to vertebrate RAS p21 protein activator (GTPase activating protein) 1 (RASA1) (Fragm…
Gga.19692.1.S1_at	1.53672	chrZ:45478529-45482520 (-) // 99.43 //
Gga.15972.1.S1_at	1.53608	chrZ:16825764-16827909 (+) // 99.51 //	Gg-NM_153706 /
Gga.4066.1.S1_at	1.53249	chrZ:65014193-65036340 (-) // 87.92 //	Gg-NM_006444 / SMC2* / SMC2L1* / Structural maintenance of chromosome 2-like 1 protein (Chromosome- associated protein E) (hCAP-E) (XCAP-E homolog)* / HIGHLY SIMILAR TO Q90988-SMC2_CHICK Structural maintenance of chromosomes protein 2 (Chromosome scaffold protein ScII) - Gallus gallus (Chicken) (Eval: 9e-114)ENSGALG00000015691 / STRUCTURAL MAINTENANCE OF CHROMOSOMES 2 CHROMOSOME ASSOCIATED E XCAP…
GgaAffx.1592.1.S1_s_at	1.52937	chrZ:8455733-8462336 (-) // 88.46 //	431658 / RCJMB04_15b4 / RGP1 / RGP1 retrograde golgi transport homolog (S. cerevisiae) / ENSGALG00000002394 / RGP1 / Uncharacterized protein KIAA0258. / K0258* / zgc:92283* / HIGHLY SIMILAR TO Q92546-K0258_HUMAN Uncharacterized protein KIAA0258 - Homo sapiens (Human) (Eval: 4e-129)Gg-NM_018891 / LAMC2* / HIGHLY SIMILAR TO Q13753-LAMC2_HUMAN Laminin subunit gamma-2 precursor (Laminin 5 gamma 2 sub…	RGP1
Gga.6091.1.S1_s_at	1.52905	chrZ:52365085-52366954 (+) // 99.21 //	ENSGALG00000015372 / Progesterone receptor binding protein (Hypothetical protein). / Q9YH14_CHICK / ATP5I* / ATP synthase e chain, mitochondrial (EC 3.6.3.14)* / zgc:153661* / HIGHLY SIMILAR TO Q5RBW2-ATP5I_PONPY ATP synthase e chain, mitochondrial - Pongo pygmaeus (Orangutan) (Eval: 3e-14)769146 / ATP5I / ATP synthase, H+ transporting, mitochondrial F0 complex, subunit E / RBF / Gg-NM_007100 / A…	Q9YH14_CHICK
Gga.15300.1.S1_at	1.52837	chrZ:1532076-1532699 (+) // 57.13 //
GgaAffx.20572.1.S1_s_at	1.524	chrZ:59431888-59443270 (+) // 100.0 //	426919 / LOC426919 / similar to hypothetical protein MGC33214 / ENSGALG00000010896 / TMEM161B / TRANSMEMBRANE / Transmembrane protein 161B. / T161A* / T161B* / zgc:63626* / HIGHLY SIMILAR TO Q8C2L6-T161B_MOUSE Transmembrane protein 161B - Mus musculus (Mouse) (Eval: 0.0)Gg-NM_153354 /	TMEM161B
GgaAffx.21726.1.S1_at	1.523	chrZ:23472632-23474241 (-) // 94.91 //	395145 / 3-hydroxy-3-methylglutaryl-Coenzyme A reductase / HMGCR|HMGR / RCJMB04_14m24 / ENSGALG00000014948 / 3-hydroxy-3-methylglutaryl-Coenzyme A reductase / 3 HYDROXY 3 METHYLGLUTARYL COENZYME A REDUCTASE EC_1.1.1.34 HMG COA REDUCTASE / NP_989816.1 / Novel protein similar to vertebrate 3-hydroxy-3-methylglutaryl- Coenzyme A reductase (HMGCR)* / HIGHLY SIMILAR TO Q29512-HMDH_RABIT 3-hydroxy-3-me…	NP_989816.1
Gga.13788.1.S1_at	1.52235	chrZ:31686227-31689106 (-) // 84.3 //	431605 / PC4 and SFRS1 interacting protein 1 / PSIP1|PSIP2 / RCJMB04_6i10 / ENSGALG00000015105 / DERIVED GROWTH FACTOR / Lens epithelium-derived growth factor. / PSIP1_CHICK / HDGF* / hdgfrp2* / HDGR3* / Hepatoma-derived growth factor-related protein 3 (HRP-3) (Hepatoma- derived growth factor 2)* / PC4 and SFRS1-interacting protein (Lens epithelium-derived growth factor) (Transcriptional coactiva…
GgaAffx.11609.1.S1_at	1.52182	chrZ:17606522-17657651 (-) // 98.11 //	769469 / hypothetical protein LOC769469 / LOC769469 / ENSGALG00000014727 / CAMP SPECIFIC 3 5 CYCLIC PHOSPHODIESTERASE EC_3.1.4.17 / PREDICTED: Gallus gallus hypothetical protein LOC769469 (LOC769469), mRNA. / XR_026650.1 / HIGHLY SIMILAR TO Q08499-PDE4D_HUMAN cAMP-specific 3 ,5 -cyclic phosphodiesterase 4D - Homo sapiens (Human) (Eval: 0.0)Gg-NM_006203 / cAMP-specific 3",5"-cyclic phosphodiestera…	XR_026650.1
Gga.8819.1.S1_at	1.52077	chrZ:10338642-10340016 (-) // 99.71 //	ENSGALG00000003547 / NP_001007983.1 / S PHASE KINASE ASSOCIATED 2 F BOX SKP2 CYCLIN A/CDK2 ASSOCIATED P45 F 1 / S-phase kinase-associated protein 2 (p45) / SKP2* / S-phase kinase-associated protein 2 (F-box protein Skp2) (Cyclin A/CDK2-associated protein p45) (p45skp2) (F-box/LRR-repeat protein 1)* / HIGHLY SIMILAR TO Q13309-SKP2_HUMAN S-phase kinase-associated protein 2 - Homo sapiens (Human) (E…	NP_001007983.1
GgaAffx.20340.1.S1_at	1.52062	chrZ:25787111-25788608 (-) // 99.53 //	ENSGALG00000015019 / FCH domain only protein 2. / SH3 CONTAINING GRB2 3 INTERACTING 1 ENDOPHILIN 3 INTERACTING / FCH domain only protein 1* / FCHO1* / FCHO2* / PPIP1* / zgc:112167* / HIGHLY SIMILAR TO Q3UQN2-FCHO2_MOUSE FCH domain only protein 2 - Mus musculus (Mouse) (Eval: 0.0)
Gga.15965.1.S1_at	1.51943	chrZ:24023702-24025265 (-) // 99.59 //
GgaAffx.9287.1.S1_at	1.51925	chrZ:56315555-56328432 (+) // 100.0 //
GgaAffx.7991.1.S1_s_at	1.51866	chrZ:39573958-39575815 (+) // 100.0 //
Gga.12357.1.S1_at	1.51853	chrZ:16095608-16100164 (-) // 82.61 //	427136 / DEAH (Asp-Glu-Ala-His) box polypeptide 29 / DHX29 / ENSGALG00000014700 / ATP DEPENDENT RNA HELICASE EC_3.6.1.- DEAH BOX / Putative ATP-dependent RNA helicase DHX29 (EC 3.6.1.-) (DEAH box protein 29) (Nucleic acid helicase DDXx). / DHX29* / LOC553505 protein (Fragment)* / HIGHLY SIMILAR TO Q7Z478-DHX29_HUMAN Putative ATP-dependent RNA helicase DHX29 - Homo sapiens (Human) (Eval: 0.0)Gg-NM…
GgaAffx.24537.1.S1_s_at	1.51729	chrZ:14212894-14321609 (+) // 100.0 //
GgaAffx.2789.1.S1_at	1.51652	chrZ:21862447-21875187 (-) // 100.0 //
Gga.7241.1.S1_at	1.51643	chrZ:74230601-74235890 (-) // 97.75 //	ENSGALG00000005423 / 2 HYDROXYACID DEHYDROGENASE EC 1 / Glyoxylate reductase/hydroxypyruvate reductase (EC 1.1.1.79). / GRHPR* / HIGHLY SIMILAR TO Q9UBQ7-GRHPR_HUMAN Glyoxylate reductase/hydroxypyruvate reductase - Homo sapiens (Human) (Eval: 3e-143)426806 / glyoxylate reductase/hydroxypyruvate reductase / GRHPR / Gg-NM_012203 / Glyoxylate reductase/hydroxypyruvate reductase (EC 1.1.1.79)* / GRHP…
Gga.13930.1.S1_at	1.51434	chrZ:21388608-21407102 (+) // 99.09 //	Gg-NM_178276 / HIGHLY SIMILAR TO Q9QZI8-SERC1_MOUSE Serine incorporator 1 (Tumor differentially expressed protein 2) (Tumor differentially expressed 1 protein-like) (Membrane protein TMS-2) (Axotomy-induced glyco/Golgi protein 2) - Mus musculus (Mouse) (Eval: 3e-36)
Gga.20037.1.S1_at	1.51321	chrZ:21766684-21769029 (-) // 98.05 //
Gga.5139.1.S1_at	1.5117	chrZ:40949672-40959331 (-) // 97.3 //	ENSGALG00000012613 / FRUCTOSE 1 6 BISPHOSPHATASE EC_3.1.3.11 D FRUCTOSE 1 6 BISPHOSPHATE 1 PHOSPHOHYDROLASE FBPASE / Fructose-1,6-bisphosphatase (EC 3.1.3.11) (Fragment). / Q9I8D4_CHICK / HIGHLY SIMILAR TO P00636-F16P1_PIG Fructose-1,6-bisphosphatase 1 - Sus scrofa (Pig) (Eval: 1e-164)395218 / FBP1 / fructose-1,6-bisphosphatase 1 / Gg-NM_000507 / F16P1* / FBP1* / Fructose-1,6-bisphosphatase 1 (EC…	Q9I8D4_CHICK
Gga.19716.1.S1_at	1.51148	chrZ:72099197-72100284 (-) // 85.66 //
Gga.16231.1.S1_at	1.51079	chrZ:23352589-23354041 (-) // 93.55 //	ENSGALG00000014956 / DNA POLYMERASE KAPPA EC_2.7.7.7 / NP_989514.1 / polymerase (DNA directed) kappa / DNA polymerase kappa (EC 2.7.7.7) (DINB protein) (DINP)* / POLK* / HIGHLY SIMILAR TO Q9UBT6-POLK_HUMAN DNA polymerase kappa - Homo sapiens (Human) (Eval: 0.0)	NP_989514.1
GgaAffx.12901.1.S1_at	1.51053	chrZ:61618472-61640755 (+) // 89.28 //	770790 / hypothetical protein LOC770790 / LOC770790 / RCJMB04_25n4 / ENSGALG00000015619 / TM167_CHICK / Transmembrane protein 167 precursor. / TM167* / HIGHLY SIMILAR TO Q5ZII6-TM167_CHICK Transmembrane protein 167 precursor - Gallus gallus (Chicken) (Eval: 7e-17)Gg-NM_174909 / HIGHLY SIMILAR TO Q5ZII6-TM167_CHICK Transmembrane protein 167 precursor - Gallus gallus (Chicken) (Eval: 4e-12)
Gga.7651.1.S1_at	1.51041	chrZ:52246638-52247813 (-) // 99.15 //
Gga.15772.1.S1_at	1.51041	chrZ:7072397-7076411 (-) // 99.5 //	Gg-NM_194313 / C9orf48* / SIMILAR TO Q5T7B8-KIF24_HUMAN Kinesin-like protein KIF24 - Homo sapiens (Human) (Eval: 8e-06)427398 / LOC427398 / similar to chromosome 9 open reading frame 48 / ENSGALG00000005806 / KIF24_HUMAN Isoform 2 of Q5T7B8 - Homo sapiens (Human) / KINESIN / KI13B* / KIF24* / Kinesin-like protein KIF13B (Kinesin-like protein GAKIN)* / HIGHLY SIMILAR TO Q5T7B8-KIF24_HUMAN Kinesin-…
GgaAffx.3390.2.S1_s_at	1.5103	chrZ:74183650-74189597 (+) // 100.0 //
GgaAffx.25450.1.S1_at	1.50986	chrZ:46890248-47151854 (+) // 100.0 //
Gga.8097.1.S1_at	1.50954	chrZ:53869292-53871368 (+) // 83.65 //
GgaAffx.21544.1.S1_at	1.50833	chrZ:7142683-7144399 (-) // 91.9 //
Gga.3372.1.S1_at	1.50769	chrZ:16072768-16075132 (-) // 84.49 //	Gg-NM_181093 / PACE1* / Protein-associating with the carboxyl-terminal domain of ezrin (Ezrin- binding protein PACE-1) (SCY1-like protein 3)* / SCYL3* / HIGHLY SIMILAR TO Q8IZE3-PACE1_HUMAN Protein-associating with the carboxyl-terminal domain of ezrin (Ezrin-binding protein PACE-1) (SCY1-like protein 3) - Homo sapiens (Human) (Eval: 5e-158)
GgaAffx.21055.1.S1_at	1.50738	chrZ:11577515-11579728 (-) // 99.91 //
Gga.14232.1.S1_at	1.50682	chrZ:28434972-28436164 (+) // 98.92 //
Gga.10730.1.S1_at	1.50666	chrZ:22763791-22782901 (-) // 99.29 //	416364 / AGGF1 / angiogenic factor with G patch and FHA domains 1 / ENSGALG00000004311 / ANGIOGENIC FACTOR WITH G PATCH AND FHA DOMAINS 1 ANGIOGENIC FACTOR VG5Q / Angiogenic factor with G patch and FHA domains 1 (Angiogenic factor VG5Q) (Vasculogenesis gene on 5q protein) (hVG5Q) (G patch domain- containing protein 7). / AGGF1* / HIGHLY SIMILAR TO Q8N302-AGGF1_HUMAN Angiogenic factor with G patch…
GgaAffx.12473.1.S1_at	1.50476	chrZ:35431237-35446144 (-) // 98.98 //	427254 / RCJMB04_16e14 / ZA20D2|ZFAND5 / zinc finger, AN1-type domain 5 / ENSGALG00000015144 / AN1 TYPE ZINC FINGER ZINC FINGER A20 DOMAIN CONTAINING / NP_001026595.1 / zinc finger protein 216 / AN1-type zinc finger protein 5 (Zinc finger A20 domain-containing protein 2) (Zinc finger protein 216)* / ZFAN5* / zfand5b* / HIGHLY SIMILAR TO O76080-ZFAN5_HUMAN AN1-type zinc finger protein 5 - Homo sap…	NP_001026595.1
GgaAffx.11388.1.S1_at	1.50424	chrZ:7931928-7954971 (-) // 97.96 //	427410 / valosin-containing protein / VCP / ENSGALG00000001986 / NP_001038129.1 / PEROXISOMAL BIOGENESIS FACTOR 6 / valosin-containing protein / nvl* / TERA* / vcp* / HIGHLY SIMILAR TO P46462-TERA_RAT Transitional endoplasmic reticulum ATPase - Rattus norvegicus (Rat) (Eval: 0.0)Gg-NM_007126 / TERA* / Transitional endoplasmic reticulum ATPase (TER ATPase) (15S Mg(2+)- ATPase p97 subunit) (Valosin…	NP_001038129.1
Gga.1140.1.S1_at	1.50419	chrZ:55892268-55899679 (+) // 98.74 //	427122 / LOC427122 / RCJMB04_11e18 / similar to Adipocyte-derived leucine aminopeptidase precursor (A-LAP) (ARTS-1) (Aminopeptidase PILS) (Puromycin-insensitive leucyl-specific aminopeptidase) (PILS-AP) (Type 1 tumor necrosis factor receptor shedding aminopeptidase regulator)... / ENSGALG00000014684 / AMINOPEPTIDASE / Q5F3N8_CHICK / Adipocyte-derived leucine aminopeptidase precursor (EC 3.4.11.-)…	Q5F3N8_CHICK
GgaAffx.13009.1.S1_s_at	1.50396	chrZ:69691801-69695252 (-) // 98.95 //	427384 / RCJMB04_29h8 / TNFAIP8 / tumor necrosis factor, alpha-induced protein 8 / ENSGALG00000002196 / TFIP8_CHICK / TUMOR NECROSIS FACTOR ALPHA INDUCED 8 / Tumor necrosis factor, alpha-induced protein 8. / TFIP8* / Tumor necrosis factor, alpha-induced protein 8 (Head and neck tumor and metastasis-related protein) (TNF-induced protein GG2-1) (SCC-S2) (NF-kappa B-inducible DED-containing protein)…
GgaAffx.12060.1.S1_at	1.50338	chrZ:70838334-70934606 (-) // 93.94 //	427388 / COMMD10 / COMM domain containing 10 / RCJMB04_8m8 / ENSGALG00000002308 / COMM DOMAIN CONTAINING 10 / NP_001026614.1 / COMDA* / COMM domain-containing protein 10* / HIGHLY SIMILAR TO Q9Y6G5-COMDA_HUMAN COMM domain-containing protein 10 - Homo sapiens (Human) (Eval: 1e-55)Gg-NM_016144 / COMDA* / COMMD10* / COMM domain-containing protein 10* / HIGHLY SIMILAR TO Q9Y6G5-COMDA_HUMAN COMM domai…	NP_001026614.1
GgaAffx.6384.2.S1_s_at	1.503	chrZ:26477833-26497452 (-) // 100.0 //
Gga.1233.3.S1_at	1.50289	chrZ:22325874-22356826 (+) // 89.68 //	427646 / LOC427646 / similar to AP-3 complex beta3A subunit / ENSGALG00000004390 / AP COMPLEX SUBUNIT BETA 1 ADAPTER RELATED COMPLEX BETA 1 SUBUNIT ADAPTIN ADAPTOR BETA SUBUNIT CLATHRIN ASSEMBLY COMPLEX BETA LARGE CHAIN / PREDICTED: Gallus gallus similar to AP-3 complex beta3A subunit (LOC427646), mRNA. / XR_027204.1 / AP3B1* / AP-3 complex subunit beta-1 (Adapter-related protein complex 3 beta-1…	XR_027204.1
GgaAffx.11707.1.S1_s_at	1.50178	chrZ:55049253-55058194 (+) // 98.22 //	427124 / RNA U, small nuclear RNA export adaptor (phosphorylation regulated) / RNUXA / ENSGALG00000014691 / RNA U SMALL NUCLEAR RNA EXPORT ADAPTER PHOSPHORYLATED ADAPTER RNA EXPORT / RNA U small nuclear RNA export adapter protein. / RNUXA_CHICK / RNA U small nuclear RNA export adapter protein (Phosphorylated adapter RNA export protein)* / RNUXA* / HIGHLY SIMILAR TO Q5ZLY0-RNUXA_CHICK RNA U small …
Gga.10995.1.S1_s_at	1.50145	chrZ:7394414-7397286 (-) // 98.69 //	427403 / LOC427403 / similar to MGC84124 protein / ENSGALG00000005833 / Alba-like protein C9orf23. / C9orf23 / RIBONUCLEASE P SUBUNIT P25 EC_3.1.26.5 RNASE P SUBUNIT P25 / CI023* / zgc:92794* / HIGHLY SIMILAR TO Q8N5L8-CI023_HUMAN Alba-like protein C9orf23 - Homo sapiens (Human) (Eval: 1e-40)Gg-NM_148179 / HIGHLY SIMILAR TO Q8N5L8-CI023_HUMAN Alba-like protein C9orf23 - Homo sapiens (Human) (Eval…	C9orf23
GgaAffx.20465.1.S1_at	1.49918	chrZ:37356189-37357828 (-) // 93.18 //	ENSGALG00000015177 / guanine nucleotide binding protein (G protein), q polypeptide / GUANINE NUCLEOTIDE BINDING SUBUNIT / NP_001026598.1 / GNAQ* / Guanine nucleotide-binding protein G(q) subunit alpha (Guanine nucleotide-binding protein alpha-q)* / HIGHLY SIMILAR TO Q28294-GNAQ_CANFA Guanine nucleotide-binding protein G(q) subunit alpha - Canis familiaris (Dog) (Eval: 0.0)	NP_001026598.1
GgaAffx.24733.1.S1_at	1.49811	chrZ:61443250-61535260 (-) // 99.57 //
Gga.4901.1.S1_at	1.49655	chrZ:8563130-8574920 (-) // 83.22 //	ENSGALG00000021340 / CARBONIC ANHYDRASE PRECURSOR EC_4.2.1.1 CARBONIC ANHYDRASE CARBONATE DEHYDRATASE CA / CAH9* / Carbonic anhydrase 9 precursor (EC 4.2.1.1) (Carbonic anhydrase IX) (Carbonate dehydratase IX) (CA-IX) (CAIX) (Membrane antigen MN) (P54/58N) (Renal cell carcinoma-associated antigen G250) (RCC- associated antigen G250) (pMW1)* / HIGHLY SIMILAR TO Q8VHB5-CAH9_MOUSE Carbonic anhydrase…
Gga.9185.1.S1_at	1.49412	chrZ:13203360-13204233 (+) // 90.06 //	427196 / LOC427196 / similar to MGC83563 protein / ENSGALG00000014869 / NAD P TRANSHYDROGENASE MITOCHONDRIAL PRECURSOR EC_1.6.1.2 PYRIDINE NUCLEOTIDE TRANSHYDROGENASE NICOTINAMIDE NUCLEOTIDE TRANSHYDROGENASE / PREDICTED: Gallus gallus similar to MGC83563 protein (LOC427196), mRNA. / XR_026856.1 / nnt* / NNTM* / HIGHLY SIMILAR TO P11024-NNTM_BOVIN NAD(P) transhydrogenase, mitochondrial precursor -…	XR_026856.1
GgaAffx.11726.1.S1_at	1.49408	chrZ:9466481-9482354 (+) // 98.91 //	427427 / RCJMB04_4k14 / TARS / threonyl-tRNA synthetase / ENSGALG00000003288 / NP_001026618.1 / threonyl-tRNA synthetase / THREONYL TRNA SYNTHETASE EC_6.1.1.3 THREONINE TRNA LIGASE THRRS / SYTC* / Threonyl-tRNA synthetase, cytoplasmic (EC 6.1.1.3) (Threonine--tRNA ligase) (ThrRS)* / zgc:92586* / HIGHLY SIMILAR TO Q3ZBV8-SYTC_BOVIN Threonyl-tRNA synthetase, cytoplasmic - Bos taurus (Bovine) (Eval:…	NP_001026618.1
Gga.3828.1.S1_at	1.49306	chrZ:14147213-14166737 (-) // 91.93 //	Gg-NM_198449 / EMB* / Embigin precursor* / ENSGALG00000014877 / embigin homolog / EMBIGIN PRECURSOR / NP_989888.1 / HIGHLY SIMILAR TO Q6PCB8-EMB_HUMAN Embigin precursor - Homo sapiens (Human) (Eval: 1e-56)395242 / EMB / embigin homolog (mouse) / ZOV3 /	NP_989888.1
Gga.18467.1.S1_at	1.49213	chrZ:21488501-21489747 (+) // 87.58 //	ENSGALG00000014807 / METAXIN 1 / Q5F3K9_CHICK / mtx3* / HIGHLY SIMILAR TO Q13505-MTX1_HUMAN Metaxin-1 - Homo sapiens (Human) (Eval: 4e-69)427176 / metaxin 3 / MTX3 /	Q5F3K9_CHICK
Gga.5883.1.S1_at	1.49101	chrZ:14312457-14321892 (+) // 99.36 //	ENSGALG00000014880 / Poly [ADP-ribose] polymerase 8 (EC 2.4.2.30) (PARP-8). / POLY [ADP RIBOSE] POLYMERASE EC_2.4.2.30 PARP / PARP8* / zgc:152897* / HIGHLY SIMILAR TO Q8N3A8-PARP8_HUMAN Poly [ADP-ribose] polymerase 8 - Homo sapiens (Human) (Eval: 0.0)427198 / PARP8 / poly (ADP-ribose) polymerase family, member 8 / Gg-NM_024615 / PARP8* / SIMILAR TO Q8N3A8-PARP8_HUMAN Poly [ADP-ribose] polymerase …
Gga.15893.1.S1_at	1.48965	chrZ:15244086-15246248 (+) // 95.83 //
Gga.8226.1.S1_s_at	1.48795	chrZ:18915340-18949763 (+) // 97.43 //	ENSGALG00000014740 / IMPORTIN 11 IMP11 RAN BINDING 11 RANBP11 / PREDICTED: Gallus gallus similar to Ran binding protein 11 (LOC431580), mRNA. / XR_027193.1 / Importin-11 (Imp11) (Ran-binding protein 11) (RanBP11)* / IPO11* / IPO7* / zgc:76878* / HIGHLY SIMILAR TO Q9UI26-IPO11_HUMAN Importin-11 - Homo sapiens (Human) (Eval: 0.0)431580 / LOC431580 / similar to Ran binding protein 11 / Gg-NM_006902 …	XR_027193.1
Gga.10791.1.S1_s_at	1.48509	chrZ:23387542-23442430 (+) // 93.04 //	427209 / COL4A3BP / collagen, type IV, alpha 3 binding protein / ENSGALG00000014952 / COL4A3BP / GOODPASTURE ANTIGEN BINDING EC_2.7.11.9 GPBP COLLAGEN TYPE IV ALPHA 3 BINDING STAR RELATED LIPID TRANSFER 11 STARD11 START DOMAIN CONTAINING 11 / Goodpasture antigen-binding protein (EC 2.7.11.9) (GPBP) (Collagen type IV alpha-3-binding protein) (StAR-related lipid transfer protein 11) (StARD11) (STAR…	COL4A3BP
GgaAffx.20854.1.S1_at	1.4849	chrZ:2012870-2014685 (+) // 99.28 //
Gga.4811.2.S1_a_at	1.48421	chrZ:39553830-39562775 (-) // 96.15 //	ENSGALG00000012591 / HETEROGENEOUS NUCLEAR RIBONUCLEOPROTEIN K HNRNP K / hnrpkl* / NOVA2* / PCBP1* / PCBP2* / Poly(rC)-binding protein 1 (Alpha-CP1) (hnRNP-E1) (Nucleic acid- binding protein SUB2.3)* / Poly(rC)-binding protein 2 (Alpha-CP2) (hnRNP-E2)* / RNA-binding protein Nova-2 (Neuro-oncological ventral antigen 2) (Astrocytic NOVA1-like RNA-binding protein)* / HIGHLY SIMILAR TO Q5ZIQ3-HNRPK_C…
GgaAffx.20442.1.S1_s_at	1.48412	chrZ:36367094-36368160 (-) // 96.01 //	427256 / LOC427256 / RCJMB04_1m14 / similar to chromosome 9 open reading frame 41 / ENSGALG00000015155 / hypothetical protein LOC427256 / NP_001026596.1 / CI041* / Uncharacterized protein C9orf41* / zgc:112985* / HIGHLY SIMILAR TO Q8N4J0-CI041_HUMAN Uncharacterized protein C9orf41 - Homo sapiens (Human) (Eval: 5e-152)	NP_001026596.1
Gga.4329.1.S1_at	1.48265	chrZ:12905358-12989251 (+) // 93.99 //	ENSGALG00000014855 / GHR_CHICK / GROWTH HORMONE RECEPTOR PRECURSOR GH RECEPTOR SOMATOTROPIN RECEPTOR [CONTAINS: GROWTH HORMONE BINDING GH BINDING GHBP SERUM BINDING ] / Growth hormone receptor precursor (GH receptor) (Somatotropin receptor) [Contains: Growth hormone-binding protein (GH-binding protein) (GHBP) (Serum-binding protein)]. / PROLACTIN RECEPTOR PRECURSOR PRL R / GHR* / HIGHLY SIMILAR T…
GgaAffx.12705.1.S1_at	1.48204	chrZ:64463284-64474293 (+) // 83.89 //	427331 / LOC427331 / similar to chromosome 9 open reading frame 80; HSPC043 protein / ENSGALG00000020528 / CI080_CHICK / Uncharacterized protein C9orf80 homolog. / CI080* / zgc:56259* / HIGHLY SIMILAR TO Q2NKT2-CI080_BOVIN Uncharacterized protein C9orf80 homolog - Bos taurus (Bovine) (Eval: 5e-41)Gg-NM_021218 / C9orf80* / HIGHLY SIMILAR TO Q5ZJ32-CI080_CHICK Uncharacterized protein C9orf80 homolo…
Gga.17027.1.S1_at	1.48194	chrZ:28048237-28049377 (+) // 74.91 //	Gg-NM_057158 / Dual specificity protein phosphatase 4 (EC 3.1.3.48) (EC 3.1.3.16) (Mitogen-activated protein kinase phosphatase 2) (MAP kinase phosphatase 2) (MKP-2) (Dual specificity protein phosphatase hVH2)* / DUS4* / DUSP4* /
Gga.6926.1.S1_at	1.48121	chrZ:40571806-40572976 (+) // 97.9 //	427464 / hypothetical gene supported by CR407541 / LOC427464 /
GgaAffx.25442.4.S1_at	1.47986	chrZ:70721129-70749786 (+) // 100.0 //
Gga.11380.1.S1_at	1.47967	chrZ:39274577-39283981 (-) // 98.11 //	427452 / LOC427452 / similar to FRMD3 protein / ENSGALG00000012577 / FERM DOMAIN CONTAINING 5 / PREDICTED: Gallus gallus similar to FRMD3 protein (LOC427452), misc RNA. / XR_026636.1 / FERM domain-containing protein 5* / FRMD5* / HIGHLY SIMILAR TO Q7Z6J6-FRMD5_HUMAN FERM domain-containing protein 5 - Homo sapiens (Human) (Eval: 3e-149)Gg-NM_174938 / SIMILAR TO Q7Z6J6-FRMD5_HUMAN FERM domain-conta…	XR_026636.1
Gga.19370.1.S1_at	1.47856	chrZ:50897904-50899669 (+) // 93.12 //
Gga.15354.1.S1_at	1.47819	chrZ:64793736-64795139 (-) // 95.0 //	427335 / UDP-glucose ceramide glucosyltransferase / UGCG / ENSGALG00000015682 / CERAMIDE GLUCOSYLTRANSFERASE EC_2.4.1.80 GLUCOSYLCERAMIDE SYNTHASE GCS UDP GLUCOSE:N ACYLSPHINGOSINE D GLUCOSYLTRANSFERASE UDP GLUCOSE CERAMIDE GLUCOSYLTRANSFERASE GLCT 1 / CEGT* / ugcg* / HIGHLY SIMILAR TO O88693-CEGT_MOUSE Ceramide glucosyltransferase - Mus musculus (Mouse) (Eval: 0.0)
GgaAffx.1421.4.S1_s_at	1.47818	chrZ:68950285-68961086 (-) // 100.0 //	427381 / DGKQ / diacylglycerol kinase, theta 110kDa / ENSGALG00000002142 / DIACYLGLYCEROL KINASE EC_2.7.1.107 DIGLYCERIDE KINASE DGK DAG KINASE / Diacylglycerol kinase theta (EC 2.7.1.107) (Diglyceride kinase theta) (DGK-theta) (DAG kinase theta). / DGKQ* / HIGHLY SIMILAR TO P52824-DGKQ_HUMAN Diacylglycerol kinase theta - Homo sapiens (Human) (Eval: 0.0)Gg-NM_001347 / DGKQ* / Diacylglycerol kinas…
Gga.19144.1.S1_at	1.4753	chrZ:6875051-6876180 (-) // 90.42 //	Gg-NM_018449 / HIGHLY SIMILAR TO Q5T6F2-UBAP2_HUMAN Ubiquitin-associated protein 2 - Homo sapiens (Human) (Eval: 2e-25)ENSGALG00000013809 / AD012Z (Fragment). / Q6Y2W4_CHICK / UBIQUITIN ASSOCIATED 2 / HIGHLY SIMILAR TO Q5T6F2-UBAP2_HUMAN Ubiquitin-associated protein 2 - Homo sapiens (Human) (Eval: 0.0)	Q6Y2W4_CHICK
Gga.8226.1.S1_at	1.47239	chrZ:18915340-18949763 (+) // 97.43 //	ENSGALG00000014740 / IMPORTIN 11 IMP11 RAN BINDING 11 RANBP11 / PREDICTED: Gallus gallus similar to Ran binding protein 11 (LOC431580), mRNA. / XR_027193.1 / Importin-11 (Imp11) (Ran-binding protein 11) (RanBP11)* / IPO11* / IPO7* / zgc:76878* / HIGHLY SIMILAR TO Q9UI26-IPO11_HUMAN Importin-11 - Homo sapiens (Human) (Eval: 0.0)431580 / LOC431580 / similar to Ran binding protein 11 / Gg-NM_006902 …	XR_027193.1
GgaAffx.11724.1.S1_at	1.47064	chrZ:981730-1104226 (+) // 57.74 //	426843 / DYM / dymeclin / RCJMB04_4k4 / ENSGALG00000002677 / DYM_CHICK / DYMECLIN / DYM* / Dymeclin (Dyggve-Melchior-Clausen syndrome protein)* / HIGHLY SIMILAR TO Q5ZLW3-DYM_CHICK Dymeclin - Gallus gallus (Chicken) (Eval: 0.0)Gg-NM_017653 / DYM* / Dymeclin (Dyggve-Melchior-Clausen syndrome protein)* / HIGHLY SIMILAR TO Q5ZLW3-DYM_CHICK Dymeclin - Gallus gallus (Chicken) (Eval: 1e-95)
GgaAffx.9329.3.S1_s_at	1.47022	chrZ:16079573-16093681 (-) // 100.0 //
Gga.12002.1.S1_a_at	1.46828	chrZ:10254114-10262495 (-) // 97.34 //	426055 / calcyphosine-like / CAPSL / ENSGALG00000013376 / CALCYPHOSIN / Calcyphosin-like protein. / CAPSL* / zgc:110369* / HIGHLY SIMILAR TO Q6P8Y1-CAPSL_MOUSE Calcyphosin-like protein - Mus musculus (Mouse) (Eval: 9e-78)Gg-NM_144647 / CAPSL* / HIGHLY SIMILAR TO Q6P8Y1-CAPSL_MOUSE Calcyphosin-like protein - Mus musculus (Mouse) (Eval: 2e-32)
Gga.13452.1.S1_at	1.46813	chrZ:19928139-19934846 (-) // 69.23 //	427160 / ADAM metallopeptidase with thrombospondin type 1 motif, 6 / ADAMTS6 / ENSGALG00000014751 / ADAMTS6 / ADAMTS-6 precursor (EC 3.4.24.-) (A disintegrin and metalloproteinase with thrombospondin motifs 6) (ADAM-TS 6) (ADAM-TS6). / ADAMTS PRECURSOR A DISINTEGRIN AND METALLOPROTEINASE WITH THROMBOSPONDIN MOTIFS ADAM TS ADAM / HIGHLY SIMILAR TO Q9UKP5-ATS6_HUMAN ADAMTS-6 precursor - Homo sapien…	ADAMTS6
GgaAffx.25896.1.S1_at	1.46729	chrZ:10528722-10592376 (+) // 97.67 //
Gga.14263.1.S1_at	1.46688	chrZ:28459160-28460053 (+) // 95.57 //
GgaAffx.25259.1.S1_s_at	1.46664	chrZ:43480763-43480952 (-) // 100.0 //
GgaAffx.9368.2.S1_s_at	1.46627	chrZ:19773582-19802679 (-) // 100.0 //
Gga.4975.1.S1_a_at	1.46495	chrZ:8550286-8553850 (+) // 61.38 //	ENSGALG00000002563 / Beta tropomyosin (Fragment). / Q9PST0_CHICK / TROPOMYOSIN / HIGHLY SIMILAR TO P19352-TPM2_CHICK Tropomyosin beta chain - Gallus gallus (Chicken) (Eval: 1e-30)396430 / BRT-2|Tpm2 / TPM3 / tropomyosin 3 / Gg-NM_003289 / TPM2* / Tropomyosin beta chain (Tropomyosin 2) (Beta-tropomyosin)* /	Q9PST0_CHICK
Gga.11356.1.S1_s_at	1.46464	chrZ:71047297-71049202 (+) // 71.99 //	427390 / ATG12 / ATG12 autophagy related 12 homolog (S. cerevisiae) / ENSGALG00000002345 / AUTOPHAGY 12 / Autophagy-related protein 12 (APG12-like). / ATG12* / Hypothetical protein (Fragment)* / HIGHLY SIMILAR TO Q9CQY1-ATG12_MOUSE Autophagy-related protein 12 - Mus musculus (Mouse) (Eval: 6e-50)Gg-NM_004707 / ATG12* / Autophagy protein 12 (APG12-like)* / Autophagy-related protein 12 (APG12-like)…
Gga.17511.1.S1_at	1.46406	chrZ:23672208-23674067 (+) // 98.18 //
Gga.5208.1.S1_at	1.46301	chrZ:39452415-39453170 (-) // 91.76 //	ENSGALG00000012585 / Ubiquilin-1 (Protein linking IAP with cytoskeleton 1) (PLIC-1) (hPLIC- 1). / UBIQUILIN LINKING IAP WITH CYTOSKELETON PLIC / UBQL1* / HIGHLY SIMILAR TO Q9UMX0-UBQL1_HUMAN Ubiquilin-1 - Homo sapiens (Human) (Eval: 0.0)427454 / ubiquilin 1 / UBQLN1 / Gg-NM_053067 / Ubiquilin-1 (Protein linking IAP with cytoskeleton 1) (PLIC-1) (hPLIC- 1)* / UBQL1* / UBQLN1* / HIGHLY SIMILAR TO Q…
Gga.13517.1.S1_at	1.46171	chrZ:56214599-56215645 (+) // 98.21 //
Gga.7932.1.S1_s_at	1.45867	chrZ:71047356-71049202 (+) // 71.9 //	ENSGALG00000002345 / AUTOPHAGY 12 / Autophagy-related protein 12 (APG12-like). / ATG12* / Hypothetical protein (Fragment)* / HIGHLY SIMILAR TO Q9CQY1-ATG12_MOUSE Autophagy-related protein 12 - Mus musculus (Mouse) (Eval: 6e-50)427390 / ATG12 / ATG12 autophagy related 12 homolog (S. cerevisiae) / Gg-NM_004707 / ATG12* / Autophagy protein 12 (APG12-like)* / Autophagy-related protein 12 (APG12-like)…
Gga.13396.1.S1_s_at	1.45785	chrZ:25951084-25951896 (-) // 95.85 //	Gg-NM_153188 / TNPO1* / Transportin-1 (Importin beta-2) (Karyopherin beta-2) (M9 region interaction protein) (MIP)* / HIGHLY SIMILAR TO Q8BFY9-TNPO1_MOUSE Transportin-1 (Importin beta-2) (Karyopherin beta-2) - Mus musculus (Mouse) (Eval: 1e-51)
Gga.19731.1.S1_at	1.45652	chrZ:72266299-72267796 (-) // 96.86 //
GgaAffx.3339.1.S1_at	1.45632	chrZ:73858051-73861370 (+) // 100.0 //
Gga.16475.1.S1_at	1.45608	chrZ:39876140-39877820 (+) // 95.04 //
Gga.3497.1.S1_at	1.45607	chrZ:72269363-72270135 (-) // 98.09 //	ENSGALG00000008204 / FEM1C / feminization 1 homolog a / SEX DETERMINING FEM 1 FEMINIZATION OF XX AND XO ANIMALS 1 / zgc:63483* / HIGHLY SIMILAR TO P17221-FEM1_CAEEL Sex-determining protein fem-1 - Caenorhabditis elegans (Eval: 2e-90)431262 / FEM1C / fem-1 homolog c (C. elegans) /	FEM1C
GgaAffx.12333.1.S1_s_at	1.45309	chrZ:26477352-26497485 (-) // 98.95 //	427347 / CBWD1 / COBW domain containing 1 / RCJMB04_13c10 / ENSGALG00000010147 / COBW DOMAIN CONTAINING 1 COBALAMIN SYNTHETASE W DOMAIN CONTAINING 1 / COBW domain containing protein1 / NP_001026607.1 / cbwd* / CBWD1* / HIGHLY SIMILAR TO Q9BRT8-CBWD1_HUMAN COBW domain-containing protein 1 - Homo sapiens (Human) (Eval: 1e-158)Gg-NM_001024916 / HIGHLY SIMILAR TO Q9BRT8-CBWD1_HUMAN COBW domain-contai…	NP_001026607.1
Gga.13774.1.S1_at	1.45302	chrZ:31190655-31191949 (-) // 97.31 //
Gga.9317.1.S1_at	1.45273	chrZ:53453796-53454646 (-) // 99.76 //
Gga.62.1.S1_at	1.44954	chrZ:11395937-11438221 (-) // 96.89 //	395262 / leukemia inhibitory factor receptor alpha / LIFR / Gg-NM_002310 / Leukemia inhibitory factor receptor precursor (LIF-R) (CD118 antigen)* / Leukemia inhibitory factor receptor precursor (LIF receptor) (LIF-R) (CD118 antigen)* / LIFR* / HIGHLY SIMILAR TO P42702-LIFR_HUMAN Leukemia inhibitory factor receptor precursor (LIF receptor) (LIF-R) (CD118 antigen) - Homo sapiens (Human) (Eval: 3e-7…	NP_989906.1
Gga.17463.1.S1_at	1.44945	chrZ:62407957-62413230 (-) // 84.17 //	Gg-NM_032280 / ZCCHC9* / ZCHC9* / Zinc finger CCHC domain-containing protein 9* / HIGHLY SIMILAR TO Q8R1J3-ZCHC9_MOUSE Zinc finger CCHC domain-containing protein 9 - Mus musculus (Mouse) (Eval: 1e-58)427320 / ZCCHC9 / zinc finger, CCHC domain containing 9 / ENSGALG00000015603 / ZINC FINGER CCHC DOMAIN CONTAINING 9 / Zinc finger CCHC domain-containing protein 9. / CNBP* / zcchc9* / ZCHC9* / HIGHLY…
Gga.5921.1.S1_at	1.44833	chrZ:45143650-45163018 (+) // 97.79 //	ENSGALG00000023157 / RECEPTOR EXPRESSION ENHANCING / Receptor expression-enhancing protein 5 (Polyposis locus protein 1) (TB2 protein). / REEP5* / zgc:73197* / HIGHLY SIMILAR TO Q00765-REEP5_HUMAN Receptor expression-enhancing protein 5 - Homo sapiens (Human) (Eval: 1e-95)770021 / receptor accessory protein 5 / REEP5 / Gg-NM_005669 / Polyposis locus protein 1-like 1 (Receptor expression-enhancing…
GgaAffx.12693.1.S1_at	1.44667	chrZ:50427859-50439884 (+) // 99.44 //	427278 / RIOK2 / RIO kinase 2 (yeast) / ENSGALG00000015288 / NP_001006581.1 / RIO kinase 2 / SERINE/THREONINE KINASE RIO2 EC_2.7.11.1 RIO KINASE 2 / RIOK2* / Serine/threonine-protein kinase RIO2 (EC 2.7.11.1) (RIO kinase 2)* / HIGHLY SIMILAR TO Q9BVS4-RIOK2_HUMAN Serine/threonine-protein kinase RIO2 - Homo sapiens (Human) (Eval: 0.0)Gg-NM_018343 / RIOK2* / Serine/threonine-protein kinase RIO2 (EC…	NP_001006581.1
GgaAffx.12391.1.S1_s_at	1.4457	chrZ:68812311-68847098 (-) // 98.72 //	427379 / NCBP1 / nuclear cap binding protein subunit 1, 80kDa / RCJMB04_14d7 / ENSGALG00000002087 / NCBP1_CHICK / Nuclear cap-binding protein subunit 1. / NUCLEAR CAP BINDING SUBUNIT 1 / NCBP1* / Nuclear cap-binding protein subunit 1 (80 kDa nuclear cap-binding protein) (NCBP 80 kDa subunit) (CBP80)* / HIGHLY SIMILAR TO Q5ZJZ6-NCBP1_CHICK Nuclear cap-binding protein subunit 1 - Gallus gallus (Chi…
Gga.241.1.S1_at	1.44539	chrZ:16270671-16296080 (+) // 66.08 //	Gg-NM_024415 / DDX4* / Probable ATP-dependent RNA helicase DDX4 (EC 3.6.1.-) (DEAD box protein 4) (VASA homolog)* / HIGHLY SIMILAR TO Q61496-DDX4_MOUSE Probable ATP-dependent RNA helicase DDX4 (EC 3.6.1.-) (DEAD box protein 4) (VASA homolog) (Mvh) - Mus musculus (Mouse) (Eval: 6e-39)ENSGALG00000014713 / ATP DEPENDENT RNA HELICASE EC_3.6.1.- / DEAD (Asp-Glu-Ala-Asp) box polypeptide 4 / NP_990039.1…	NP_990039.1
Gga.16983.1.S1_at	1.4438	chrZ:357865-388218 (-) // 94.53 //	Gg-NM_052834 / WDR7* / WD-repeat protein 7 (TGF-beta resistance-associated protein TRAG) (Rabconnectin-3 beta)* / HIGHLY SIMILAR TO Q9Y4E6-WDR7_HUMAN WD repeat protein 7 (TGF-beta resistance-associated protein TRAG) (Rabconnectin-3 beta) - Homo sapiens (Human) (Eval: 6e-115)ENSGALG00000003019 / WD REPEAT CONTAINING 7 TGF BETA RESISTANCE ASSOCIATED TRAG / WD repeat protein 7 (TGF-beta resistance-a…
GgaAffx.25354.1.S1_at	1.44297	chrZ:37257144-37272342 (+) // 97.33 //
Gga.13124.1.S1_at	1.44171	chrZ:62003926-62019699 (-) // 97.61 //	427324 / LOC427324 / similar to Vacuolar ATP synthase subunit S1 precursor (V-ATPase S1 subunit) (V-ATPase S1 accessory protein) (V-ATPase Ac45 subunit) (C7-1 protein) / ENSGALG00000015618 / VACUOLAR ATP SYNTHASE SUBUNIT S1 PRECURSOR EC_3.6.3.14 V ATPASE SUBUNIT S1 V ATPASE S1 ACCESSORY V ATPASE AC45 SUBUNIT / HIGHLY SIMILAR TO P40682-VAS1_BOVIN Vacuolar ATP synthase subunit S1 precursor - Bos ta…
GgaAffx.7822.1.S1_at	1.44123	chrZ:68888345-68894536 (-) // 100.0 //
Gga.2274.1.S1_a_at	1.43932	chrZ:818823-820416 (-) // 99.56 //	ENSGALG00000002805 / ERGIC 53 PRECURSOR ER GOLGI INTERMEDIATE COMPARTMENT 53 KDA LECTIN MANNOSE BINDING 1 / lectin, mannose-binding, 1 / NP_001026570.1 / ERGIC-53 protein precursor (ER-Golgi intermediate compartment 53 kDa protein) (Lectin, mannose-binding 1) (Gp58) (Intracellular mannose- specific lectin MR60)* / LMAN1* / HIGHLY SIMILAR TO P49257-LMAN1_HUMAN Protein ERGIC-53 precursor - Homo sap…	NP_001026570.1
Gga.14795.1.S1_at	1.43615	chrZ:8593751-8594748 (-) // 98.9 //
Gga.19197.1.S1_s_at	1.43614	chrZ:34088314-34089765 (+) // 92.73 //	ENSGALG00000000004 / Gallus gallus similar to riboflavin kinase; flavokinase; ATP:riboflavin 5-phosphotransferase (LOC431449), mRNA. / NM_001031605.1 / RIBOFLAVIN KINASE EC_2.7.1.26 FLAVIN MONONUCLEOTIDE KINASE 1 / HIGHLY SIMILAR TO Q8CFV9-RIFK_MOUSE Riboflavin kinase - Mus musculus (Mouse) (Eval: 3e-30)431449 / RCJMB04_1k1 / RFK / riboflavin kinase / Gg-NM_170707 / Lamin-A/C (70 kDa lamin) (NY-R…	NM_001031605.1
Gga.14268.1.S1_at	1.43492	chrZ:28410604-28411594 (-) // 99.8 //	427227 / LOC427227 / similar to KIAA2026 protein / ENSGALG00000015050 / SIMILAR TO Q9BXF3-CECR2_HUMAN Cat eye syndrome critical region protein 2 - Homo sapiens (Human) (Eval: 3e-05)
Gga.15107.1.S1_at	1.43418	chrZ:23471873-23472636 (-) // 94.23 //	ENSGALG00000014948 / 3-hydroxy-3-methylglutaryl-Coenzyme A reductase / 3 HYDROXY 3 METHYLGLUTARYL COENZYME A REDUCTASE EC_1.1.1.34 HMG COA REDUCTASE / NP_989816.1 / Novel protein similar to vertebrate 3-hydroxy-3-methylglutaryl- Coenzyme A reductase (HMGCR)* / HIGHLY SIMILAR TO Q29512-HMDH_RABIT 3-hydroxy-3-methylglutaryl-coenzyme A reductase - Oryctolagus cuniculus (Rabbit) (Eval: 0.0)	NP_989816.1
GgaAffx.9286.1.S1_at	1.43341	chrZ:56334524-56357555 (+) // 99.83 //
Gga.17037.1.S1_s_at	1.43287	chrZ:34203656-34236768 (+) // 98.79 //	Gg-NM_001031687 / Phosphatidylinositol-4-phosphate 5-kinase type-1 beta (EC 2.7.1.68) (Phosphatidylinositol-4-phosphate 5-kinase type I beta) (PtdIns(4)P-5- kinase beta) (PIP5KIbeta) (Type I phosphatidylinositol-4-phosphate 5- kinase beta) (Protein STM-7)* / PI51B* / PIP5K1B* / HIGHLY SIMILAR TO Q5ZJ58-PI51B_CHICK Phosphatidylinositol-4-phosphate 5-kinase type-1 beta (EC 2.7.1.68) (Phosphatidylin…
Gga.1943.1.S1_a_at	1.43283	chrZ:64952057-65011233 (+) // 99.73 //	ENSGALG00000015689 / KIAA0368 / PROTEASOME ASSOCIATED ECM29 HOMOLOG / Proteasome-associated protein ECM29 homolog (Ecm29). / ECM29* / Novel protein* / HIGHLY SIMILAR TO Q5VYK3-ECM29_HUMAN Proteasome-associated protein ECM29 homolog - Homo sapiens (Human) (Eval: 0.0)427336 / LOC427336 / similar to Expressed sequence AI314180 /	KIAA0368
GgaAffx.9344.1.S1_s_at	1.43174	chrZ:16894595-16913564 (+) // 100.0 //
GgaAffx.9662.1.S1_at	1.43164	chrZ:37374678-37384650 (-) // 100.0 //
Gga.15280.1.S1_s_at	1.43085	chrZ:52090063-52092147 (+) // 94.34 //
Gga.18994.1.S1_at	1.43042	chrZ:64399130-64415047 (-) // 99.48 //
Gga.19295.1.S1_at	1.4292	chrZ:36900804-36906630 (-) // 86.27 //	Gg-NM_018339 / RFK* / Riboflavin kinase (EC 2.7.1.26) (ATP:riboflavin 5"-phosphotransferase) (Flavokinase)* / RIFK* / HIGHLY SIMILAR TO Q8CFV9-RIFK_MOUSE Riboflavin kinase (EC 2.7.1.26) (ATP:riboflavin 5 -phosphotransferase) (Flavokinase) (KOI-4) - Mus musculus (Mouse) (Eval: 3e-20)427259 / hypothetical LOC427259 / LOC427259 / ENSGALG00000015165 / RIBOFLAVIN KINASE EC_2.7.1.26 FLAVIN MONONUCLEOTI…
Gga.16091.1.S1_at	1.42539	chrZ:1826874-1828491 (-) // 97.29 //
GgaAffx.24537.1.S1_at	1.4242	chrZ:14212894-14321609 (+) // 100.0 //
Gga.10705.1.S1_at	1.42321	chrZ:62771514-62772378 (-) // 93.15 //	425215 / LOC425215 / RCJMB04_1f9 / similar to UPF0101 protein CGI-137 (Protein AD-004) / ENSGALG00000020534 / ADENYLATE KINASE ISOENZYME 6 EC_2.7.4.3 ATP AMP TRANSPHOSPHORYLASE 6 / hypothetical protein LOC425215 / NP_001026504.1 / KAD6* / zgc:86811* / HIGHLY SIMILAR TO Q5EB68-KAD6_RAT Adenylate kinase isoenzyme 6 - Rattus norvegicus (Rat) (Eval: 1e-75)	NP_001026504.1
GgaAffx.2216.2.S1_s_at	1.42263	chrZ:10345314-10358873 (-) // 93.23 //	427438 / hypothetical LOC427438 / LOC427438 / ENSGALG00000003558 / C5orf33 / CDNA FLJ30596 fis, clone BRAWH2009227 (Chromosome 5 open reading frame 33). / CE033* / HIGHLY SIMILAR TO Q08CZ6-CE033_XENTR UPF0465 protein C5orf33 homolog - Xenopus tropicalis (Western clawed frog) (Silurana tropicalis) (Eval: 5e-172)Gg-NM_153013 /	C5orf33
GgaAffx.12114.1.S1_at	1.42246	chrZ:33363341-33382892 (-) // 97.4 //	427238 / LOC427238 / RCJMB04_9g9 / similar to family with sequence similarity 29, member A / ENSGALG00000015091 / FAM29A / hypothetical protein LOC427238 / NP_001026592.1 / FA29A* / Protein FAM29A* / zgc:153242* / HIGHLY SIMILAR TO Q7Z4H7-FA29A_HUMAN Protein FAM29A - Homo sapiens (Human) (Eval: 3e-110)Gg-NM_017645 / FA29A* / FAM29A* / Protein FAM29A* /	NP_001026592.1
Gga.7063.1.S1_at	1.42224	chrZ:7068345-7069778 (+) // 98.48 //
Gga.17980.1.S1_at	1.42162	chrZ:43576619-43588753 (-) // 88.83 //	Gg-NM_001698 / AUH* / AUMH* / Methylglutaconyl-CoA hydratase, mitochondrial precursor (EC 4.2.1.18) (AU-specific RNA-binding enoyl-CoA hydratase) (AU-binding protein/enoyl-CoA hydratase)* / SIMILAR TO Q13825-AUMH_HUMAN Methylglutaconyl-CoA hydratase, mitochondrial precursor (EC 4.2.1.18) (AU-specific RNA-binding enoyl-CoA hydratase) (AU-binding protein/enoyl-CoA hydratase) - Homo sapiens (Human) …	NP_001026600.1
Gga.11441.1.S1_s_at	1.42079	chrZ:23675936-23679829 (-) // 99.75 //	427206 / LOC427206 / similar to TGF beta-inducible nuclear protein 1 (L-name related LNR42) / ENSGALG00000014942 / NP_001006579.1 / similar to TGF beta-inducible nuclear protein 1 (L-name related LNR42) / TGF BETA INDUCIBLE NUCLEAR 1 / TGF-beta-inducible nuclear protein 1 (Hairy cell leukemia protein 1)* / TIP1* / zgc:56334* / HIGHLY SIMILAR TO Q3SX11-TIP1_BOVIN TGF-beta-inducible nuclear protein…	NP_001006579.1
Gga.18778.1.S1_s_at	1.42036	chrZ:35299234-35300692 (-) // 99.25 //	Gg-NM_001025780 / C9orf77* / ENSGALG00000015139 / ABHYDROLASE DOMAIN CONTAINING FA EC 3 / Abhydrolase domain-containing protein FAM108B1 precursor (EC 3.-.-.-). / F108B_CHICK / F108B* / HIGHLY SIMILAR TO Q5ZJ01-F108B_CHICK Abhydrolase domain-containing protein FAM108B1 precursor - Gallus gallus (Chicken) (Eval: 3e-165)427252 / LOC427252 / RCJMB04_22d6 / similar to C9orf77 protein /
GgaAffx.12473.1.S1_s_at	1.41896	chrZ:35431237-35446144 (-) // 98.98 //	427254 / RCJMB04_16e14 / ZA20D2|ZFAND5 / zinc finger, AN1-type domain 5 / ENSGALG00000015144 / AN1 TYPE ZINC FINGER ZINC FINGER A20 DOMAIN CONTAINING / NP_001026595.1 / zinc finger protein 216 / AN1-type zinc finger protein 5 (Zinc finger A20 domain-containing protein 2) (Zinc finger protein 216)* / ZFAN5* / zfand5b* / HIGHLY SIMILAR TO O76080-ZFAN5_HUMAN AN1-type zinc finger protein 5 - Homo sap…	NP_001026595.1
GgaAffx.3624.1.S1_at	1.41684	chrZ:7001792-7027425 (-) // 99.68 //
Gga.19388.1.S1_at	1.41672	chrZ:61274345-61275571 (+) // 96.92 //
GgaAffx.26211.1.S1_at	1.41594	chrZ:22136290-22148777 (+) // 100.0 //
Gga.15977.1.S1_at	1.41426	chrZ:8797416-8798377 (-) // 93.9 //
GgaAffx.12187.1.S1_s_at	1.41244	chrZ:58515029-58519008 (+) // 98.89 //	427106 / LYSMD3 / LysM, putative peptidoglycan-binding, domain containing 3 / RCJMB04_10e22 / ENSGALG00000014651 / LYSM3_CHICK / LYSM AND PEPTIDOGLYCAN BINDING DOMAIN CONTAINING / LysM and putative peptidoglycan-binding domain-containing protein 3. / LYSM3* / zgc:86877* / HIGHLY SIMILAR TO Q5ZKK0-LYSM3_CHICK LysM and putative peptidoglycan-binding domain-containing protein 3 - Gallus gallus (Chic…
GgaAffx.6391.2.S1_s_at	1.41232	chrZ:26696084-26721790 (+) // 100.0 //
Gga.13057.1.S1_at	1.41229	chrZ:9057480-9059615 (-) // 75.37 //
Gga.19107.1.S1_at	1.4121	chrZ:11389321-11390822 (-) // 98.81 //
Gga.9241.1.S1_at	1.4105	chrZ:61442585-61495620 (-) // 99.89 //	Gg-NM_022550 / DNA-repair protein XRCC4 (X-ray repair cross-complementing protein 4)* / XRCC4* / HIGHLY SIMILAR TO Q13426-XRCC4_HUMAN DNA-repair protein XRCC4 (X-ray repair cross-complementing protein 4) - Homo sapiens (Human) (Eval: 8e-22)
GgaAffx.1454.1.S1_at	1.40958	chrZ:7423394-7424096 (+) // 99.17 //	Gg-NM_032998 / Death effector domain-containing protein (Death effector domain- containing testicular molecule) (DEDPro1) (FLDED-1)* / DEDD* / HIGHLY SIMILAR TO O75618-DEDD_HUMAN Death effector domain-containing protein (Death effector domain-containing testicular molecule) (DEDPro1) (FLDED-1) - Homo sapiens (Human) (Eval: 3e-118)Gg-NM_000155 / Galactose-1-phosphate uridylyltransferase (EC 2.7.7.…
Gga.14832.1.S1_at	1.40864	chrZ:720671-727275 (+) // 78.74 //	426852 / LOC426852 / similar to MALT lymphoma associated translocation / ENSGALG00000002872 / MUCOSA ASSOCIATED LYMPHOID TISSUE LYMPHOMA TRANSLOCATION 1 EC_3.4.22.- PARACASPASE / Mucosa-associated lymphoid tissue lymphoma translocation protein 1 (EC 3.4.22.-) (MALT lymphoma-associated translocation) (Paracaspase). / MALT1* / HIGHLY SIMILAR TO Q2TBA3-MALT1_MOUSE Mucosa-associated lymphoid tissue l…
Gga.17392.1.S1_at	1.40766	chrZ:65650905-65651892 (-) // 94.34 //	Gg-NM_212558 / 427341 / hypothetical LOC427341 / LOC427341 / ENSGALG00000015754 / CDNA FLJ43330 fis, clone NT2RI3005403. / M12 /
Gga.13207.1.S1_at	1.40653	chrZ:20089925-20104553 (+) // 98.06 //	427167 / neurolysin (metallopeptidase M3 family) / NLN / ENSGALG00000014769 / NEUROLYSIN MITOCHONDRIAL PRECURSOR EC_3.4.24.16 NEUROTENSIN ENDOPEPTIDASE MITOCHONDRIAL OLIGOPEPTIDASE M MICROSOMAL ENDOPEPTIDASE MEP / Neurolysin, mitochondrial precursor (EC 3.4.24.16) (Neurotensin endopeptidase) (Mitochondrial oligopeptidase M) (Microsomal endopeptidase) (MEP) (Angiotensin-binding protein). / NLN / N…	NLN
GgaAffx.9952.1.S1_at	1.40521	chrZ:62394727-62405169 (+) // 98.82 //
GgaAffx.25437.1.S1_s_at	1.40495	chrZ:46625437-46781414 (-) // 95.86 //
Gga.11726.1.S1_a_at	1.4022	chrZ:43014620-43015472 (+) // 58.34 //	429929 / GADD45G / growth arrest and DNA-damage-inducible, gamma / Gg-NM_006705 / GA45G* / GADD45G* / Growth arrest and DNA-damage-inducible protein GADD45 gamma (Cytokine- responsive protein CR6)* / ENSGALG00000000212 / GROWTH ARREST AND DNA DAMAGE INDUCIBLE GADD45 / Growth arrest and DNA-damage-inducible protein GADD45 beta (Negative growth-regulatory protein MyD118) (Myeloid differentiation pr…
Gga.679.1.S1_at	1.40087	chrZ:27352765-27367740 (+) // 99.94 //	ENSGALG00000010166 / LOW DENSITY LIPOPROTEIN RECEPTOR / Very low-density lipoprotein receptor precursor (VLDL receptor) (VLDL- R) (Vitellogenin receptor) (VTG receptor). / VLDLR_CHICK / HIGHLY SIMILAR TO P98165-VLDLR_CHICK Very low-density lipoprotein receptor precursor - Gallus gallus (Chicken) (Eval: 0.0)396154 / very low density lipoprotein receptor / VLDLR / Gg-NM_003383 / Very low-density li…
GgaAffx.2347.1.S1_at	1.39809	chrZ:11579845-11593582 (-) // 100.0 //	427447 / LOC427447 / similar to rapamycin insensitive companion of mTOR; rictor / ENSGALG00000003775 / PREDICTED: Gallus gallus similar to rapamycin insensitive companion of mTOR; rictor (LOC427447), mRNA. / XR_027072.1 / HIGHLY SIMILAR TO Q6R327-RICTR_HUMAN Rapamycin-insensitive companion of mTOR - Homo sapiens (Human) (Eval: 0.0)Gg-NM_152756 /	XR_027072.1
Gga.19531.1.S1_at	1.39494	chrZ:52248999-52250560 (-) // 96.23 //	ENSGALG00000015352 / Cyclin G-associated kinase (EC 2.7.11.1). / TYROSINE PHOSPHATASE AUXILIN EC_3.1.3.48 DNAJ HOMOLOG SUBFAMILY C MEMBER 6 / GAK* / Novel protein similar to vertebrate cyclin G associated kinase (GAK) (Fragment)* / si:dkeyp-1e8.1* / HIGHLY SIMILAR TO Q99KY4-GAK_MOUSE Cyclin G-associated kinase - Mus musculus (Mouse) (Eval: 0.0)427291 / cyclin G associated kinase / GAK /
Gga.5961.1.S1_at	1.39405	chrZ:52650521-52652999 (+) // 98.71 //
Gga.9558.1.S1_at	1.39215	chrZ:28010804-28043129 (+) // 99.54 //	427222 / RCL1 / RNA terminal phosphate cyclase-like 1 / ENSGALG00000015024 / RNA 3 TERMINAL PHOSPHATE CYCLASE / RNA 3-terminal phosphate cyclase-like protein. / RCL1* / HIGHLY SIMILAR TO Q9Y2P8-RCL1_HUMAN RNA 3 -terminal phosphate cyclase-like protein - Homo sapiens (Human) (Eval: 0.0)Gg-NM_005772 / RCL1* / RNA 3"-terminal phosphate cyclase-like protein* / HIGHLY SIMILAR TO Q9Y2P8-RCL1_HUMAN RNA …
Gga.1510.1.S1_s_at	1.39142	chrZ:37540993-37554686 (+) // 95.11 //	Gg-NM_058179 / Phosphoserine aminotransferase (EC 2.6.1.52) (PSAT)* / PSAT1* / SERC* / HIGHLY SIMILAR TO P10658-SERC_RABIT Phosphoserine aminotransferase (EC 2.6.1.52) (PSAT) (Endometrial progesterone-induced protein) (EPIP) - Oryctolagus cuniculus (Rabbit) (Eval: 8e-15)427263 / phosphoserine aminotransferase 1 / PSAT1 / ENSGALG00000015180 / PHOSPHOSERINE AMINOTRANSFERASE EC_2.6.1.52 PHOSPHOHYDRO…
GgaAffx.2710.1.S1_at	1.391	chrZ:22632536-22651932 (+) // 100.0 //
GgaAffx.9461.1.S1_at	1.38758	chrZ:15228041-15233479 (+) // 100.0 //
Gga.11933.2.S1_a_at	1.38729	chrZ:781314-786381 (+) // 98.52 //	426850 / SEC11C / SEC11 homolog C (S. cerevisiae) / SEC11L3 / ENSGALG00000002839 / SEC11C / SIGNAL PEPTIDASE COMPLEX CATALYTIC SUBUNIT SEC11A EC_3.4.-.- SEC11 HOMOLOG A SEC11 1 MICROSOMAL SIGNAL PEPTIDASE 18 KDA SUBUNIT SPASE 18 KDA SUBUNIT SPC18 ENDOPEPTIDASE SP18 / Signal peptidase complex catalytic subunit SEC11C (EC 3.4.-.-) (SEC11 homolog C) (SEC11-like protein 3) (Microsomal signal peptidas…	SEC11C
Gga.13352.1.S1_at	1.38579	chrZ:74251024-74252249 (-) // 99.67 //	426807 / ZCCHC7 / zinc finger, CCHC domain containing 7 / ENSGALG00000005433 / ARGININE METHYLTRANSFERASE INTERACTING RING FINGER / ZCCHC7 / Zinc finger CCHC domain-containing protein 7. / Cellular nucleic acid-binding protein (CNBP) (Zinc finger protein 9)* / CNBP* / Hypothetical protein (Fragment)* / zcchc7l* / ZCHC7* / HIGHLY SIMILAR TO Q8N3Z6-ZCHC7_HUMAN Zinc finger CCHC domain-containing pro…	ZCCHC7
Gga.7895.1.S1_at	1.38558	chrZ:61031781-61093340 (+) // 98.82 //	ENSGALG00000015630 / EGF-like repeat and discoidin I-like domain-containing protein 3 precursor (EGF-like repeats and discoidin I-like domains protein 3) (Developmentally-regulated endothelial cell locus 1 protein) (Integrin-binding protein DEL1). / LACTADHERIN PRECURSOR MILK FAT GLOBULE EGF FACTOR 8 MFG E8 MFGM / EDIL3* / HIGHLY SIMILAR TO O43854-EDIL3_HUMAN EGF-like repeat and discoidin I-like …
GgaAffx.11486.1.S1_at	1.37919	chrZ:36366247-36384090 (-) // 72.04 //	427256 / LOC427256 / RCJMB04_1m14 / similar to chromosome 9 open reading frame 41 / ENSGALG00000015155 / hypothetical protein LOC427256 / NP_001026596.1 / CI041* / Uncharacterized protein C9orf41* / zgc:112985* / HIGHLY SIMILAR TO Q8N4J0-CI041_HUMAN Uncharacterized protein C9orf41 - Homo sapiens (Human) (Eval: 5e-152)Gg-NM_152420 / CI041* / HIGHLY SIMILAR TO Q8N4J0-CI041_HUMAN Uncharacterized pro…	NP_001026596.1
Gga.5644.1.S1_s_at	1.37874	chrZ:68671021-68678731 (+) // 97.29 //	ENSGALG00000023066 / DNAJ HOMOLOG SUBFAMILY MEMBER / DnaJ (Hsp40) homolog, subfamily A, member 1 / NP_001012963.1 / dnaja1l* / DNJA1* / HIGHLY SIMILAR TO P31689-DNJA1_HUMAN DnaJ homolog subfamily A member 1 - Homo sapiens (Human) (Eval: 0.0)427376 / DNAJA1 / DnaJ (Hsp40) homolog, subfamily A, member 1 / RCJMB04_15h2 / Gg-NM_001539 / DNAJA1* / DnaJ homolog subfamily A member 1 (Heat shock 40 kDa p…	NP_001012963.1
Gga.2984.1.S1_at	1.37772	chrZ:68811761-68821324 (-) // 97.73 //	Gg-NM_002486 / NCBP1* / Nuclear cap-binding protein subunit 1 (80 kDa nuclear cap-binding protein) (NCBP 80 kDa subunit) (CBP80)* / HIGHLY SIMILAR TO Q5ZJZ6-NCBP1_CHICK Nuclear cap-binding protein subunit 1 - Gallus gallus (Chicken) (Eval: 8e-55)ENSGALG00000002087 / NCBP1_CHICK / Nuclear cap-binding protein subunit 1. / NUCLEAR CAP BINDING SUBUNIT 1 / NCBP1* / Nuclear cap-binding protein subunit …
Gga.4974.1.S2_at	1.37631	chrZ:61307546-61406145 (-) // 76.06 //	395565 / PG-M / VCAN / versican / Gg-NM_004385 / CSPG2* / Hyaluronan and proteoglycan link protein 3 precursor* / Versican core protein precursor (Large fibroblast proteoglycan) (Chondroitin sulfate proteoglycan core protein 2) (PG-M) (Glial hyaluronate-binding protein) (GHAP)* / HIGHLY SIMILAR TO Q90953-CSPG2_CHICK Versican core protein precursor (Large fibroblast proteoglycan) (Chondroitin sulf…
Gga.9233.1.S1_at	1.37317	chrZ:12988692-12990190 (+) // 97.2 //	ENSGALG00000014855 / GHR_CHICK / GROWTH HORMONE RECEPTOR PRECURSOR GH RECEPTOR SOMATOTROPIN RECEPTOR [CONTAINS: GROWTH HORMONE BINDING GH BINDING GHBP SERUM BINDING ] / Growth hormone receptor precursor (GH receptor) (Somatotropin receptor) [Contains: Growth hormone-binding protein (GH-binding protein) (GHBP) (Serum-binding protein)]. / PROLACTIN RECEPTOR PRECURSOR PRL R / GHR* / HIGHLY SIMILAR T…
GgaAffx.22715.1.S1_at	1.37201	chrZ:3751535-3819271 (-) // 99.39 //	ENSGALG00000008887 / PHOSPHATIDYLINOSITOL 3 KINASE CATALYTIC SUBUNIT TYPE 3 EC_2.7.1.137 PTDINS 3 KINASE TYPE 3 PI3 KINASE TYPE 3 PI3K TYPE 3 PHOSPHOINOSITIDE 3 KINASE CLASS 3 / Phosphatidylinositol 3-kinase catalytic subunit type 3 (EC 2.7.1.137) (PtdIns-3-kinase type 3) (PI3-kinase type 3) (PI3K type 3) (Phosphoinositide-3-kinase class 3) (Phosphatidylinositol 3-kinase p100 subunit). / PIK3C3 /…	PIK3C3
GgaAffx.1212.1.S1_s_at	1.372	chrZ:1565449-1582481 (+) // 96.65 //	416383 / PIAS2 / protein inhibitor of activated STAT, 2 / RCJMB04_24l12 / ENSGALG00000001843 / E3 SUMO LIGASE INHIBITOR OF ACTIVATED STAT / NP_001025797.1 / protein inhibitor of activated STAT X / E3 SUMO-protein ligase PIAS2 (Protein inhibitor of activated STAT2) (Protein inhibitor of activated STAT x) (Msx-interacting zinc finger protein) (Miz1) (DAB2-interacting protein) (DIP) (Androgen recept…	NP_001025797.1
GgaAffx.11883.1.S1_at	1.36846	chrZ:21302704-21323826 (+) // 90.0 //	427173 / RCJMB04_6h4 / SLC30A5|ZnT5 / solute carrier family 30 (zinc transporter), member 5 / ENSGALG00000014787 / NP_001026590.2 / TRANSPORTER / zinc transporter ZTL1 / slc30a5* / HIGHLY SIMILAR TO Q9HGQ3-YLH3_SCHPO Uncharacterized transporter C17D4.03c - Schizosaccharomyces pombe (Fission yeast) (Eval: 3e-54)Gg-NM_022902 / SLC30A5* / HIGHLY SIMILAR TO Q9HGQ3-YLH3_SCHPO Hypothetical transport pr…	NP_001026590.2
Gga.20052.1.S1_at	1.36796	chrZ:62370962-62373522 (+) // 96.77 //
Gga.10800.1.S1_s_at	1.36696	chrZ:37257144-37262785 (+) // 98.0 //	427050 / LOC427050 / similar to vacuolar protein sorting 13A isoform B; chorein; chorea acanthocytosis / ENSGALG00000015170 / Vacuolar protein sorting-associated protein 13A (Chorein) (Chorea- acanthocytosis protein). / VACUOLAR SORTING ASSOCIATED / VPS13A / HIGHLY SIMILAR TO Q96RL7-VP13A_HUMAN Vacuolar protein sorting-associated protein 13A - Homo sapiens (Human) (Eval: 0.0)Gg-NM_033305 / Vacuol…	VPS13A
Gga.9200.1.S1_s_at	1.36674	chrZ:71017173-71044186 (-) // 91.84 //	427389 / adaptor-related protein complex 3, sigma 1 subunit / AP3S1 / ENSGALG00000002341 / adaptor-related protein complex 3, sigma 1 subunit / AP 3 COMPLEX SUBUNIT SIGMA ADAPTER RELATED COMPLEX 3 SIGMA SUBUNIT SIGMA ADAPTIN AP 3 COMPLEX SUBUNIT SIGMA ADAPTIN / NP_001006586.1 / zgc:92795* / HIGHLY SIMILAR TO Q2YDH6-AP3S1_BOVIN AP-3 complex subunit sigma-1 - Bos taurus (Bovine) (Eval: 2e-92)Gg-NM_…	NP_001006586.1
GgaAffx.13009.1.S1_at	1.36543	chrZ:69691801-69695252 (-) // 98.95 //	427384 / RCJMB04_29h8 / TNFAIP8 / tumor necrosis factor, alpha-induced protein 8 / ENSGALG00000002196 / TFIP8_CHICK / TUMOR NECROSIS FACTOR ALPHA INDUCED 8 / Tumor necrosis factor, alpha-induced protein 8. / TFIP8* / Tumor necrosis factor, alpha-induced protein 8 (Head and neck tumor and metastasis-related protein) (TNF-induced protein GG2-1) (SCC-S2) (NF-kappa B-inducible DED-containing protein)…
Gga.2077.1.S1_at	1.36359	chrZ:62769748-62770646 (-) // 30.42 //	ENSGALG00000020534 / ADENYLATE KINASE ISOENZYME 6 EC_2.7.4.3 ATP AMP TRANSPHOSPHORYLASE 6 / hypothetical protein LOC425215 / NP_001026504.1 / KAD6* / zgc:86811* / HIGHLY SIMILAR TO Q5EB68-KAD6_RAT Adenylate kinase isoenzyme 6 - Rattus norvegicus (Rat) (Eval: 1e-75)425215 / LOC425215 / RCJMB04_1f9 / similar to UPF0101 protein CGI-137 (Protein AD-004) /	NP_001026504.1
GgaAffx.9585.1.S1_s_at	1.3622	chrZ:33376208-33382822 (-) // 100.0 //
Gga.19250.1.S1_at	1.36088	chrZ:10667419-10738367 (+) // 98.15 //	Gg-NM_133433 / NIPBL* / Nipped-B-like protein (Delangin) (SCC2 homolog)* / HIGHLY SIMILAR TO Q6KC79-NIPBL_HUMAN Nipped-B-like protein (Delangin) (SCC2 homolog) - Homo sapiens (Human) (Eval: 3e-89)ENSGALG00000003605 / NIPPED B SCC2 HOMOLOG / NIPBL* / Nipped-B-like protein (Delangin) (SCC2 homolog)* / Novel protein similar to vertebrate Nipped-B homolog (Drosophila) (NIPBL) (Fragment)* / HIGHLY SIM…
GgaAffx.1135.1.S1_at	1.36047	chrZ:1967889-2012508 (+) // 99.99 //	416379 / hypothetical LOC416379 / LOC416379 / ENSGALG00000001732 / KIAA1632 (KIAA1632), mRNA / HIGHLY SIMILAR TO Q9HCE0-K1632_HUMAN UPF0493 protein KIAA1632 - Homo sapiens (Human) (Eval: 0.0)Gg-NM_020964 /
Gga.5777.1.S1_at	1.35966	chrZ:8504176-8508843 (-) // 96.81 //	ENSGALG00000002523 / CAMP RESPONSIVE ELEMENT BINDING 3 [CONTAINS: PROCESSED CAMP RESPONSIVE ELEMENT BINDING 3 / Cyclic AMP-responsive element-binding protein 3 (Luman protein) (Transcription factor LZIP-alpha). / CREB3* / creb3l3* / HIGHLY SIMILAR TO O43889-CREB3_HUMAN Cyclic AMP-responsive element-binding protein 3 - Homo sapiens (Human) (Eval: 5e-53)427417 / cAMP responsive element binding prot…
Gga.11004.1.S1_at	1.35745	chrZ:66022934-66027306 (-) // 81.92 //	Gg-NM_004432 / ELAV2* / ELAVL2* / ELAV-like protein 2 (Hu-antigen B) (HuB) (ELAV-like neuronal protein 1) (Nervous system-specific RNA-binding protein Hel-N1)* /
GgaAffx.20344.1.S1_at	1.3525	chrZ:30727570-30728182 (-) // 94.53 //
GgaAffx.25896.1.S1_s_at	1.35049	chrZ:10528722-10592376 (+) // 97.67 //
GgaAffx.9310.1.S1_s_at	1.34987	chrZ:55588012-55625614 (+) // 97.24 //
Gga.4974.1.S1_at	1.34964	chrZ:61307546-61406145 (-) // 76.06 //	ENSGALG00000015624 / HIGHLY SIMILAR TO Q90953-CSPG2_CHICK Versican core protein precursor - Gallus gallus (Chicken) (Eval: 0.0)395565 / PG-M / VCAN / versican / Gg-NM_004385 / CSPG2* / Hyaluronan and proteoglycan link protein 3 precursor* / Versican core protein precursor (Large fibroblast proteoglycan) (Chondroitin sulfate proteoglycan core protein 2) (PG-M) (Glial hyaluronate-binding protein) (…
Gga.18638.1.S1_at	1.34805	chrZ:21431748-21433031 (+) // 99.46 //
Gga.9884.1.S1_at	1.34785	chrZ:35233073-35233739 (-) // 98.37 //	427250 / LOC427250 / similar to KIAA1412 protein / ENSGALG00000015138 / TRANSMEMBRANE 2 / Transmembrane protein 2. / TMEM2* / HIGHLY SIMILAR TO Q9UHN6-TMEM2_HUMAN Transmembrane protein 2 - Homo sapiens (Human) (Eval: 0.0)
Gga.1980.1.S1_s_at	1.34609	chrZ:21435689-21463539 (-) // 96.41 //	Gg-NM_003248 / THBS4* / Thrombospondin-4 precursor* / TSP4* / HIGHLY SIMILAR TO P35443-TSP4_HUMAN Thrombospondin-4 precursor - Homo sapiens (Human) (Eval: 3e-60)ENSGALG00000014804 / Q91002_CHICK / Thrombospondin-4 (Fragment). / HIGHLY SIMILAR TO P49744-TSP4_RAT Thrombospondin-4 precursor - Rattus norvegicus (Rat) (Eval: 0.0)396306 / THBS4 / thrombospondin 4 /	Q91002_CHICK
GgaAffx.11465.1.S1_at	1.34494	chrZ:34085694-34089769 (+) // 88.2 //	ENSGALG00000000004 / Gallus gallus similar to riboflavin kinase; flavokinase; ATP:riboflavin 5-phosphotransferase (LOC431449), mRNA. / NM_001031605.1 / RIBOFLAVIN KINASE EC_2.7.1.26 FLAVIN MONONUCLEOTIDE KINASE 1 / HIGHLY SIMILAR TO Q8CFV9-RIFK_MOUSE Riboflavin kinase - Mus musculus (Mouse) (Eval: 3e-30)Gg-NM_170707 / Lamin-A/C (70 kDa lamin) (NY-REN-32 antigen)* / LMNA* / Gg-NM_018339 / RFK* / R…	NM_001031605.1
Gga.12609.1.S1_at	1.34369	chrZ:22782813-22784938 (-) // 62.22 //	416364 / AGGF1 / angiogenic factor with G patch and FHA domains 1 / ENSGALG00000004311 / ANGIOGENIC FACTOR WITH G PATCH AND FHA DOMAINS 1 ANGIOGENIC FACTOR VG5Q / Angiogenic factor with G patch and FHA domains 1 (Angiogenic factor VG5Q) (Vasculogenesis gene on 5q protein) (hVG5Q) (G patch domain- containing protein 7). / AGGF1* / HIGHLY SIMILAR TO Q8N302-AGGF1_HUMAN Angiogenic factor with G patch…
GgaAffx.12260.1.S1_at	1.34045	chrZ:71110334-71117840 (+) // 48.59 //	769360 / hypothetical protein LOC769360 / LOC769360 / Gg-NM_181836 / TICAM2* / TMED7* / Transmembrane emp24 domain-containing protein 7 precursor* / HIGHLY SIMILAR TO Q9Y3B3-TMED7_HUMAN Transmembrane emp24 domain-containing protein 7 precursor - Homo sapiens (Human) (Eval: 1e-39)
GgaAffx.12642.1.S1_at	1.34024	chrZ:20045074-20065739 (-) // 98.77 //	427166 / RCJMB04_19o2 / SGTB / small glutamine-rich tetratricopeptide repeat (TPR)-containing, beta / ENSGALG00000014768 / NP_001026589.1 / SMALL GLUTAMINE RICH TETRATRICOPEPTIDE REPEAT CONTAINING / small glutamine-rich tetratricopeptide repeat (TPR)-containing, beta / sgta* / SGTB* / Small glutamine-rich tetratricopeptide repeat-containing protein B (Small glutamine-rich protein with tetratricop…	NP_001026589.1
GgaAffx.12736.1.S1_at	1.34023	chrZ:35299232-35316913 (-) // 98.98 //	427252 / LOC427252 / RCJMB04_22d6 / similar to C9orf77 protein / ENSGALG00000015139 / ABHYDROLASE DOMAIN CONTAINING FA EC 3 / Abhydrolase domain-containing protein FAM108B1 precursor (EC 3.-.-.-). / F108B_CHICK / F108B* / HIGHLY SIMILAR TO Q5ZJ01-F108B_CHICK Abhydrolase domain-containing protein FAM108B1 precursor - Gallus gallus (Chicken) (Eval: 3e-165)Gg-NM_001025780 / C9orf77* /
Gga.7123.1.S1_at	1.33631	chrZ:62716110-62717639 (+) // 62.34 //	Gg-NM_014733 / ZFY16* / ZFYVE16* / Zinc finger FYVE domain-containing protein 16 (Endofin) (Endosome- associated FYVE domain protein)* / HIGHLY SIMILAR TO Q7Z3T8-ZFY16_HUMAN Zinc finger FYVE domain-containing protein 16 (Endofin) (Endosome-associated FYVE domain protein) - Homo sapiens (Human) (Eval: 2e-52)
Gga.7337.1.S1_at	1.33565	chrZ:62191512-62361161 (+) // 93.48 //	ENSGALG00000023089 / Single-stranded DNA-binding protein 2 (Sequence-specific single- stranded-DNA-binding protein 2). / SINGLE STRANDED DNA BINDING SEQUENCE SPECIFIC SINGLE STRANDED DNA BINDING / fkbp8* / SSBP2* / zgc:110158* / HIGHLY SIMILAR TO P81877-SSBP2_HUMAN Single-stranded DNA-binding protein 2 - Homo sapiens (Human) (Eval: 3e-127)770958 / single-stranded DNA binding protein 2 / SSBP2 / G…
Gga.13644.1.S1_at	1.33554	chrZ:25785459-25787036 (-) // 98.99 //
GgaAffx.20234.1.S1_at	1.33233	chrZ:52638034-52638831 (+) // 99.75 //	Gg-NM_032410 / HOOK3* / Hook homolog 3 (hHK3)* / HIGHLY SIMILAR TO Q86VS8-HOOK3_HUMAN Hook homolog 3 (hHK3) - Homo sapiens (Human) (Eval: 5e-16)
Gga.126.1.S1_at	1.33141	chrZ:38049187-38146662 (+) // 93.5 //	374080 / TLE4 / transducin-like enhancer of split 4 (E(sp1) homolog, Drosophila) / ENSGALG00000015184 / NP_989568.1 / TRANSDUCIN ENHANCER / transducin-like enhancer of split 4 (E(sp1) homolog, Drosophila) / gro1* / gro2* / Groucho 1 protein (Fragment)* / Groucho 2 protein* / TLE1* / TLE3* / Transducin-like enhancer protein 3 (ESG3)* / HIGHLY SIMILAR TO Q62441-TLE4_MOUSE Transducin-like enhancer p…	NP_989568.1
Gga.8109.1.S1_s_at	1.33044	chrZ:27426486-27450802 (-) // 94.97 //	427350 / LOC427350 / RCJMB04_2n8 / similar to Protein KIAA0020 / ENSGALG00000010178 / hypothetical protein LOC427350 / NP_001026608.1 / PUMILIO DOMAIN CONTAINING / K0020* / Pumilio domain-containing protein KIAA0020* / zgc:66377* / HIGHLY SIMILAR TO Q562C7-K0020_RAT Pumilio domain-containing protein KIAA0020 homolog - Rattus norvegicus (Rat) (Eval: 0.0)Gg-NM_014878 / K0020* / KIAA0020* / HIGHLY S…	NP_001026608.1
GgaAffx.7983.1.S1_s_at	1.33023	chrZ:38667541-38741359 (-) // 99.53 //
GgaAffx.20241.1.S1_s_at	1.32885	chrZ:45116550-45135655 (-) // 83.24 //	ENSGALG00000000215 / DECAPPING ENZYME 2 EC 3 / mRNA-decapping enzyme 2 (EC 3.-.-.-) (hDpc) (Nucleoside diphosphate- linked moiety X motif 20) (Nudix motif 20). / DCP2* / HIGHLY SIMILAR TO Q8IU60-DCP2_HUMAN mRNA-decapping enzyme 2 - Homo sapiens (Human) (Eval: 5e-176)Gg-NM_152624 / DCP2* / mRNA decapping enzyme 2 (EC 3.-.-.-) (hDpc) (Nucleoside diphosphate- linked moiety X motif 20) (Nudix motif 2…
Gga.9185.2.S1_at	1.3275	chrZ:13204921-13205447 (+) // 96.25 //
GgaAffx.1633.1.S1_at	1.32531	chrZ:71164816-71168160 (+) // 99.84 //	769916 / B double prime 1, subunit of RNA polymerase III transcription initiation factor IIIB / BDP1 / Gg-NM_018429 / BDP1* /
Gga.10422.1.S1_at	1.32399	chrZ:52578914-52626780 (+) // 66.16 //	427297 / LOC427297 / similar to golgi-associated microtubule-binding protein HOOK3 / Gg-NM_032410 / HOOK3* / Hook homolog 3 (hHK3)* / HIGHLY SIMILAR TO Q86VS8-HOOK3_HUMAN Hook homolog 3 (hHK3) - Homo sapiens (Human) (Eval: 5e-16)
Gga.7798.1.S1_at	1.32208	chrZ:1589712-1590679 (+) // 78.66 //	ENSGALG00000001843 / E3 SUMO LIGASE INHIBITOR OF ACTIVATED STAT / NP_001025797.1 / protein inhibitor of activated STAT X / E3 SUMO-protein ligase PIAS2 (Protein inhibitor of activated STAT2) (Protein inhibitor of activated STAT x) (Msx-interacting zinc finger protein) (Miz1) (DAB2-interacting protein) (DIP) (Androgen receptor- interacting protein 3) (ARIP3) (PIAS-NY protein)* / Novel protein simi…	NP_001025797.1
Gga.19368.1.S1_at	1.32182	chrZ:47441031-47442422 (+) // 88.28 //
GgaAffx.9335.1.S1_at	1.32172	chrZ:16229788-16265216 (-) // 100.0 //
GgaAffx.24648.1.S1_at	1.32043	chrZ:50874808-50895750 (+) // 100.0 //
GgaAffx.9598.1.S1_s_at	1.31851	chrZ:31672746-31707331 (-) // 100.0 //
GgaAffx.6752.1.S1_at	1.31842	chrZ:42719167-42720292 (+) // 100.0 //
GgaAffx.24485.1.S1_s_at	1.31745	chrZ:55885794-55898342 (+) // 99.09 //
Gga.16245.1.S1_at	1.31645	chrZ:28301027-28302384 (+) // 97.83 //	427226 / hypothetical LOC427226 / LOC427226 / ENSGALG00000015036 / KIAA1432. / HIGHLY SIMILAR TO Q09417-YRM8_CAEEL Uncharacterized WD repeat-containing protein R06F6.8 - Caenorhabditis elegans (Eval: 4e-141)
GgaAffx.24516.3.S1_s_at	1.31526	chrZ:20213940-20254828 (+) // 99.97 //
Gga.9039.1.S1_at	1.31495	chrZ:40258173-40259939 (-) // 87.9 //	427462 / golgi membrane protein 1 / GOLM1 / GOLPH2 / ENSGALG00000012601 / GOLGI MEMBRANE 1 GOLGI PHOSPHOPROTEIN 2 GOLGI MEMBRANE GP73 / Golgi phosphoprotein 2 (Golgi membrane protein GP73). / GOLM1* / GP73* / zgc:56525* / HIGHLY SIMILAR TO Q8NBJ4-GOLM1_HUMAN Golgi membrane protein 1 - Homo sapiens (Human) (Eval: 7e-55)
GgaAffx.20659.1.S1_at	1.31333	chrZ:18935601-18936564 (+) // 99.9 //	769679 / LOC769679 / similar to synleurin /
Gga.894.1.S1_at	1.31261	chrZ:49620191-49676953 (+) // 93.9 //	374155 / SIAT8D / ST8 alpha-N-acetyl-neuraminide alpha-2,8-sialyltransferase 4 / ST8SIA4 / 769132 / LOC769132 / similar to organic anion transporter OATP-M1 / ENSGALG00000015245 / N ALPHA 2 8 SIALYLTRANSFERASE ALPHA 2 8 SIALYLTRANSFERASE ST8SIA / NP_989614.1 / ST8 alpha-N-acetyl-neuraminide alpha-2,8-sialyltransferase 4 / Alpha-2,8-sialyltransferase ST8Sia IV (EC 2.4.99.8) (Fragment)* / CMP-N-ace…	NP_989614.1
Gga.19206.1.S1_at	1.31245	chrZ:12433002-12434711 (-) // 87.6 //
Gga.1340.1.S1_at	1.31229	chrZ:50489142-50491714 (-) // 97.57 //
GgaAffx.20872.1.S1_at	1.3115	chrZ:52553790-52555858 (-) // 91.34 //
GgaAffx.24487.1.S1_at	1.31038	chrZ:55340299-55355087 (+) // 93.3 //
Gga.16489.1.S1_at	1.30916	chrZ:48876902-48878628 (-) // 98.8 //	768501 / hypothetical protein LOC768501 / LOC768501 / ENSGALG00000015265 / C5orf30 / Uncharacterized protein C5orf30. /	C5orf30
GgaAffx.9910.1.S1_s_at	1.30773	chrZ:63605338-63645070 (+) // 100.0 //
Gga.16685.1.S1_at	1.30708	chrZ:52728423-52738698 (-) // 99.75 //	Gg-NM_002027 / FNTA* / PFTA* / HIGHLY SIMILAR TO P49354-PFTA_HUMAN Protein farnesyltransferase/geranylgeranyltransferase type I alpha subunit (EC 2.5.1.58) (EC 2.5.1.59) (CAAX farnesyltransferase alpha subunit) (Ras proteins prenyltransferase alpha) (FTase-alpha) (Type I protein geranyl-geranyltransferase alpha subunit) (GGTase-I-alpha) - Homo sapiens (Human) (Eval: 5e-34)427299 / farnesyltransfe…
Gga.260.2.S1_a_at	1.30596	chrZ:26739030-26797227 (+) // 91.69 //	Gg-NM_021951 / DMRT1* / Doublesex- and mab-3-related transcription factor 1 (DM domain expressed in testis protein 1)* / HIGHLY SIMILAR TO Q9PTQ7-DMRT1_CHICK Doublesex- and mab-3-related transcription factor 1 (Fragment) - Gallus gallus (Chicken) (Eval: 4e-22)ENSGALG00000010160 / DMRT1_CHICK / DOUBLESEX AND MAB 3 RELATED TRANSCRIPTION FACTOR 1 / Doublesex- and mab-3-related transcription factor 1…
Gga.13065.1.S1_at	1.30288	chrZ:71219251-71220935 (+) // 82.2 //
GgaAffx.21312.1.S1_at	1.30065	chrZ:39553296-39566254 (-) // 97.9 //	ENSGALG00000012591 / HETEROGENEOUS NUCLEAR RIBONUCLEOPROTEIN K HNRNP K / hnrpkl* / NOVA2* / PCBP1* / PCBP2* / Poly(rC)-binding protein 1 (Alpha-CP1) (hnRNP-E1) (Nucleic acid- binding protein SUB2.3)* / Poly(rC)-binding protein 2 (Alpha-CP2) (hnRNP-E2)* / RNA-binding protein Nova-2 (Neuro-oncological ventral antigen 2) (Astrocytic NOVA1-like RNA-binding protein)* / HIGHLY SIMILAR TO Q5ZIQ3-HNRPK_C…
GgaAffx.1140.1.A1_at	1.30026	chrZ:66470763-66471540 (-) // 85.6 //	427361 / tumor suppressor candidate 1 / TUSC1 / ENSGALG00000017510 / tumor suppressor candidate 1 / TUSC1 / Gg-NM_001004125 /	TUSC1
GgaAffx.2674.1.S1_s_at	1.29834	chrZ:22764611-22783685 (-) // 99.68 //
GgaAffx.9312.1.S1_at	1.29697	chrZ:55132259-55136886 (-) // 100.0 //
Gga.16853.1.S1_s_at	1.29572	chrZ:20298537-20305176 (+) // 81.79 //	Gg-NM_139168 / SFR12* / SFRS12* / Splicing factor, arginine/serine-rich 12 (Serine-arginine-rich splicing regulatory protein 86) (SRrp86) (Splicing regulatory protein 508) (SRrp508)* / 427168 / SFRS12 / splicing factor, arginine/serine-rich 12 / ENSGALG00000014775 / SFRS12 / SPLICING FACTOR ARGININE/SERINE RICH 12 SERINE ARGININE RICH SPLICING REGULATORY 86 SRRP86 / Splicing factor, arginine/seri…	SFRS12
Gga.11790.1.S1_at	1.2947	chrZ:9923493-9938234 (+) // 98.03 //	427434 / DNAJA5 / DnaJ homology subfamily A member 5 / ENSGALG00000003387 / DNAJC21 / DNAJ HOMOLOG SUBFAMILY A MEMBER 5 / DnaJ homolog subfamily A member 5 (Protein GS3). / DNJA5_HUMAN / DNJA5* / zgc:63563* / HIGHLY SIMILAR TO Q5F1R6-DNJA5_HUMAN DnaJ homolog subfamily A member 5 - Homo sapiens (Human) (Eval: 1e-148)Gg-NM_194283 / SIMILAR TO Q5F1R6-DNJA5_HUMAN DnaJ homolog subfamily A member 5 (Pr…	DNAJC21
GgaAffx.21327.1.S1_at	1.29453	chrZ:68571854-68573053 (-) // 90.61 //	427373 / CORO2A / coronin, actin binding protein, 2A / ENSGALG00000001933 / CORO2A / CORONIN / Coronin-2A (WD repeat-containing protein 2) (IR10). / COR2A* / HIGHLY SIMILAR TO Q8C0P5-COR2A_MOUSE Coronin-2A - Mus musculus (Mouse) (Eval: 0.0)	CORO2A
GgaAffx.9412.1.S1_at	1.29394	chrZ:21775679-21775814 (-) // 100.0 //
Gga.2910.1.S1_at	1.29234	chrZ:33515521-33516668 (+) // 96.17 //
GgaAffx.1661.1.S1_at	1.29169	chrZ:71199556-71213408 (+) // 100.0 //	769948 / LOC769948 / similar to transcription factor-like nuclear regulator / ENSGALG00000002505 / Gg-NM_018429 / BDP1* / 427394 / LOC427394 / similar to transcription factor-like nuclear regulator /
Gga.4248.1.S1_at	1.29059	chrZ:53398278-53399523 (-) // 97.45 //	ENSGALG00000015425 / LIPL_CHICK / LIPOPROTEIN LIPASE PRECURSOR EC_3.1.1.34 LPL / HIGHLY SIMILAR TO P11602-LIPL_CHICK Lipoprotein lipase precursor - Gallus gallus (Chicken) (Eval: 0.0)
Gga.1507.1.S1_at	1.28846	chrZ:14559392-14573076 (+) // 74.65 //	396383 / ISL1 / ISLET-1 / ISL LIM homeobox 1 / ENSGALG00000014884 / INSULIN GENE ENHANCER ISL ISLET / Insulin gene enhancer protein ISL-1 (Islet-1). / Insulin gene enhancer protein isl-2a (Insulin gene enhancer protein isl-2) (Islet-2)* / Insulin gene enhancer protein isl-2b (Insulin gene enhancer protein isl-3) (Islet-3)* / Insulin gene enhancer protein ISL-2 (Islet-2)* / ISL1* / ISL2* / ISL2A* …
Gga.4975.2.S1_at	1.28697	chrZ:8546811-8554861 (+) // 35.64 //	396430 / BRT-2|Tpm2 / TPM3 / tropomyosin 3 / Gg-NM_003289 / TPM2* / Tropomyosin beta chain (Tropomyosin 2) (Beta-tropomyosin)* /
GgaAffx.9442.1.S1_at	1.28355	chrZ:13137685-13156110 (-) // 84.89 //
GgaAffx.9346.1.S1_s_at	1.27907	chrZ:18218435-18238244 (-) // 99.19 //
Gga.7090.1.S1_s_at	1.27902	chrZ:280632-281825 (+) // 98.7 //
GgaAffx.11588.1.S1_s_at	1.27887	chrZ:10327864-10338425 (+) // 99.22 //	427437 / SKP2 / S-phase kinase-associated protein 2 (p45) / ENSGALG00000003547 / NP_001007983.1 / S PHASE KINASE ASSOCIATED 2 F BOX SKP2 CYCLIN A/CDK2 ASSOCIATED P45 F 1 / S-phase kinase-associated protein 2 (p45) / SKP2* / S-phase kinase-associated protein 2 (F-box protein Skp2) (Cyclin A/CDK2-associated protein p45) (p45skp2) (F-box/LRR-repeat protein 1)* / HIGHLY SIMILAR TO Q13309-SKP2_HUMAN S…	NP_001007983.1
Gga.7516.1.S1_s_at	1.27595	chrZ:65036711-65055868 (+) // 89.35 //	ENSGALG00000015702 / NADP-dependent leukotriene B4 12-hydroxydehydrogenase / NADP DEPENDENT LEUKOTRIENE B4 12 HYDROXYDEHYDROGENASE EC_1.3.1.74 15 OXOPROSTAGLANDIN 13 REDUCTASE EC_1.3.1.- 48 / NP_001026606.1 / LTB4D* / ltb4dh* / HIGHLY SIMILAR TO Q29073-LTB4D_PIG NADP-dependent leukotriene B4 12-hydroxydehydrogenase - Sus scrofa (Pig) (Eval: 1e-122)427337 / leukotriene B4 12-hydroxydehydrogenase /…	NP_001026606.1
GgaAffx.20465.1.S1_s_at	1.27474	chrZ:37356189-37357828 (-) // 93.18 //	ENSGALG00000015177 / guanine nucleotide binding protein (G protein), q polypeptide / GUANINE NUCLEOTIDE BINDING SUBUNIT / NP_001026598.1 / GNAQ* / Guanine nucleotide-binding protein G(q) subunit alpha (Guanine nucleotide-binding protein alpha-q)* / HIGHLY SIMILAR TO Q28294-GNAQ_CANFA Guanine nucleotide-binding protein G(q) subunit alpha - Canis familiaris (Dog) (Eval: 0.0)	NP_001026598.1
Gga.3393.1.S1_at	1.27451	chrZ:28557830-28588004 (-) // 88.44 //	Gg-NM_000170 / GCSP* / GLDC* / Glycine dehydrogenase [decarboxylating], mitochondrial precursor (EC 1.4.4.2) (Glycine decarboxylase) (Glycine cleavage system P- protein)* / HIGHLY SIMILAR TO P15505-GCSP_CHICK Glycine dehydrogenase [decarboxylating], mitochondrial precursor (EC 1.4.4.2) (Glycine decarboxylase) (Glycine cleavage system P-protein) - Gallus gallus (Chicken) (Eval: 1e-33)ENSGALG000000…
Gga.9650.1.S1_at	1.27327	chrZ:33388514-33390538 (-) // 45.7 //	ENSGALG00000015090 / adipose differentiation-related protein / MANNOSE 6 PHOSPHATE RECEPTOR BINDING 1 / NP_001026591.1 / ADFP* / zgc:110411* / HIGHLY SIMILAR TO Q99541-ADFP_HUMAN Adipophilin - Homo sapiens (Human) (Eval: 1e-156)	NP_001026591.1
Gga.956.1.S1_at	1.27253	chrZ:43619244-43621119 (-) // 99.15 //	395326 / NFIL3 / nuclear factor, interleukin 3 regulated / ENSGALG00000015209 / NFIL3_CHICK / NUCLEAR FACTOR INTERLEUKIN 3 REGULATED E4 PROMOTER BINDING 4 / Nuclear factor interleukin-3 regulated protein (E4 promoter binding- protein 4) (cE4BP4 protein) (bZIP protein E4BP4). / NFIL3* / Nuclear factor interleukin-3 regulated protein* / Nuclear factor interleukin-3 regulated protein (E4 promoter bi…
GgaAffx.12646.1.S1_at	1.27248	chrZ:43329246-43382285 (+) // 92.16 //	427272 / RCJMB04_19o18 / spleen tyrosine kinase / SYK / ENSGALG00000015216 / hypothetical protein LOC427272 / NP_001026601.1 / TYROSINE KINASE SYK EC_2.7.10.2 SPLEEN TYROSINE KINASE / KSYK* / syk* / Tyrosine-protein kinase SYK (EC 2.7.10.2) (Spleen tyrosine kinase)* / HIGHLY SIMILAR TO P43405-KSYK_HUMAN Tyrosine-protein kinase SYK - Homo sapiens (Human) (Eval: 0.0)Gg-NM_003177 / KSYK* / SYK* / Ty…	NP_001026601.1
GgaAffx.24520.1.S1_at	1.26976	chrZ:20283819-20305176 (+) // 100.0 //
Gga.12553.1.S1_s_at	1.26927	chrZ:20213940-20257221 (+) // 98.39 //	Gg-NM_006894 / Dimethylaniline monooxygenase [N-oxide-forming] 3 (EC 1.14.13.8) (Hepatic flavin-containing monooxygenase 3) (FMO 3) (Dimethylaniline oxidase 3) (FMO form 2) (FMO II)* / FMO3* / HIGHLY SIMILAR TO O60774-FMO6_HUMAN Putative dimethylaniline monooxygenase [N-oxide-forming] 6 (EC 1.14.13.8) (Flavin-containing monooxygenase 6) (FMO 6) (Dimethylaniline oxidase 6) - Homo sapiens (Human) (…	ERBB2IP
Gga.3175.1.S1_at	1.26814	chrZ:21068312-21070082 (+) // 97.44 //	ENSGALG00000014786 / Phosphatidylinositol 3-kinase regulatory subunit alpha (PI3-kinase p85-subunit alpha) (PtdIns-3-kinase p85-alpha) (PI3K). / PHOSPHATIDYLINOSITOL 3 KINASE REGULATORY SUBUNIT PI3 KINASE P85 SUBUNIT PTDINS 3 KINASE P85 / PIK3R1 / P85A* / HIGHLY SIMILAR TO P23727-P85A_BOVIN Phosphatidylinositol 3-kinase regulatory subunit alpha - Bos taurus (Bovine) (Eval: 0.0)427171 / phosphoino…	PIK3R1
Gga.16200.1.S1_at	1.26811	chrZ:65060804-65062522 (+) // 77.24 //
Gga.16674.1.S1_at	1.26795	chrZ:8597142-8600150 (-) // 98.13 //	427419 / LOC427419 / similar to myosin IIIA; deafness, autosomal recessive 30 / ENSGALG00000002580 /
Gga.18221.1.S1_at	1.26478	chrZ:41009389-41011321 (+) // 99.59 //
Gga.6053.1.S1_at	1.26055	chrZ:10807607-10818962 (+) // 96.56 // /// chrUn_random:55408237-55419091 (-) // 90.71 //	ENSGALG00000021294 / NIPPED B SCC2 HOMOLOG / HIGHLY SIMILAR TO Q6KC79-NIPBL_HUMAN Nipped-B-like protein - Homo sapiens (Human) (Eval: 0.0)ENSGALG00000003605 / NIPPED B SCC2 HOMOLOG / NIPBL* / Nipped-B-like protein (Delangin) (SCC2 homolog)* / Novel protein similar to vertebrate Nipped-B homolog (Drosophila) (NIPBL) (Fragment)* / HIGHLY SIMILAR TO Q6KC79-NIPBL_HUMAN Nipped-B-like protein - Homo sa…
Gga.8029.1.S1_at	1.26033	chrZ:7390624-7391832 (-) // 85.83 //	ENSGALG00000005831 / DYNEIN INTERMEDIATE CHAIN 1 AXONEMAL AXONEMAL DYNEIN INTERMEDIATE CHAIN 1 / Cytoplasmic dynein 1 intermediate chain 2 (Dynein intermediate chain 2, cytosolic) (DH IC-2) (Cytoplasmic dynein intermediate chain 2)* / DC1I2* / DNAI1* / zgc:158666* / HIGHLY SIMILAR TO Q9UI46-DNAI1_HUMAN Dynein intermediate chain 1, axonemal - Homo sapiens (Human) (Eval: 0.0)768968 / hypothetical p…
Gga.19169.1.S1_at	1.25882	chrZ:22154232-22156340 (-) // 99.43 //
Gga.17317.1.S1_s_at	1.25843	chrZ:41094904-41101596 (+) // 94.14 //	Gg-NM_032823 / Aminopeptidase O (EC 3.4.11.-) (AP-O)* / AMPO* / C9orf3* / HIGHLY SIMILAR TO Q8BXQ6-AMPO_MOUSE Aminopeptidase O (EC 3.4.11.-) (AP-O) - Mus musculus (Mouse) (Eval: 2e-22)418307 / transient receptor potential cation channel, subfamily V, member 6 / TRPV6 / ENSGALG00000014746 / TRANSIENT RECEPTOR POTENTIAL CATION CHANNEL SUBFAMILY V MEMBER OSM 9 TRP CHANNEL VANILLOID RECEPTOR / Transi…
GgaAffx.25664.1.S1_at	1.25723	chrZ:698825-726735 (+) // 99.57 //
Gga.10382.1.S1_s_at	1.25645	chrZ:45214288-45274849 (-) // 93.24 //	415607 / adenomatosis polyposis coli / APC / APC1 / ENSGALG00000000220 / Adenomatous polyposis coli 1 (Fragment). / ADENOMATOUS POLYPOSIS COLI APC / Q4A1V5_CHICK / G patch domain-containing protein 1 (Evolutionarily conserved G-patch domain containing protein)* / GPTC1* / Neurofilament heavy polypeptide (NF-H) (Neurofilament triplet H protein) (200 kDa neurofilament protein)* / NFH* / HIGHLY SIMI…	Q4A1V5_CHICK
Gga.10904.1.S1_at	1.25603	chrZ:9938102-9940088 (+) // 99.35 //	ENSGALG00000003432 / AGXT2 / ALANINE GLYOXYLATE AMINOTRANSFERASE 2 EC_2.6.1.- / Alanine--glyoxylate aminotransferase 2, mitochondrial precursor (EC 2.6.1.44) ((R)-3-amino-2-methylpropionate--pyruvate transaminase) (EC 2.6.1.40) (AGT 2) (Beta-alanine-pyruvate aminotransferase) (Beta- ALAAT II) (D-AIBAT). / AGT2* / zgc:114195* / HIGHLY SIMILAR TO Q17QF0-AGT2_BOVIN Alanine--glyoxylate aminotransfera…	AGXT2 / DNAJC21
Gga.4712.2.S1_at	1.2546	chrZ:12606091-12682178 (-) // 99.52 //	ENSGALG00000014846 / 3-oxoacid CoA transferase 1 / NP_001006578.2 / SUCCINYL COA:3 KETOACID COENZYME A TRANSFERASE 1 MITOCHONDRIAL PRECURSOR EC_2.8.3.5 SOMATIC TYPE SUCCINYL COA:3 OXOACID COA TRANSFERASE SCOT S / oxct1* / SCOT* / SCOT2* / Succinyl-CoA:3-ketoacid-coenzyme A transferase 2, mitochondrial precursor (EC 2.8.3.5) (Testis-specific succinyl CoA:3-oxoacid CoA- transferase) (SCOT-t)* / zgc…	NP_001006578.2
Gga.15894.1.S1_at	1.25419	chrZ:19935764-19943621 (+) // 98.81 //	427161 / hypothetical gene supported by CR387024 / LOC427161 /
GgaAffx.5663.1.S1_at	1.25196	chrZ:1132424-1133259 (+) // 83.96 //
Gga.20042.1.S1_at	1.25175	chrZ:51511123-51516532 (-) // 98.73 //
Gga.10808.1.S1_at	1.25054	chrZ:38146685-38147856 (+) // 96.71 //	ENSGALG00000015184 / NP_989568.1 / TRANSDUCIN ENHANCER / transducin-like enhancer of split 4 (E(sp1) homolog, Drosophila) / gro1* / gro2* / Groucho 1 protein (Fragment)* / Groucho 2 protein* / TLE1* / TLE3* / Transducin-like enhancer protein 3 (ESG3)* / HIGHLY SIMILAR TO Q62441-TLE4_MOUSE Transducin-like enhancer protein 4 - Mus musculus (Mouse) (Eval: 0.0)	NP_989568.1
GgaAffx.21769.1.S1_s_at	1.24992	chrZ:53399697-53408327 (-) // 91.02 //	396219 / lipoprotein lipase / LPL / ENSGALG00000015425 / LIPL_CHICK / LIPOPROTEIN LIPASE PRECURSOR EC_3.1.1.34 LPL / HIGHLY SIMILAR TO P11602-LIPL_CHICK Lipoprotein lipase precursor - Gallus gallus (Chicken) (Eval: 0.0)Gg-NM_000237 / LIPL* / Lipoprotein lipase precursor (EC 3.1.1.34) (LPL)* / LPL* / HIGHLY SIMILAR TO P11602-LIPL_CHICK Lipoprotein lipase precursor (EC 3.1.1.34) (LPL) - Gallus gall…
GgaAffx.25442.4.S1_s_at	1.24978	chrZ:70721129-70749786 (+) // 100.0 //
Gga.954.1.S1_at	1.24796	chrZ:28062528-28146553 (+) // 97.35 //	374199 / JAK2 / Janus kinase 2 (a protein tyrosine kinase) / ENSGALG00000015027 / Janus kinase 2 (a protein tyrosine kinase) / NP_001025709.1 / TYROSINE KINASE EC_2.7.10.2 JANUS KINASE JAK / HIGHLY SIMILAR TO O60674-JAK2_HUMAN Tyrosine-protein kinase JAK2 - Homo sapiens (Human) (Eval: 0.0)Gg-NM_004972 / JAK2* / Tyrosine-protein kinase JAK2 (EC 2.7.10.2) (Janus kinase 2) (JAK-2)* / HIGHLY SIMILAR …	NP_001025709.1
GgaAffx.9480.1.S1_at	1.24707	chrZ:23751500-23752322 (-) // 97.39 //
Gga.6171.2.S1_at	1.24684	chrZ:59900915-59904126 (-) // 66.4 //	ENSGALG00000015631 / Cytochrome c oxidase subunit 7C, mitochondrial precursor (EC 1.9.3.1) (Cytochrome c oxidase polypeptide VIIc). / COX7C* / HIGHLY SIMILAR TO P17665-COX7C_MOUSE Cytochrome c oxidase subunit 7C, mitochondrial precursor - Mus musculus (Mouse) (Eval: 3e-24)431629 / LOC431629 / similar to cytochrome c oxidase subunit VIIc / Gg-NM_001867 / COX7C* / Cytochrome c oxidase polypeptide V…
GgaAffx.24520.2.S1_s_at	1.24435	chrZ:20283819-20304817 (+) // 95.62 //
GgaAffx.24587.2.S1_s_at	1.24394	chrZ:28496995-28554102 (+) // 99.1 //
Gga.3961.1.S1_at	1.24032	chrZ:71152288-71157754 (-) // 91.71 //	ENSGALG00000002430 / NP_989530.1 / SURVIVAL MOTOR NEURON / survival of motor neuron 1, telomeric / SMN* / SMN1* / Survival motor neuron protein 1* / Survival motor neuron protein (Component of gems 1) (Gemin-1)* / HIGHLY SIMILAR TO O18870-SMN_BOVIN Survival motor neuron protein - Bos taurus (Bovine) (Eval: 2e-65)ENSGALG00000021397 / SMALL EDRK RICH FACTOR 1 4F5 SMA MODIFIER 1 / SERF1* / SIMILAR T…	NP_989530.1
Gga.13725.1.S1_at	1.23901	chrZ:61186913-61188467 (+) // 97.75 //
Gga.17469.1.S1_s_at	1.2381	chrZ:62774060-62790439 (+) // 99.1 //	404778 / RAD17 / RAD17 homolog (S. pombe) / ENSGALG00000015571 / CELL CYCLE CHECKPOINT RAD17 / NP_998749.1 / RAD17 homolog / Cell cycle checkpoint protein RAD17 (hRad17) (RF-C/activator 1 homolog)* / rad17* / HIGHLY SIMILAR TO Q9XT62-RAD17_CERAE Cell cycle checkpoint protein RAD17 - Cercopithecus aethiops (Green monkey) (Grivet) (Eval: 0.0)	NP_998749.1
GgaAffx.9927.1.S1_at	1.23793	chrZ:62717917-62727532 (+) // 96.1 //
GgaAffx.24520.4.S1_s_at	1.22944	chrZ:20288194-20303662 (+) // 100.0 //
GgaAffx.3390.1.S1_at	1.22924	chrZ:74178527-74189597 (+) // 100.0 //
Gga.9708.2.S1_a_at	1.22829	chrZ:16145633-16202871 (-) // 59.78 //	427138 / phosphatidic acid phosphatase type 2A / PPAP2A / ENSGALG00000014711 / Lipid phosphate phosphohydrolase 1 (EC 3.1.3.4) (Phosphatidic acid phosphatase 2a) (Phosphatidate phosphohydrolase type 2a) (PAP2a) (PAP- 2a) (PAP2-alpha). / LIPID PHOSPHATE PHOSPHOHYDROLASE EC_3.1.3.4 PHOSPHATIDIC ACID PHOSPHATASE PHOSPHATIDATE PHOSPHOHYDROLASE TYPE PAP PAP2 / PPAP2A / LPP2* / HIGHLY SIMILAR TO O88956…	PPAP2A
Gga.1444.1.S1_at	1.22784	chrZ:9409225-9449948 (-) // 98.84 //	ENSGALG00000017405 / ATRIAL NATRIURETIC PEPTIDE CLEARANCE RECEPTOR PRECURSOR ANP C ANPRC NPR C ATRIAL NATRIURETIC PEPTIDE C TYPE RECEPTOR / NPR3 / ANPRC* / HIGHLY SIMILAR TO P17342-ANPRC_HUMAN Atrial natriuretic peptide clearance receptor precursor - Homo sapiens (Human) (Eval: 0.0)Gg-NM_173156 / Protein SMG7 (SMG-7 homolog) (EST1-like protein C)* / SMG7* / HIGHLY SIMILAR TO Q92540-SMG7_HUMAN Pro…	NPR3
Gga.14009.1.S1_at	1.22728	chrZ:26193119-26193902 (-) // 94.62 //
GgaAffx.9719.1.S1_at	1.22463	chrZ:48953400-48961417 (+) // 100.0 //
Gga.17829.1.S1_at	1.22459	chrZ:71117863-71118858 (+) // 95.43 //
Gga.6797.1.S1_at	1.22198	chrZ:64391157-64391591 (+) // 99.54 //	ENSGALG00000015656 / A KINASE ANCHOR 2 KINASE A ANCHORING 2 PRKA2 AKAP 2 AKAP KL / PALM2-AKAP2 / Paralemmin-2. / AKAP2* / PALM2* / HIGHLY SIMILAR TO Q9Y2D5-AKAP2_HUMAN A-kinase anchor protein 2 - Homo sapiens (Human) (Eval: 0.0)Gg-NM_145034 / HIGHLY SIMILAR TO Q8BYU6-TOIP2_MOUSE Torsin-1A-interacting protein 2 - Mus musculus (Mouse) (Eval: 6e-82)	PALM2-AKAP2
Gga.16059.1.S1_at	1.2189	chrZ:30735442-30755205 (-) // 70.16 //	Gg-NM_003829 / MPDZ* / Multiple PDZ domain protein (Multi PDZ domain protein 1) (Multi-PDZ- domain protein 1)* / HIGHLY SIMILAR TO O75970-MPDZ_HUMAN Multiple PDZ domain protein (Multi-PDZ domain protein 1) - Homo sapiens (Human) (Eval: 2e-30)427360 / LOC427360 / similar to multi PDZ domain protein MUPP1 /
Gga.4389.1.S1_a_at	1.21865	chrZ:33519934-33523885 (-) // 95.41 //	ENSGALG00000015082 / 40S ribosomal protein S6. / 40S RIBOSOMAL S6 / RS6_CHICK / RS6* / zgc:92237* / HIGHLY SIMILAR TO P47838-RS6_CHICK 40S ribosomal protein S6 - Gallus gallus (Chicken) (Eval: 1e-105)396148 / ribosomal protein S6 / RPS6 / Gg-NM_001010 / 40S ribosomal protein S6 (Phosphoprotein NP33)* / RPS6* / RS6* / SIMILAR TO Q5E995-RS6_BOVIN 40S ribosomal protein S6 - Bos taurus (Bovine) (Eval…
Gga.135.3.S1_a_at	1.21628	chrZ:52836705-53122961 (-) // 94.98 //	373906 / neuregulin 1 / NRG1 / ENSGALG00000015422 / NRG1_CHICK / Pro-neuregulin-1, membrane-bound isoform precursor (Pro-NRG1) [Contains: Neuregulin-1 (Acetylcholine receptor-inducing activity) (ARIA)]. / PRO NEUREGULIN MEMBRANE BOUND PRECURSOR PRO [CONTAINS: NEUREGULIN AND DERIVED ] / nrg1* / NRG3* / HIGHLY SIMILAR TO Q05199-NRG1_CHICK Pro-neuregulin-1, membrane-bound isoform precursor - Gallus …
Gga.5532.1.S1_at	1.21402	chrZ:68683239-68694826 (-) // 98.24 //	ENSGALG00000002014 / SMU1_CHICK / SMU 1 SUPPRESSOR OF MEC 8 AND UNC 52 HOMOLOG / Smu-1 suppressor of mec-8 and unc-52 protein homolog. / SMU1* / WDR5* / WDR82* / WD repeat protein 5 (BMP2-induced 3-kb gene protein)* / WD repeat protein 82* / HIGHLY SIMILAR TO Q5ZME8-SMU1_CHICK Smu-1 suppressor of mec-8 and unc-52 protein homolog - Gallus gallus (Chicken) (Eval: 0.0)427377 / SMU1 / smu-1 suppresso…
Gga.1530.1.S1_at	1.21303	chrZ:66901480-66902212 (-) // 99.59 //
Gga.9756.1.S1_at	1.21065	chrZ:65372446-65416011 (-) // 93.18 //	427339 / EDG2 / endothelial differentiation, lysophosphatidic acid G-protein-coupled receptor, 2 / ENSGALG00000015729 / Lysophosphatidic acid receptor Edg-2 (LPA receptor 1) (LPA-1). / SPHINGOSINE 1 PHOSPHATE RECEPTOR EDG SPHINGOSINE 1 PHOSPHATE RECEPTOR / EDG2* / Edg2 protein* / EDG7* / HIGHLY SIMILAR TO P46628-EDG2_SHEEP Lysophosphatidic acid receptor Edg-2 - Ovis aries (Sheep) (Eval: 0.0)Gg-NM…
Gga.5622.1.S1_at	1.21044	chrZ:21070127-21071316 (+) // 92.49 //	ENSGALG00000014786 / Phosphatidylinositol 3-kinase regulatory subunit alpha (PI3-kinase p85-subunit alpha) (PtdIns-3-kinase p85-alpha) (PI3K). / PHOSPHATIDYLINOSITOL 3 KINASE REGULATORY SUBUNIT PI3 KINASE P85 SUBUNIT PTDINS 3 KINASE P85 / PIK3R1 / P85A* / HIGHLY SIMILAR TO P23727-P85A_BOVIN Phosphatidylinositol 3-kinase regulatory subunit alpha - Bos taurus (Bovine) (Eval: 0.0)427171 / phosphoino…	PIK3R1
Gga.16298.1.S1_s_at	1.20585	chrZ:42837450-42854062 (+) // 96.49 //	Gg-NM_024077 / SEBP2* / SECIS-binding protein 2 (Selenocysteine insertion sequence-binding protein 2)* / SECISBP2* / SIMILAR TO Q96T21-SEBP2_HUMAN SECIS-binding protein 2 - Homo sapiens (Human) (Eval: 1e-08)426815 / SECIS binding protein 2 / SECISBP2 / ENSGALG00000010694 / SECIS BINDING 2 SELENOCYSTEINE INSERTION SEQUENCE BINDING 2 / SECIS-binding protein 2 (Selenocysteine insertion sequence-bind…	SECISBP2
GgaAffx.9763.1.S1_s_at	1.20575	chrZ:50911048-50918895 (+) // 98.23 //
Gga.7709.1.S1_at	1.2053	chrZ:40878929-40880983 (+) // 97.73 //	ENSGALG00000012608 / MYOSIN LIGHT CHAIN KINASE MUSCLE EC_2.7.11.18 / DAPK1* / Death-associated protein kinase 1 (EC 2.7.11.1) (DAP kinase 1)* / HIGHLY SIMILAR TO P53355-DAPK1_HUMAN Death-associated protein kinase 1 - Homo sapiens (Human) (Eval: 0.0)427465 / DAPK1 / death-associated protein kinase 1 / Gg-NM_004938 / DAPK1* / Death-associated protein kinase 1 (EC 2.7.11.1) (DAP kinase 1)* / HIGHLY …
Gga.7731.1.S1_at	1.20525	chrZ:16361946-16363056 (-) // 80.55 //
Gga.18865.1.S1_at	1.20351	chrZ:8459260-8459959 (-) // 98.36 //
GgaAffx.12853.1.S1_s_at	1.20192	chrZ:1560805-1589686 (+) // 67.36 //	416383 / PIAS2 / protein inhibitor of activated STAT, 2 / RCJMB04_24l12 / ENSGALG00000001843 / E3 SUMO LIGASE INHIBITOR OF ACTIVATED STAT / NP_001025797.1 / protein inhibitor of activated STAT X / E3 SUMO-protein ligase PIAS2 (Protein inhibitor of activated STAT2) (Protein inhibitor of activated STAT x) (Msx-interacting zinc finger protein) (Miz1) (DAB2-interacting protein) (DIP) (Androgen recept…	NP_001025797.1
Gga.15339.1.S1_s_at	1.20129	chrZ:9118052-9126066 (-) // 84.84 //	427424 / ZFR / zinc finger RNA binding protein / ENSGALG00000003235 / SPERMATID PERINUCLEAR RNA BINDING / zfr* / HIGHLY SIMILAR TO Q5ZIL4-STRBP_CHICK Spermatid perinuclear RNA-binding protein - Gallus gallus (Chicken) (Eval: 1e-94)Gg-NM_016107 / SIMILAR TO Q5ZIL4-STRBP_CHICK Spermatid perinuclear RNA-binding protein - Gallus gallus (Chicken) (Eval: 2e-09)
Gga.8424.1.S1_at	1.20101	chrZ:41765207-41768712 (-) // 97.72 //	427472 / LOC427472 / similar to UPF0308 protein C9orf21 / ENSGALG00000012624 / PREDICTED: Gallus gallus similar to UPF0308 protein C9orf21 (LOC427472), misc RNA. / XR_026732.1 / CA093* / CI021* / Uncharacterized protein C1orf93 homolog* / UPF0308 protein C9orf21* / zgc:85644* / HIGHLY SIMILAR TO Q7RTV5-CI021_HUMAN UPF0308 protein C9orf21 - Homo sapiens (Human) (Eval: 6e-83)Gg-NM_153698 / CI021* /…	XR_026732.1
Gga.17560.1.S1_at	1.20072	chrZ:20256224-20257350 (+) // 98.94 //	431583 / erbb2 interacting protein / ERBB2IP / ENSGALG00000014773 / ERBB2IP / LEUCINE RICH REPEAT / Protein LAP2 (Erbb2-interacting protein) (Erbin) (Densin-180-like protein). / LAP2* / HIGHLY SIMILAR TO Q96RT1-LAP2_HUMAN Protein LAP2 - Homo sapiens (Human) (Eval: 0.0)	ERBB2IP
Gga.17109.1.S1_at	1.20045	chrZ:43617150-43618750 (-) // 98.88 //
GgaAffx.2087.1.S1_at	1.2	chrZ:9863220-9900792 (+) // 99.93 //	427431 / RAI14 / retinoic acid induced 14 / ENSGALG00000003353 / UVEAL AUTOANTIGEN WITH COILED COIL DOMAINS AND ANKYRIN REPEATS / Ankycorbin (Ankyrin repeat and coiled-coil structure-containing protein) (Retinoic acid-induced protein 14) (Novel retinal pigment epithelial cell protein)* / Hypothetical protein (Fragment)* / RAI14* / HIGHLY SIMILAR TO Q9P0K7-RAI14_HUMAN Ankycorbin - Homo sapiens (Hu…
Gga.16288.1.S1_at	1.19949	chrZ:28358915-28360292 (-) // 97.57 //	Gg-NM_001017969 / 427227 / LOC427227 / similar to KIAA2026 protein / ENSGALG00000015047 / K2026* / Uncharacterized protein KIAA2026* / HIGHLY SIMILAR TO Q5HYC2-K2026_HUMAN Uncharacterized protein KIAA2026 - Homo sapiens (Human) (Eval: 2e-112)
Gga.12383.1.S1_at	1.19828	chrZ:22820329-22828750 (-) // 97.3 //	427214 / corticotropin releasing hormone binding protein / CRHBP / ENSGALG00000014994 / CORTICOTROPIN RELEASING FACTOR BINDING PRECURSOR CRF BINDING CRF BP CORTICOTROPIN RELEASING HORMONE BINDING CRH BP / Corticotropin-releasing factor-binding protein precursor (CRF-binding protein) (CRF-BP) (Corticotropin-releasing hormone-binding protein) (CRH-BP). / CRHBP* / zgc:91905* / HIGHLY SIMILAR TO P243…
Gga.9720.1.S1_at	1.19807	chrZ:1940125-1946504 (+) // 83.57 //	374159 / ATP5A1 / ATP5A1W|ATP5A1Z / ATP synthase, H+ transporting, mitochondrial F1 complex, alpha subunit 1, cardiac muscle / ENSGALG00000014644 / ATP synthase, H+ transporting, mitochondrial F1 complex, alpha subunit / ATP SYNTHASE SUBUNIT ALPHA MITOCHONDRIAL PRECURSOR EC_3.6.3.14 / NP_989617.1 / HIGHLY SIMILAR TO Q5R546-ATPA_PONPY ATP synthase subunit alpha, mitochondrial precursor - Pongo pyg…	NP_989617.1
GgaAffx.12379.1.S1_s_at	1.19739	chrZ:252566-263889 (+) // 96.04 //	426856 / asparaginyl-tRNA synthetase / NARS / RCJMB04_13p14 / ENSGALG00000003087 / asparaginyl-tRNA synthetase / ASPARAGINYL TRNA SYNTHETASE EC_6.1.1.22 ASPARAGINE TRNA LIGASE ASNRS / NP_001026571.1 / Asparaginyl-tRNA synthetase, cytoplasmic (EC 6.1.1.22) (Asparagine-- tRNA ligase) (AsnRS)* / SYNC* / HIGHLY SIMILAR TO O43776-SYNC_HUMAN Asparaginyl-tRNA synthetase, cytoplasmic - Homo sapiens (Huma…	NP_001026571.1
GgaAffx.1745.1.S1_s_at	1.19545	chrZ:1006236-1007291 (+) // 100.0 //	426843 / DYM / dymeclin / RCJMB04_4k4 / ENSGALG00000002677 / DYM_CHICK / DYMECLIN / DYM* / Dymeclin (Dyggve-Melchior-Clausen syndrome protein)* / HIGHLY SIMILAR TO Q5ZLW3-DYM_CHICK Dymeclin - Gallus gallus (Chicken) (Eval: 0.0)Gg-NM_017653 / DYM* / Dymeclin (Dyggve-Melchior-Clausen syndrome protein)* / HIGHLY SIMILAR TO Q5ZLW3-DYM_CHICK Dymeclin - Gallus gallus (Chicken) (Eval: 1e-95)
GgaAffx.11509.1.S1_at	1.19187	chrZ:50920777-50930436 (-) // 97.23 // /// chrZ:50938708-50940452 (-) // 63.68 //	427283 / N-acetylneuraminic acid synthase (sialic acid synthase) / NANS / ENSGALG00000015320 / N-acetylneuraminic acid synthase (sialic acid synthase) / NP_001007976.1 / SIALIC ACID SYNTHASE N ACETYLNEURAMINATE SYNTHASE EC_2.5.1.56 N ACETYLNEURAMINIC ACID SYNTHASE N ACETYLNEURAMINATE 9 PHOSPHATE SYNTHASE EC_2.5.1.- 57 N ACETYLNEURAMINIC ACID PHOSPHATE SYNTHASE / zgc:77126* / HIGHLY SIMILAR TO Q9N…	NP_001007976.1
Gga.7387.1.S1_at	1.19174	chrZ:15811456-15811851 (+) // 97.25 //
GgaAffx.7984.1.S1_at	1.19125	chrZ:39183853-39190105 (-) // 100.0 //
Gga.4712.1.S1_a_at	1.18789	chrZ:12594284-12595190 (-) // 99.23 //	ENSGALG00000014846 / 3-oxoacid CoA transferase 1 / NP_001006578.2 / SUCCINYL COA:3 KETOACID COENZYME A TRANSFERASE 1 MITOCHONDRIAL PRECURSOR EC_2.8.3.5 SOMATIC TYPE SUCCINYL COA:3 OXOACID COA TRANSFERASE SCOT S / oxct1* / SCOT* / SCOT2* / Succinyl-CoA:3-ketoacid-coenzyme A transferase 2, mitochondrial precursor (EC 2.8.3.5) (Testis-specific succinyl CoA:3-oxoacid CoA- transferase) (SCOT-t)* / zgc…	NP_001006578.2
Gga.7182.1.S1_at	1.18689	chrZ:74222804-74223819 (+) // 46.83 //
Gga.8814.1.S1_s_at	1.18675	chrZ:50920784-50922426 (-) // 99.92 // /// chrZ:50938730-50940374 (-) // 98.52 //	427283 / N-acetylneuraminic acid synthase (sialic acid synthase) / NANS / ENSGALG00000015320 / N-acetylneuraminic acid synthase (sialic acid synthase) / NP_001007976.1 / SIALIC ACID SYNTHASE N ACETYLNEURAMINATE SYNTHASE EC_2.5.1.56 N ACETYLNEURAMINIC ACID SYNTHASE N ACETYLNEURAMINATE 9 PHOSPHATE SYNTHASE EC_2.5.1.- 57 N ACETYLNEURAMINIC ACID PHOSPHATE SYNTHASE / zgc:77126* / HIGHLY SIMILAR TO Q9N…	NP_001007976.1
Gga.12603.1.S1_at	1.1866	chrZ:20000019-20018384 (-) // 99.84 //	427164 / TRIM23 / tripartite motif-containing 23 / ENSGALG00000014765 / ADP RIBOSYLATION FACTOR / GTP-binding protein ARD-1 (ADP-ribosylation factor domain protein 1) (Tripartite motif-containing protein 23) (RING finger protein 46). / TRIM23 / ARD1* / ARF1* / zgc:153463* / HIGHLY SIMILAR TO P36406-ARD1_HUMAN GTP-binding protein ARD-1 - Homo sapiens (Human) (Eval: 0.0)Gg-NM_001656 / ARD1* / GTP-b…	TRIM23
Gga.10660.2.S1_at	1.18653	chrZ:17389450-17395404 (-) // 99.79 //	427150 / PLK2 / polo-like kinase 2 (Drosophila) / ENSGALG00000014725 / SERINE/THREONINE KINASE EC_2.7.11.21 POLO KINASE PLK / Serine/threonine-protein kinase PLK2 (EC 2.7.11.21) (Polo-like kinase 1) (PLK-2) (Serine/threonine-protein kinase SNK) (Serum-inducible kinase). / PLK2* / HIGHLY SIMILAR TO P53351-PLK2_MOUSE Serine/threonine-protein kinase PLK2 - Mus musculus (Mouse) (Eval: 0.0)Gg-NM_00662…
Gga.8072.1.S1_s_at	1.18091	chrZ:40316617-40321852 (-) // 95.37 //	769342 / iron-sulfur cluster assembly 1 homolog (S. cerevisiae) / ISCA1 / ENSGALG00000012606 / IRON SULFUR CLUSTER ASSEMBLY 1 HOMOLOG MITOCHONDRIAL PRECURSOR HESB DOMAIN CONTAINING 2 IRON SULFUR ASSEMBLY ISCA / Iron-sulfur cluster assembly 1 homolog, mitochondrial precursor (HESB- like domain-containing protein 2) (Iron sulfur assembly protein IscA). / ISCA1_CHICK / ISCA1* / zgc:114185* / HIGHLY …
Gga.1368.1.S2_at	1.17877	chrZ:55080955-55105622 (+) // 96.91 //	396223 / lamin B1 / LMNB1 / ENSGALG00000014692 / INTERMEDIATE FILAMENT / Lamin-B1. / LMNB1_CHICK / lmnb1* / HIGHLY SIMILAR TO P14731-LMNB1_CHICK Lamin-B1 - Gallus gallus (Chicken) (Eval: 0.0)Gg-NM_005573 / Lamin-B1* / LMNB1* / HIGHLY SIMILAR TO P14731-LMNB1_CHICK Lamin-B1 - Gallus gallus (Chicken) (Eval: 3e-31)
GgaAffx.12839.1.S1_at	1.17752	chrZ:50910990-50919001 (+) // 98.9 //	ENSGALG00000015320 / N-acetylneuraminic acid synthase (sialic acid synthase) / NP_001007976.1 / SIALIC ACID SYNTHASE N ACETYLNEURAMINATE SYNTHASE EC_2.5.1.56 N ACETYLNEURAMINIC ACID SYNTHASE N ACETYLNEURAMINATE 9 PHOSPHATE SYNTHASE EC_2.5.1.- 57 N ACETYLNEURAMINIC ACID PHOSPHATE SYNTHASE / zgc:77126* / HIGHLY SIMILAR TO Q9NR45-SIAS_HUMAN Sialic acid synthase - Homo sapiens (Human) (Eval: 3e-177)E…	NP_001007976.1 / NP_001026602.1
Gga.3410.1.S1_at	1.17674	chrZ:12331416-12334419 (-) // 98.42 //	Gg-NM_000997 / 60S ribosomal protein L37 (G1.16)* / RL37* / RPL37* / ENSGALG00000014833 / 60S RIBOSOMAL L37 / 60S ribosomal protein L37 (G1.16). / RL37* / rpl37* / HIGHLY SIMILAR TO P61927-RL37_HUMAN 60S ribosomal protein L37 - Homo sapiens (Human) (Eval: 3e-23)427186 / ribosomal protein L37 / RPL37 /
Gga.3961.1.S2_s_at	1.17633	chrZ:71152288-71157754 (-) // 91.71 //	ENSGALG00000002430 / NP_989530.1 / SURVIVAL MOTOR NEURON / survival of motor neuron 1, telomeric / SMN* / SMN1* / Survival motor neuron protein 1* / Survival motor neuron protein (Component of gems 1) (Gemin-1)* / HIGHLY SIMILAR TO O18870-SMN_BOVIN Survival motor neuron protein - Bos taurus (Bovine) (Eval: 2e-65)374025 / SMN / SMN1 / survival of motor neuron 1, telomeric /	NP_989530.1
GgaAffx.24516.1.S1_s_at	1.17569	chrZ:20196199-20255418 (+) // 100.0 //
Gga.9908.2.S1_at	1.17285	chrZ:63710387-63711148 (+) // 94.7 //	427307 / mitochondrial ribosomal protein L50 / MRPL50 / ENSGALG00000015544 / ALDOB_CHICK / Fructose-bisphosphate aldolase B (EC 4.1.2.13) (Liver-type aldolase). / FRUCTOSE BISPHOSPHATE ALDOLASE EC_4.1.2.13 TYPE ALDOLASE / ALDOA* / ALDOB* / ALDOC* / Fructose-bisphosphate aldolase A (EC 4.1.2.13) (Muscle-type aldolase) (Lung cancer antigen NY-LU-1)* / Fructose-bisphosphate aldolase C (EC 4.1.2.13) …
Gga.4319.1.S1_at	1.1724	chrZ:8512626-8542663 (+) // 81.5 //	ENSGALG00000002548 / TALIN / Talin-1. / TLN1 / HIGHLY SIMILAR TO P54939-TLN1_CHICK Talin-1 - Gallus gallus (Chicken) (Eval: 0.0)395194 / talin 1 / TLN1 / Gg-NM_006289 / HIGHLY SIMILAR TO P54939-TLN1_CHICK Talin-1 - Gallus gallus (Chicken) (Eval: 8e-140)	TLN1
Gga.2855.1.S1_at	1.17151	chrZ:41679664-41701846 (+) // 94.42 //	Gg-NM_014282 / HABP4* / HIGHLY SIMILAR TO Q9I9R0-HABP4_CHICK Intracellular hyaluronan-binding protein 4 (IHABP4) - Gallus gallus (Chicken) (Eval: 1e-16)395444 / HABP4 / hyaluronan binding protein 4 / ENSGALG00000012628 / HABP4_CHICK / Intracellular hyaluronan-binding protein 4 (IHABP4). / PLASMINOGEN ACTIVATOR INHIBITOR 1 RNA BINDING PAI1 RNA BINDING 1 PAI RBP1 SERPINE1 BINDING 1 / HABP4* / Intra…
Gga.4139.1.S1_at	1.17104	chrZ:69043727-69081431 (+) // 99.42 //	Gg-NM_002197 / ACO1* / IREB1* / Iron-responsive element-binding protein 1 (IRE-BP 1) (Iron regulatory protein 1) (IRP1) (Ferritin repressor protein) (Aconitate hydratase) (EC 4.2.1.3) (Citrate hydro-lyase) (Aconitase)* / HIGHLY SIMILAR TO Q90875-IREB1_CHICK Iron-responsive element-binding protein (IRE-BP) (Iron regulatory protein) (IRP) (Ferritin repressor protein) (Aconitate hydratase) (EC 4.2.1…
Gga.17567.1.S1_at	1.16927	chrZ:31683022-31684728 (-) // 93.88 //
Gga.19614.1.S1_at	1.16731	chrZ:21599064-21614031 (-) // 98.31 //	Gg-NM_173797 / PAPD4* / ENSGALG00000014810 / PAP associated domain containing 4 / PAPD4 / zgc:110560* / HIGHLY SIMILAR TO Q5VYS8-ZCHC6_HUMAN Zinc finger CCHC domain-containing protein 6 - Homo sapiens (Human) (Eval: 1e-24)427178 / LOC427178 / similar to RIKEN cDNA 8030446C20 /	PAPD4
GgaAffx.12079.1.S1_at	1.16475	chrZ:18823679-18861643 (+) // 92.79 //	427156 / KIF2A / kinesin heavy chain member 2A / RCJMB04_9a7 / Gg-NM_004520 / KIF2* / Kinesin-like protein KIF2 (Kinesin-2) (HK2)* / HIGHLY SIMILAR TO O00139-KIF2A_HUMAN Kinesin-like protein KIF2A (Kinesin-2) (HK2) - Homo sapiens (Human) (Eval: 2e-30)ENSGALG00000014737 / KINESIN / kinesin heavy chain member 2A / NP_001034401.1 / KIF2A* / KIF2C* / Kinesin-like protein KIF2A (Kinesin-2) (HK2)* / HI…	NP_001034401.1
Gga.18884.1.S1_at	1.16276	chrZ:728122-729598 (+) // 87.43 //
Gga.12853.1.S1_at	1.16061	chrZ:53989420-54004532 (+) // 99.25 //	427305 / TMEM38B / transmembrane protein 38B / ENSGALG00000015447 / TMEM38B / TRANSMEMBRANE / Transmembrane protein 38B. / HIGHLY SIMILAR TO Q28FA9-TM38B_XENTR Trimeric intracellular cation channel type B - Xenopus tropicalis (Western clawed frog) (Silurana tropicalis) (Eval: 5e-104)Gg-NM_018112 / TMEM38B* / SIMILAR TO Q3TMP8-TM38A_MOUSE Transmembrane protein 38A - Mus musculus (Mouse) (Eval: 1e-…	TMEM38B
Gga.18764.1.S1_at	1.1606	chrZ:62582356-62583834 (+) // 99.53 //	ENSGALG00000023087 /
GgaAffx.9496.1.S1_at	1.16045	chrZ:23513854-23516139 (+) // 100.0 //
GgaAffx.25283.1.S1_at	1.15842	chrZ:45111054-45135593 (-) // 100.0 //
GgaAffx.11539.1.S1_s_at	1.15603	chrZ:68683598-68694813 (-) // 99.3 //	427377 / SMU1 / smu-1 suppressor of mec-8 and unc-52 homolog (C. elegans) / ENSGALG00000002014 / SMU1_CHICK / SMU 1 SUPPRESSOR OF MEC 8 AND UNC 52 HOMOLOG / Smu-1 suppressor of mec-8 and unc-52 protein homolog. / SMU1* / WDR5* / WDR82* / WD repeat protein 5 (BMP2-induced 3-kb gene protein)* / WD repeat protein 82* / HIGHLY SIMILAR TO Q5ZME8-SMU1_CHICK Smu-1 suppressor of mec-8 and unc-52 protein …
GgaAffx.12924.1.S1_at	1.15332	chrZ:46002375-46016365 (-) // 97.38 //	415610 / SLC25A46 / solute carrier family 25, member 46 / ENSGALG00000000253 / S2546_CHICK / SOLUTE CARRIER FAMILY 25 MEMBER 46 / S2546* / slc25a46* / HIGHLY SIMILAR TO Q5ZIG3-S2546_CHICK Solute carrier family 25 member 46 - Gallus gallus (Chicken) (Eval: 0.0)Gg-NM_138773 /
GgaAffx.24516.2.S1_s_at	1.15301	chrZ:20196205-20254828 (+) // 100.0 //
GgaAffx.9807.2.S1_s_at	1.15279	chrZ:52592451-52638742 (+) // 99.86 //
Gga.10625.1.S1_at	1.14231	chrZ:12436583-12527449 (-) // 87.09 //	ENSGALG00000014845 / PHOSPHATIDYLINOSITOL SPECIFIC PHOSPHOLIPASE C X DOMAIN CONTAINING 1 PI PLC X DOMAIN CONTAINING 1 / phosphatidylinositol-specific phospholipase C, X domain containing 3 / PLCX1* / plcxd3* / HIGHLY SIMILAR TO A6QNU9-PLCX3_BOVIN Phosphatidylinositol-specific phospholipase C X domain-containing protein 3 - Bos taurus (Bovine) (Eval: 2e-167)Gg-NM_001005473 /
Gga.523.1.S1_at	1.13949	chrZ:40910612-40916034 (+) // 98.23 //	ENSGALG00000012610 / Cathepsin L (EC 3.4.22.15) [Contains: Cathepsin L heavy chain; Cathepsin L light chain] (Fragments). / CATL_CHICK / Cathepsin L2 precursor (EC 3.4.22.43) (Cathepsin V) (Cathepsin U)* / Cathepsin L precursor (EC 3.4.22.15) (Major excreted protein) (MEP) [Contains: Cathepsin L heavy chain; Cathepsin L light chain]* / CATL* / CATL2* / CATM* / ctsl1a* / ctsl1b* / ctsll* / TEST2* …
Gga.18411.1.A1_at	1.13946	chrZ:26194448-26195156 (+) // 77.06 //	ENSGALG00000014999 / Claustrin. / MICROTUBULE ASSOCIATED MAP [CONTAINS: MAP1 LIGHT CHAIN / Q90784_CHICK / HIGHLY SIMILAR TO P46821-MAP1B_HUMAN Microtubule-associated protein 1B - Homo sapiens (Human) (Eval: 0.0)	Q90784_CHICK
Gga.9568.1.S1_at	1.13849	chrZ:28248940-28283349 (+) // 96.01 //	427226 / hypothetical LOC427226 / LOC427226 / ENSGALG00000015036 / KIAA1432. / HIGHLY SIMILAR TO Q09417-YRM8_CAEEL Uncharacterized WD repeat-containing protein R06F6.8 - Caenorhabditis elegans (Eval: 4e-141)Gg-NM_020829 / HIGHLY SIMILAR TO Q09417-YRM8_CAEEL Hypothetical WD repeat protein R06F6.8 - Caenorhabditis elegans (Eval: 8e-59)
Gga.9708.1.S1_at	1.13747	chrZ:16144682-16202671 (-) // 60.72 //	427138 / phosphatidic acid phosphatase type 2A / PPAP2A / ENSGALG00000014711 / Lipid phosphate phosphohydrolase 1 (EC 3.1.3.4) (Phosphatidic acid phosphatase 2a) (Phosphatidate phosphohydrolase type 2a) (PAP2a) (PAP- 2a) (PAP2-alpha). / LIPID PHOSPHATE PHOSPHOHYDROLASE EC_3.1.3.4 PHOSPHATIDIC ACID PHOSPHATASE PHOSPHATIDATE PHOSPHOHYDROLASE TYPE PAP PAP2 / PPAP2A / LPP2* / HIGHLY SIMILAR TO O88956…	PPAP2A
GgaAffx.11892.1.S1_at	1.13492	chrZ:31672213-31708675 (-) // 93.49 //	Gg-NM_014857 / Gg-NM_033222 / PC4 and SFRS1-interacting protein (Lens epithelium-derived growth factor) (Transcriptional coactivator p75/p52) (Dense fine speckles 70 kDa protein) (DFS 70) (CLL-associated antigen KW-7)* / PSIP1* / SIMILAR TO Q5XXA9-PSIP1_CHICK Lens epithelium-derived growth factor - Gallus gallus (Chicken) (Eval: 5e-06)ENSGALG00000015105 / DERIVED GROWTH FACTOR / Lens epithelium-d…
Gga.2374.1.S1_at	1.13466	chrZ:20305528-20307796 (+) // 95.64 //	427168 / SFRS12 / splicing factor, arginine/serine-rich 12 /
Gga.16331.1.S1_at	1.13276	chrZ:62450010-62451434 (-) // 94.98 //
Gga.17293.1.S1_s_at	1.132	chrZ:40315784-40316770 (-) // 99.4 //	769342 / iron-sulfur cluster assembly 1 homolog (S. cerevisiae) / ISCA1 / ENSGALG00000012606 / IRON SULFUR CLUSTER ASSEMBLY 1 HOMOLOG MITOCHONDRIAL PRECURSOR HESB DOMAIN CONTAINING 2 IRON SULFUR ASSEMBLY ISCA / Iron-sulfur cluster assembly 1 homolog, mitochondrial precursor (HESB- like domain-containing protein 2) (Iron sulfur assembly protein IscA). / ISCA1_CHICK / ISCA1* / zgc:114185* / HIGHLY …
GgaAffx.21682.1.S1_at	1.13168	chrZ:8242273-8243479 (+) // 96.27 //	ENSGALG00000002165 / UNC13B / Unc-13 homolog B (Munc13-2) (munc13). / UNC 13 HOMOLOG MUNC13 / si:dkey-110c1.7* / UN13A* / UN13B* / Unc-13 homolog A (Munc13-1)* / HIGHLY SIMILAR TO O14795-UN13B_HUMAN Protein unc-13 homolog B - Homo sapiens (Human) (Eval: 0.0)	UNC13B
Gga.2129.1.S1_s_at	1.13118	chrZ:26203353-26266018 (-) // 83.39 //	Gg-NM_005909 / MAP1B* / Microtubule-associated protein 1B (MAP 1B) [Contains: MAP1 light chain LC1]* / HIGHLY SIMILAR TO P46821-MAP1B_HUMAN Microtubule-associated protein 1B (MAP 1B) [Contains: MAP1 light chain LC1] - Homo sapiens (Human) (Eval: 4e-38)ENSGALG00000014999 / Claustrin. / MICROTUBULE ASSOCIATED MAP [CONTAINS: MAP1 LIGHT CHAIN / Q90784_CHICK / HIGHLY SIMILAR TO P46821-MAP1B_HUMAN Micr…	Q90784_CHICK
Gga.13563.1.S1_at	1.13037	chrZ:17571192-17572803 (+) // 96.72 //
Gga.4041.1.S1_a_at	1.12842	chrZ:65067417-65073529 (-) // 98.45 //	Gg-NM_003329 / THIO* / Thioredoxin (ATL-derived factor) (ADF) (Surface-associated sulphydryl protein) (SASP)* / TXN* / HIGHLY SIMILAR TO P08629-THIO_CHICK Thioredoxin (Trx) - Gallus gallus (Chicken) (Eval: 5e-13)ENSGALG00000015704 / THIO_CHICK / THIOREDOXIN / Thioredoxin (Trx). / THIO* / Thioredoxin (Trx) (ATL-derived factor) (ADF) (Surface-associated sulphydryl protein) (SASP)* / zgc:56493* / zg…
GgaAffx.9807.1.S1_at	1.12516	chrZ:52592451-52641614 (+) // 99.89 //
Gga.5627.1.S1_at	1.12423	chrZ:945720-954639 (-) // 99.3 //	ENSGALG00000002712 / Endothelial lipase precursor (EC 3.1.1.3) (Endothelial cell-derived lipase) (EDL) (EL). / LIPG / LIPOPROTEIN LIPASE PRECURSOR EC_3.1.1.34 LPL / LIPE* / zgc:55345* / HIGHLY SIMILAR TO Q9Y5X9-LIPE_HUMAN Endothelial lipase precursor - Homo sapiens (Human) (Eval: 0.0)426846 / lipase, endothelial / LIPG / Gg-NM_006033 / Endothelial lipase precursor (EC 3.1.1.3) (Endothelial cell-d…	LIPG
Gga.16779.1.S1_at	1.1232	chrZ:36418808-36420462 (+) // 98.37 //	ENSGALG00000017447 / OSTEOCLAST STIMULATING FACTOR 1 / OSTF1_CHICK / OSTF1* / HIGHLY SIMILAR TO Q6P686-OSTF1_RAT Osteoclast-stimulating factor 1 - Rattus norvegicus (Rat) (Eval: 3e-105)
Gga.18788.1.S1_at	1.12283	chrZ:9411006-9412695 (-) // 97.22 //	Gg-NM_000908 / ANPRC* / Atrial natriuretic peptide clearance receptor precursor (ANP-C) (ANPRC) (NPR-C) (Atrial natriuretic peptide C-type receptor)* / NPR3* / HIGHLY SIMILAR TO P70180-ANPRC_MOUSE Atrial natriuretic peptide clearance receptor precursor (ANP-C) (ANPRC) (NPR-C) (Atrial natriuretic peptide C-type receptor) (EF-2) - Mus musculus (Mouse) (Eval: 1e-138)
GgaAffx.23297.1.S1_at	1.11965	chrZ:42831123-42860641 (+) // 98.22 //	426815 / SECIS binding protein 2 / SECISBP2 / ENSGALG00000010694 / SECIS BINDING 2 SELENOCYSTEINE INSERTION SEQUENCE BINDING 2 / SECIS-binding protein 2 (Selenocysteine insertion sequence-binding protein 2). / SECISBP2 / SEBP2* / HIGHLY SIMILAR TO Q96T21-SEBP2_HUMAN SECIS-binding protein 2 - Homo sapiens (Human) (Eval: 1e-149)Gg-NM_024077 / SEBP2* / SECIS-binding protein 2 (Selenocysteine inserti…	SECISBP2
Gga.15337.1.S1_s_at	1.11928	chrZ:13067009-13070803 (-) // 97.5 //	ENSGALG00000014861 / KINASE EC_2.7.11.1 / NIM1_HUMAN / Serine/threonine-protein kinase NIM1 (EC 2.7.11.1). / NIM1* / HIGHLY SIMILAR TO Q8IY84-NIM1_HUMAN Serine/threonine-protein kinase NIM1 - Homo sapiens (Human) (Eval: 0.0)ENSGALG00000014862 / HMCS1_CHICK / Hydroxymethylglutaryl-CoA synthase, cytoplasmic (EC 2.3.3.10) (HMG-CoA synthase) (3-hydroxy-3-methylglutaryl coenzyme A synthase). / HYDROXY…
Gga.10049.1.S1_at	1.11917	chrZ:6870459-6872989 (+) // 40.77 //	Gg-NM_017811 / UBE2R2* / HIGHLY SIMILAR TO Q712K3-UB2R2_HUMAN Ubiquitin-conjugating enzyme E2 R2 (EC 6.3.2.19) (Ubiquitin-protein ligase R2) (Ubiquitin carrier protein R2) (E2-CDC34B) - Homo sapiens (Human) (Eval: 8e-19)
Gga.12620.1.S1_at	1.11327	chrZ:20283191-20298661 (+) // 77.94 //	427168 / SFRS12 / splicing factor, arginine/serine-rich 12 / Gg-NM_139168 / SFR12* / SFRS12* / Splicing factor, arginine/serine-rich 12 (Serine-arginine-rich splicing regulatory protein 86) (SRrp86) (Splicing regulatory protein 508) (SRrp508)* /
GgaAffx.24584.1.S1_at	1.11321	chrZ:28411582-28420672 (-) // 100.0 //
Gga.2767.1.S1_at	1.10874	chrZ:27463032-27464354 (-) // 97.72 //
Gga.8770.2.S1_a_at	1.10665	chrZ:39437468-39446503 (+) // 98.98 //	427453 / LOC427453 / similar to RIKEN cDNA 5133401N09 / ENSGALG00000012583 / C9orf103 / gluconokinase-like protein / PROBABLE GLUCONOKINASE EC_2.7.1.12 GLUCONATE KINASE / HIGHLY SIMILAR TO P39208-IDNK_ECOLI Thermosensitive gluconokinase - Escherichia coli (strain K12) (Eval: 4e-31)Gg-NM_001001551 / SIMILAR TO P39208-IDNK_ECOLI Thermosensitive gluconokinase (EC 2.7.1.12) (Gluconate kinase 1) - Esc…	C9orf103
GgaAffx.9831.1.S1_at	1.10569	chrZ:53899387-53924300 (+) // 100.0 //
Gga.17847.1.S1_at	1.10358	chrZ:51790523-51815402 (-) // 90.45 //	427288 / LOC427288 / similar to LOC129293 protein /
Gga.14708.1.S1_at	1.10321	chrZ:20255614-20256320 (+) // 99.57 //	431583 / erbb2 interacting protein / ERBB2IP / ENSGALG00000014773 / ERBB2IP / LEUCINE RICH REPEAT / Protein LAP2 (Erbb2-interacting protein) (Erbin) (Densin-180-like protein). / LAP2* / HIGHLY SIMILAR TO Q96RT1-LAP2_HUMAN Protein LAP2 - Homo sapiens (Human) (Eval: 0.0)	ERBB2IP
Gga.17559.1.S1_at	1.1031	chrZ:41281860-41283793 (-) // 98.61 //
Gga.1368.1.S1_at	1.0966	chrZ:55080955-55105622 (+) // 96.91 //	396223 / lamin B1 / LMNB1 / ENSGALG00000014692 / INTERMEDIATE FILAMENT / Lamin-B1. / LMNB1_CHICK / lmnb1* / HIGHLY SIMILAR TO P14731-LMNB1_CHICK Lamin-B1 - Gallus gallus (Chicken) (Eval: 0.0)Gg-NM_005573 / Lamin-B1* / LMNB1* / HIGHLY SIMILAR TO P14731-LMNB1_CHICK Lamin-B1 - Gallus gallus (Chicken) (Eval: 3e-31)
GgaAffx.9347.1.S1_at	1.09563	chrZ:18241750-18252802 (-) // 100.0 //
GgaAffx.23154.1.S1_at	1.09453	chrZ:27469730-27518714 (-) // 91.8 //	427351 / LOC427351 / similar to Regulatory factor X, 3 (influences HLA class II expression) / ENSGALG00000010179 / FACTOR / PREDICTED: Gallus gallus similar to Regulatory factor X, 3 (influences HLA class II expression) (LOC427351), mRNA. / XR_026996.1 / HIGHLY SIMILAR TO P48380-RFX3_HUMAN Transcription factor RFX3 - Homo sapiens (Human) (Eval: 0.0)Gg-NM_134428 / RFX3* / Transcription factor RFX3…	XR_026996.1
Gga.8432.1.S1_at	1.09279	chrZ:64463284-64474435 (+) // 84.6 //	427331 / LOC427331 / similar to chromosome 9 open reading frame 80; HSPC043 protein / ENSGALG00000020528 / CI080_CHICK / Uncharacterized protein C9orf80 homolog. / CI080* / zgc:56259* / HIGHLY SIMILAR TO Q2NKT2-CI080_BOVIN Uncharacterized protein C9orf80 homolog - Bos taurus (Bovine) (Eval: 5e-41)Gg-NM_021218 / C9orf80* / HIGHLY SIMILAR TO Q5ZJ32-CI080_CHICK Uncharacterized protein C9orf80 homolo…
Gga.6921.1.S1_a_at	1.08842	chrZ:71057746-71067578 (+) // 96.5 //	ENSGALG00000002358 / CYSTEINE DIOXYGENASE TYPE 1 EC_1.13.11.20 CYSTEINE DIOXYGENASE TYPE I CDO CDO I / CDO1* / HIGHLY SIMILAR TO Q16878-CDO1_HUMAN Cysteine dioxygenase type 1 - Homo sapiens (Human) (Eval: 1e-85)427391 / CDO1 / cysteine dioxygenase, type I / Gg-NM_001801 / CDO1* / Cysteine dioxygenase type 1 (EC 1.13.11.20) (Cysteine dioxygenase type I) (CDO) (CDO-I)* / HIGHLY SIMILAR TO Q16878-CD…
Gga.13777.1.S1_at	1.08752	chrZ:43745875-43746808 (-) // 99.47 //	ENSGALG00000015208 / A0SVH2_CHICK / GROWTH RECEPTOR PRECURSOR EC_2.7.10.1 NEUROTROPHIC TYROSINE KINASE RECEPTOR TYPE / Receptor tyrosine kinase-like orphan receptor 2. / ROR2* / Tyrosine-protein kinase transmembrane receptor ROR2 precursor (EC 2.7.10.1) (Neurotrophic tyrosine kinase, receptor-related 2)* / HIGHLY SIMILAR TO Q01974-ROR2_HUMAN Tyrosine-protein kinase transmembrane receptor ROR2 pre…	A0SVH2_CHICK
Gga.9263.1.S1_at	1.08359	chrZ:28907163-28908407 (+) // 96.72 //	427231 / LOC427231 / similar to jumonji domain containing 2C / ENSGALG00000020557 / JMJC DOMAIN CONTAINING HISTONE DEMETHYLATION EC_1.14.11.- JUMONJI DOMAIN CONTAINING / JmjC domain-containing histone demethylation protein 3C (EC 1.14.11.-) (Jumonji domain-containing protein 2C) (Gene amplified in squamous cell carcinoma 1 protein) (GASC-1 protein). / JMJD2C / JHD3C* / HIGHLY SIMILAR TO Q9H3R0-JH…	JMJD2C
Gga.17043.1.S1_at	1.07918	chrZ:11574307-11575271 (+) // 94.48 //	ENSGALG00000003747 / LEUKEMIA INHIBITORY FACTOR RECEPTOR PRECURSOR LIF RECEPTOR LIF R CD118 ANTIGEN / Oncostatin-M specific receptor subunit beta precursor. / Novel protein (Fragment)* / OSMR* / HIGHLY SIMILAR TO Q99650-OSMR_HUMAN Oncostatin-M specific receptor subunit beta precursor - Homo sapiens (Human) (Eval: 4e-133)
Gga.9173.1.S1_at	1.0768	chrZ:28147912-28148946 (+) // 98.94 //
Gga.6011.1.S1_s_at	1.07339	chrZ:28496995-28540684 (+) // 62.45 //	Gg-NM_018122 / DARS2* / HIGHLY SIMILAR TO Q8BIP0-SYDM_MOUSE Aspartyl-tRNA synthetase, mitochondrial precursor (EC 6.1.1.12) (Aspartate--tRNA ligase) (AspRS) - Mus musculus (Mouse) (Eval: 2e-19)Gg-NM_152896 / UHRF2* / HIGHLY SIMILAR TO Q7TMI3-UHRF2_MOUSE E3 ubiquitin-protein ligase UHRF2 (EC 6.3.2.-) (Ubiquitin-like PHD and RING finger domain-containing protein 2) (Ubiquitin-like-containing PHD an…	UHRF2
GgaAffx.21043.1.S1_at	1.0722	chrZ:771723-772834 (+) // 88.71 //	ENSGALG00000002852 / ZINC FINGER / ZN532* / HIGHLY SIMILAR TO Q9HCE3-ZN532_HUMAN Zinc finger protein 532 - Homo sapiens (Human) (Eval: 0.0)
Gga.2749.1.S1_at	1.06919	chrZ:54448520-54449291 (+) // 91.13 //	Gg-NM_021224 / Zinc finger protein 462* / ZN462* / ZNF462* / HIGHLY SIMILAR TO Q96JM2-ZN462_HUMAN Zinc finger protein 462 - Homo sapiens (Human) (Eval: 2e-157)ENSGALG00000015451 / ZINC FINGER 462 / Zinc finger protein 462. / ZNF462 / ZN462* / HIGHLY SIMILAR TO Q96JM2-ZN462_HUMAN Zinc finger protein 462 - Homo sapiens (Human) (Eval: 0.0)431622 / zinc finger protein 462 / ZNF462 /	ZNF462
GgaAffx.21008.1.S1_at	1.06891	chrZ:20309516-20310696 (+) // 99.41 //
Gga.1359.1.S1_at	1.06836	chrZ:54538465-54563355 (+) // 98.67 //	Gg-NM_152663 / RALGPS2* / HIGHLY SIMILAR TO P27671-GNRP_MOUSE Guanine nucleotide-releasing protein (GNRP) (Ras-specific nucleotide exchange factor CDC25) (CDC25Mm) - Mus musculus (Mouse) (Eval: 2e-28)Gg-NM_002874 / RAD23B* / RD23B* / UV excision repair protein RAD23 homolog B (hHR23B) (XP-C repair- complementing complex 58 kDa protein) (p58)* / HIGHLY SIMILAR TO P54728-RD23B_MOUSE UV excision rep…
Gga.10894.1.S1_s_at	1.06562	chrZ:62748667-62756460 (-) // 88.1 //	427315 / hypothetical LOC427315 / LOC427315 / ENSGALG00000015576 / ZINC FINGER FYVE DOMAIN CONTAINING 16 ENDOFIN ASSOCIATED FYVE DOMAIN / HIGHLY SIMILAR TO Q7Z3T8-ZFY16_HUMAN Zinc finger FYVE domain-containing protein 16 - Homo sapiens (Human) (Eval: 4e-158)Gg-NM_014733 / ZFY16* / ZFYVE16* / Zinc finger FYVE domain-containing protein 16 (Endofin) (Endosome- associated FYVE domain protein)* / HIGH…
GgaAffx.5182.1.S1_at	1.0623	chrZ:72270531-72284822 (-) // 100.0 //
GgaAffx.22715.2.S1_at	1.06228	chrZ:3788980-3819176 (-) // 98.83 //	Gg-NM_002647 / Phosphatidylinositol 3-kinase catalytic subunit type 3 (EC 2.7.1.137) (PtdIns-3-kinase type 3) (PI3-kinase type 3) (PI3K type 3) (Phosphoinositide-3-kinase class 3) (Phosphatidylinositol 3-kinase p100 subunit)* / PIK3C3* / PK3C3* / HIGHLY SIMILAR TO Q6AZN6-PK3C3_XENLA Phosphatidylinositol 3-kinase catalytic subunit type 3 (EC 2.7.1.137) (PtdIns-3-kinase type 3) (PI3-kinase type 3) …
Gga.2232.1.S1_at	1.05751	chrZ:25896522-25897196 (-) // 56.02 //
Gga.13053.1.S1_at	1.05354	chrZ:52831932-52833697 (-) // 88.66 //
Gga.11903.1.S1_at	1.05236	chrZ:72329672-72372873 (-) // 96.51 //	426813 / GRAMD3 / GRAM domain containing 3 / ENSGALG00000008237 / GRAMD3 / GRAM DOMAIN CONTAINING / GRAM domain-containing protein 3 (HCV NS3-transactivated protein 2). / GRAM3* / HIGHLY SIMILAR TO Q5R8N8-GRAM3_PONPY GRAM domain-containing protein 3 - Pongo pygmaeus (Orangutan) (Eval: 1e-125)Gg-NM_023927 / GRAM3* / GRAMD3* / GRAM domain-containing protein 3 (HCV NS3-transactivated protein 2)* / S…	GRAMD3
Gga.14765.1.S1_at	1.05211	chrZ:25898701-25899108 (-) // 56.35 //	427218 / TNPO1 / transportin 1 / ENSGALG00000015014 / IMPORTIN BETA 2 KARYOPHERIN BETA 2 / Transportin-1 (Importin beta-2) (Karyopherin beta-2) (M9 region interaction protein) (MIP). / TNPO1* / HIGHLY SIMILAR TO Q92973-TNPO1_HUMAN Transportin-1 - Homo sapiens (Human) (Eval: 0.0)
GgaAffx.9580.2.S1_s_at	1.05201	chrZ:33827350-33840273 (-) // 100.0 //
Gga.20071.1.S1_at	1.04304	chrZ:28248946-28250602 (+) // 98.18 //	427226 / hypothetical LOC427226 / LOC427226 /
GgaAffx.270.1.S1_at	1.04061	chrZ:28309619-28325447 (-) // 100.0 //
Gga.12454.1.S1_at	1.03413	chrZ:28156506-28159178 (-) // 96.08 //	427223 / relaxin 3 / RLX3 / ENSGALG00000015028 / RELAXIN 3 PRECURSOR INSULIN PEPTIDE INSL7 INSULIN PEPTIDE 7 [CONTAINS: RELAXIN 3 B CHAIN; RELAXIN 3 A CHAIN] / Relaxin-3 precursor (Prorelaxin H3) (Insulin-like peptide INSL7) (Insulin-like peptide 7) [Contains: Relaxin-3 B chain; Relaxin-3 A chain]. / INSL3* / JAK1* / JAK2* / JAK3* / REL3* / rln3* / Tyrosine-protein kinase JAK1 (EC 2.7.10.2) (Janu…
Gga.10807.1.S1_at	1.03301	chrZ:71257979-71259108 (+) // 96.86 //	769988 / LOC769988 / similar to Methylcrotonoyl-Coenzyme A carboxylase 2 (beta) / Gg-NM_022132 / MCCC2* / HIGHLY SIMILAR TO Q3ULD5-MCCC2_MOUSE Methylcrotonoyl-CoA carboxylase beta chain, mitochondrial precursor (EC 6.4.1.4) (3-methylcrotonyl-CoA carboxylase 2) (MCCase subunit beta) (3-methylcrotonyl-CoA:carbon dioxide ligase subunit beta) (3-methylcrotonyl-CoA carboxylase non-biotin-containing su…
Gga.11657.1.S1_at	1.03233	chrZ:22902753-22903385 (-) // 91.76 //	ENSGALG00000023381 /
Gga.9717.2.S1_s_at	1.03228	chrZ:42832607-42842833 (+) // 94.24 //	ENSGALG00000010694 / SECIS BINDING 2 SELENOCYSTEINE INSERTION SEQUENCE BINDING 2 / SECIS-binding protein 2 (Selenocysteine insertion sequence-binding protein 2). / SECISBP2 / SEBP2* / HIGHLY SIMILAR TO Q96T21-SEBP2_HUMAN SECIS-binding protein 2 - Homo sapiens (Human) (Eval: 1e-149)426815 / SECIS binding protein 2 / SECISBP2 / Gg-NM_024077 / SEBP2* / SECIS-binding protein 2 (Selenocysteine inserti…	SECISBP2
Gga.2614.1.A1_at	1.01757	chrZ:68867405-68883975 (-) // 96.74 //	Gg-NM_003275 / TMOD1* / Tropomodulin-1 (Erythrocyte tropomodulin) (E-Tmod)* / HIGHLY SIMILAR TO Q9NZR1-TMOD2_HUMAN Tropomodulin-2 (Neuronal tropomodulin) (N-Tmod) - Homo sapiens (Human) (Eval: 7e-83)ENSGALG00000002125 / NP_990358.1 / tropomodulin 1 / TROPOMODULIN TROPOMODULIN TMOD / TMOD1* / TMOD4* / Tropomodulin-4 (Skeletal muscle tropomodulin) (Sk-Tmod)* / HIGHLY SIMILAR TO P49813-TMOD1_MOUSE T…	NP_990358.1
Gga.4697.1.S1_at	1.01194	chrZ:71158461-71164735 (-) // 97.26 //	ENSGALG00000021397 / SMALL EDRK RICH FACTOR 1 4F5 SMA MODIFIER 1 / SERF1* / SIMILAR TO Q32P76-SERF1_BOVIN Small EDRK-rich factor 1 - Bos taurus (Bovine) (Eval: 2e-08)769434 / SERF1B / small EDRK-rich factor 1B (centromeric) /
Gga.17267.1.S1_at	1.01064	chrZ:33823943-33825551 (-) // 98.02 //
Gga.2785.1.S1_s_at	1.01017	chrZ:23472597-23491333 (-) // 97.8 //	Gg-NM_000859 / 3-hydroxy-3-methylglutaryl-coenzyme A reductase (EC 1.1.1.34) (HMG-CoA reductase)* / HMDH* / HMGCR* / HIGHLY SIMILAR TO Q01237-HMDH_MOUSE 3-hydroxy-3-methylglutaryl-coenzyme A reductase (EC 1.1.1.34) (HMG-CoA reductase) - Mus musculus (Mouse) (Eval: 2e-118)ENSGALG00000014948 / 3-hydroxy-3-methylglutaryl-Coenzyme A reductase / 3 HYDROXY 3 METHYLGLUTARYL COENZYME A REDUCTASE EC_1.1.1…	NP_989816.1
GgaAffx.25477.1.S1_at	1.00911	chrZ:8465223-8472074 (+) // 97.0 //
Gga.17141.1.S1_at	1.00523	chrZ:68710639-68711196 (-) // 39.34 //	Gg-NM_057167 / CO6A3* / COL6A3* / Collagen alpha-3(VI) chain precursor* / HIGHLY SIMILAR TO P15989-CO6A3_CHICK Collagen alpha-3(VI) chain precursor - Gallus gallus (Chicken) (Eval: 4e-115)
Gga.448.1.S1_at	1.00203	chrZ:34265946-34321407 (+) // 97.42 //	ENSGALG00000015109 / NP_990249.1 / tight junction protein 2 (zona occludens 2) / TIGHT JUNCTION ZO ZONULA OCCLUDENS ZONA OCCLUDENS TIGHT JUNCTION / MAGUK p55 subfamily member 5 (Nagie oko protein) (MAGUK family factor)* / MPP5* / Tight junction protein ZO-1 (Zonula occludens 1 protein) (Zona occludens 1 protein) (Tight junction protein 1)* / ZO1* / ZO2* / HIGHLY SIMILAR TO Q9UDY2-ZO2_HUMAN Tight …	NP_990249.1
Gga.2433.1.S1_at	1.00147	chrZ:64567064-64579646 (+) // 49.49 //	Gg-NM_032303 / HSDL2* / ENSGALG00000015663 / hydroxysteroid dehydrogenase like 2 / OLEATE INDUCED PEROXISOMAL POX18 LIPID TRANSFER PXP 18 / hsdl2* / HIGHLY SIMILAR TO P0A2D2-UCPA_SALTI Oxidoreductase ucpA - Salmonella typhi (Eval: 4e-15)
Gga.3109.1.A1_s_at	1.00069	chrZ:13005832-13006986 (-) // 92.5 //	ENSGALG00000023503 / CH5400 (Fragment). / WEAKLY SIMILAR TO P25092-GUC2C_HUMAN Heat-stable enterotoxin receptor precursor - Homo sapiens (Human) (Eval: 6e-04)ENSGALG00000014857 / Selenoprotein P precursor (SeP). / SELENOPROTEIN PRECURSOR / SEPP1* / HIGHLY SIMILAR TO P25236-SEPP1_RAT Selenoprotein P precursor - Rattus norvegicus (Rat) (Eval: 2e-59)431587 / RCJMB04_2f9 / selenoprotein P, plasma, 1 …
Gga.17081.1.S1_at	1.00031	chrZ:73084633-73086160 (+) // 98.06 //
Gga.17644.1.S1_at	0.997848	chrZ:46337744-46339521 (-) // 98.81 //	415611 / LOC415611 / similar to mannosidase, alpha, class 2A, member 1 / ENSGALG00000000255 / LYSOSOMAL ALPHA MANNOSIDASE PRECURSOR EC_3.2.1.24 MANNOSIDASE ALPHA B LYSOSOMAL ACID ALPHA MANNOSIDASE LAMAN MANNOSIDASE ALPHA CLASS 2B MEMBER 1 / PREDICTED: Gallus gallus similar to mannosidase, alpha, class 2A, member 1 (LOC415611), mRNA. / XR_027032.1 / Alpha-mannosidase 2 (EC 3.2.1.114) (Alpha-mannos…	XR_027032.1
Gga.11273.1.A1_at	0.995264	chrZ:10260452-10261241 (+) // 89.65 //
GgaAffx.24652.1.S1_at	0.991198	chrZ:50970844-50992375 (-) // 100.0 //
Gga.4904.1.S1_s_at	0.986994	chrZ:9165327-9168491 (+) // 98.46 //	ENSGALG00000003248 / ACTIVATED RNA POLYMERASE II TRANSCRIPTIONAL COACTIVATOR P15 SUB1 HOMOLOG / TCP4_CHICK / Activated RNA polymerase II transcriptional coactivator p15 (SUB1 homolog) (Positive cofactor 4) (PC4) (p14)* / sub1* / TCP4* / zgc:109973* / HIGHLY SIMILAR TO Q5ZK63-TCP4_CHICK Activated RNA polymerase II transcriptional coactivator p15 - Gallus gallus (Chicken) (Eval: 7e-32)427425 / SUB1…
GgaAffx.24629.1.S1_at	0.985188	chrZ:43747236-43794505 (-) // 98.94 //
Gga.9050.1.S1_s_at	0.979865	chrZ:71221609-71259107 (+) // 85.93 //	769988 / LOC769988 / similar to Methylcrotonoyl-Coenzyme A carboxylase 2 (beta) / ENSGALG00000002529 / Methylcrotonoyl-CoA carboxylase beta chain, mitochondrial precursor (EC 6.4.1.4) (3-methylcrotonyl-CoA carboxylase 2) (MCCase subunit beta) (3-methylcrotonyl-CoA:carbon dioxide ligase subunit beta) (3- methylcrotonyl-CoA carboxylase non-biotin-containing / METHYLCROTONOYL COA CARBOXYLASE BETA CH…
Gga.11986.1.S1_at	0.960448	chrZ:55062772-55064634 (+) // 65.27 //
GgaAffx.9649.1.S1_at	0.957707	chrZ:36972753-36991363 (-) // 100.0 //
Gga.13556.1.S1_at	0.95739	chrZ:64970173-65012315 (+) // 60.45 // /// chr17:9612049-9612928 (-) // 38.2 //	ENSGALG00000001187 / SPERMATID PERINUCLEAR RNA BINDING / Spermatid perinuclear RNA-binding protein. / STRBP_CHICK / Hypothetical protein (Fragment)* / STRBP* / HIGHLY SIMILAR TO Q5ZIL4-STRBP_CHICK Spermatid perinuclear RNA-binding protein - Gallus gallus (Chicken) (Eval: 0.0)Gg-NM_018387 / STRBP* / HIGHLY SIMILAR TO Q5ZIL4-STRBP_CHICK Spermatid perinuclear RNA-binding protein - Gallus gallus (Chi…
Gga.16940.1.S1_at	0.956171	chrZ:22920590-22937304 (-) // 98.11 //	427211 / LOC427211 / similar to Ras GTPase-activating-like protein IQGAP2 / Gg-NM_006633 / IQGA2* / IQGAP2* / Ras GTPase-activating-like protein IQGAP2* / HIGHLY SIMILAR TO Q13576-IQGA2_HUMAN Ras GTPase-activating-like protein IQGAP2 - Homo sapiens (Human) (Eval: 9e-93)
Gga.13126.1.S1_at	0.9527	chrZ:16814753-16817798 (+) // 97.08 //
GgaAffx.9300.1.S1_at	0.947523	chrZ:55906515-55920797 (-) // 100.0 //
Gga.11782.1.S1_at	0.941698	chrZ:55921035-55956389 (-) // 90.78 //	427121 / calpastatin / CAST / ENSGALG00000014682 / A1E134_CHICK / CALPASTATIN CALPAIN INHIBITOR / CAST (Fragment). / Calpastatin (Calpain inhibitor) (Sperm BS-17 component)* / ICAL* / HIGHLY SIMILAR TO P12675-ICAL_PIG Calpastatin - Sus scrofa (Pig) (Eval: 3e-79)Gg-NM_173060 / Calpastatin (Calpain inhibitor) (Sperm BS-17 component)* / CAST* / ICAL* /	A1E134_CHICK
Gga.17438.1.S1_at	0.93594	chrZ:47152787-47154072 (+) // 93.74 //
Gga.4606.1.S1_at	0.93479	chrZ:27114833-27225507 (+) // 92.22 //	ENSGALG00000010164 / EC_3.6.1.- / Probable global transcription activator SNF2L2 (EC 3.6.1.-) (ATP- dependent helicase SMARCA2) (SNF2-alpha) (SWI/SNF-related matrix- associated actin-dependent regulator of chromatin subfamily A member 2) (hBRM). / smarca2* / HIGHLY SIMILAR TO P51531-SMCA2_HUMAN Probable global transcription activator SNF2L2 - Homo sapiens (Human) (Eval: 0.0)396040 / BRM / SMARCA2…
Gga.3933.1.S1_at	0.915716	chrZ:28148965-28149916 (+) // 95.94 //
Gga.5823.1.S1_at	0.911122	chrZ:9104002-9118131 (-) // 96.8 //	ENSGALG00000003235 / SPERMATID PERINUCLEAR RNA BINDING / zfr* / HIGHLY SIMILAR TO Q5ZIL4-STRBP_CHICK Spermatid perinuclear RNA-binding protein - Gallus gallus (Chicken) (Eval: 1e-94)427424 / ZFR / zinc finger RNA binding protein / Gg-NM_016107 / SIMILAR TO Q5ZIL4-STRBP_CHICK Spermatid perinuclear RNA-binding protein - Gallus gallus (Chicken) (Eval: 2e-09)
Gga.13819.1.S1_at	0.910291	chrZ:73090854-73091794 (+) // 61.04 //
GgaAffx.20301.1.S1_at	0.905917	chrZ:53599249-53600149 (-) // 99.78 //	ENSGALG00000015430 / NIPSNAP3A / Novel protein (1700054F22Rik)* / NPS3B* / Protein NipSnap3B (SNAP1)* / zgc:56466* / HIGHLY SIMILAR TO Q9UFN0-NPS3A_HUMAN Protein NipSnap3A - Homo sapiens (Human) (Eval: 9e-92)
GgaAffx.7993.1.S1_at	0.901944	chrZ:40168235-40202395 (-) // 99.7 //
GgaAffx.3405.1.S1_at	0.860172	chrZ:31472698-31478890 (-) // 100.0 //
Gga.4607.1.S1_at	0.845217	chrZ:27990739-27999101 (-) // 78.45 //	ENSGALG00000014447 / ADENYLATE KINASE EC_2.7.4.3 ATP AMP TRANSPHOSPHORYLASE / AK3 / GTP:AMP phosphotransferase mitochondrial (EC 2.7.4.10) (Adenylate kinase 3) (AK3) (Adenylate kinase 3 alpha-like 1). / ak3l1* / KAD3* / HIGHLY SIMILAR TO P08760-KAD3_BOVIN GTP:AMP phosphotransferase mitochondrial - Bos taurus (Bovine) (Eval: 2e-79)426534 / LOC426534 / similar to Chain A, Adenylate Kinase Isoenzyme…	AK3
Gga.16837.1.S1_at	0.804173	chrZ:10765084-10779413 (+) // 92.76 //	ENSGALG00000013312 / NIPPED B SCC2 HOMOLOG / HIGHLY SIMILAR TO Q6KC79-NIPBL_HUMAN Nipped-B-like protein - Homo sapiens (Human) (Eval: 0.0)ENSGALG00000003605 / NIPPED B SCC2 HOMOLOG / NIPBL* / Nipped-B-like protein (Delangin) (SCC2 homolog)* / Novel protein similar to vertebrate Nipped-B homolog (Drosophila) (NIPBL) (Fragment)* / HIGHLY SIMILAR TO Q6KC79-NIPBL_HUMAN Nipped-B-like protein - Homo sa…
GgaAffx.24424.1.S1_at	0.792349	chrZ:27978578-27985516 (+) // 100.0 //
GgaAffx.9565.2.S1_s_at	0.787221	chrZ:29283053-29472073 (-) // 99.38 //
Gga.13110.1.S1_at	0.763463	chrZ:14325222-14326839 (+) // 99.51 //
Gga.14387.1.A1_at	0.755424	chrZ:59381290-59382163 (+) // 58.32 //
Gga.229.1.S1_at	0.655102	chrZ:44169862-44173887 (+) // 91.9 //	Gg-NM_005340 / HINT1* / Histidine triad nucleotide-binding protein 1 (Adenosine 5"- monophosphoramidase) (Protein kinase C inhibitor 1) (Protein kinase C- interacting protein 1) (PKCI-1)* / HIGHLY SIMILAR TO P62958-HINT1_BOVIN Histidine triad nucleotide-binding protein 1 (Adenosine 5 -monophosphoramidase) (Protein kinase C inhibitor 1) (Protein kinase C-interacting protein 1) (PKCI-1) (17 kDa inh…	NP_990020.1
Gga.19271.1.S1_at	0.503168	chrZ:13061119-13062711 (-) // 98.49 //	Gg-NM_153361 / Testis-specific serine/threonine-protein kinase 3 (EC 2.7.1.37) (TSSK- 3) (Testis-specific kinase 3) (TSK-3) (Serine/threonine-protein kinase 22C)* / HIGHLY SIMILAR TO Q8IY84-NIM1_HUMAN Serine/threonine-protein kinase NIM1 (EC 2.7.11.1) - Homo sapiens (Human) (Eval: 3e-115)427192 / LOC427192 / similar to hypothetical protein MGC42105 /
Gga.10138.3.S1_at	0.0892174	chrZ:476860-482076 (+) // 71.22 //	ENSGALG00000002948 / THIOREDOXIN / Thioredoxin-like protein 1 (32 kDa thioredoxin-related protein). / TXNL1* / HIGHLY SIMILAR TO O43396-TXNL1_HUMAN Thioredoxin-like protein 1 - Homo sapiens (Human) (Eval: 2e-156)Gg-NM_004786 / Thioredoxin-like protein 1 (32 kDa thioredoxin-related protein)* / TXNL1* / HIGHLY SIMILAR TO Q8CDN6-TXNL1_MOUSE Thioredoxin-like protein 1 (32 kDa thioredoxin-related prot…
Gga.10138.1.S1_at	0.0735351	chrZ:476931-491414 (+) // 90.42 //	ENSGALG00000002948 / THIOREDOXIN / Thioredoxin-like protein 1 (32 kDa thioredoxin-related protein). / TXNL1* / HIGHLY SIMILAR TO O43396-TXNL1_HUMAN Thioredoxin-like protein 1 - Homo sapiens (Human) (Eval: 2e-156)Gg-NM_004786 / Thioredoxin-like protein 1 (32 kDa thioredoxin-related protein)* / TXNL1* / HIGHLY SIMILAR TO Q8CDN6-TXNL1_MOUSE Thioredoxin-like protein 1 (32 kDa thioredoxin-related prot…
Gga.8463.1.S1_s_at	0.0396612	chrZ:50174783-50193884 (+) // 87.02 //	374195 / CHD1 / chromodomain helicase DNA binding protein 1 / ENSGALG00000015278 / CHD-W (Fragment). / CHROMODOMAIN HELICASE DNA BINDING EC_3.6.1.- ATP DEPENDENT HELICASE CHD / Q9YI73_CHICK / HIGHLY SIMILAR TO P40201-CHD1_MOUSE Chromodomain-helicase-DNA-binding protein 1 - Mus musculus (Mouse) (Eval: 0.0)Gg-NM_001270 / CHD1* / CHD-W (Fragment)* / Chromodomain-helicase-DNA-binding protein 1 (EC 3.…	Q9YI73_CHICK
