# Supplementary material for: Sex-dimorphic gene expression and ineffective dosage compensation of Z-linked genes in gastrulating chicken embryos
Source: BMC Genomics. 2010 Jan 7;11:13. doi: 10.1186/1471-2164-11-13 (PMC2821371; doi:10.1186/1471-2164-11-13)
Supplement: Additional file 6 — List of the probesets that are regarded as compensated. The criteria is M:F ratio value in the range of 0.8-1.3. [file 1471-2164-11-13-S6.XLS]

## Sheet: Sheet1
Probe ID	M:F Ratio	Description	Chromosome	Gene Symbol/ID
GgaAffx.2674.1.S1_s_at	1.29833	416364 / AGGF1 / angiogenic factor with G patch and FHA domains 1 / ENSGALG00000004311 / ANGIOGENIC FACTOR WITH G PATCH AND FHA DOMAINS 1 ANGIOGENIC FACTOR VG5Q / Angiogenic factor with G patch and FHA domains 1 (Angiogenic factor VG5Q) (Vasculogenesis gene on 5q protein) (hVG5Q) (G patch domain- containing protein 7). / AGGF1* / HIGHLY SIMILAR TO Q8N302-AGGF1_HUMAN Angiogenic factor with G patch…	chrZ:22764611-22783685 (-) // 99.68 //
Gga.16853.1.S1_s_at	1.29576	Gg-NM_139168 / SFR12* / SFRS12* / Splicing factor, arginine/serine-rich 12 (Serine-arginine-rich splicing regulatory protein 86) (SRrp86) (Splicing regulatory protein 508) (SRrp508)* / 427168 / SFRS12 / splicing factor, arginine/serine-rich 12 / ENSGALG00000014775 / SFRS12 / SPLICING FACTOR ARGININE/SERINE RICH 12 SERINE ARGININE RICH SPLICING REGULATORY 86 SRRP86 / Splicing factor, arginine/seri…	chrZ:20298537-20305176 (+) // 81.79 //	SFRS12
GgaAffx.21327.1.S1_at	1.29479	427373 / CORO2A / coronin, actin binding protein, 2A / ENSGALG00000001933 / CORO2A / CORONIN / Coronin-2A (WD repeat-containing protein 2) (IR10). / COR2A* / HIGHLY SIMILAR TO Q8C0P5-COR2A_MOUSE Coronin-2A - Mus musculus (Mouse) (Eval: 0.0)	chrZ:68571854-68573053 (-) // 90.61 //	CORO2A
Gga.11790.1.S1_at	1.29404	427434 / DNAJA5 / DnaJ homology subfamily A member 5 / ENSGALG00000003387 / DNAJC21 / DNAJ HOMOLOG SUBFAMILY A MEMBER 5 / DnaJ homolog subfamily A member 5 (Protein GS3). / DNJA5_HUMAN / DNJA5* / zgc:63563* / HIGHLY SIMILAR TO Q5F1R6-DNJA5_HUMAN DnaJ homolog subfamily A member 5 - Homo sapiens (Human) (Eval: 1e-148)Gg-NM_194283 / SIMILAR TO Q5F1R6-DNJA5_HUMAN DnaJ homolog subfamily A member 5 (Pr…	chrZ:9923493-9938234 (+) // 98.03 //	DNAJC21
GgaAffx.9412.1.S1_at	1.29376	427182 / LOC427182 / similar to Junction-mediating and regulatory protein / ENSGALG00000014819 / PREDICTED: Gallus gallus similar to Junction-mediating and regulatory protein (LOC427182), mRNA. / WH2 DOMAIN CONTAINING 1 / XR_027093.1 / HIGHLY SIMILAR TO Q8TF30-WHDC1_HUMAN WH2 domain-containing protein 1 - Homo sapiens (Human) (Eval: 1e-68)	chrZ:21775679-21775814 (-) // 100.0 //	XR_027093.1
Gga.2910.1.S1_at	1.29222		chrZ:33515521-33516668 (+) // 96.17 //
GgaAffx.1661.1.S1_at	1.29162	769948 / LOC769948 / similar to transcription factor-like nuclear regulator / ENSGALG00000002505 / Gg-NM_018429 / BDP1* / 427394 / LOC427394 / similar to transcription factor-like nuclear regulator /	chrZ:71199556-71213408 (+) // 100.0 //
Gga.4248.1.S1_at	1.29065	ENSGALG00000015425 / LIPL_CHICK / LIPOPROTEIN LIPASE PRECURSOR EC_3.1.1.34 LPL / HIGHLY SIMILAR TO P11602-LIPL_CHICK Lipoprotein lipase precursor - Gallus gallus (Chicken) (Eval: 0.0)	chrZ:53398278-53399523 (-) // 97.45 //
Gga.4975.2.S1_at	1.28694	396430 / BRT-2|Tpm2 / TPM3 / tropomyosin 3 / Gg-NM_003289 / TPM2* / Tropomyosin beta chain (Tropomyosin 2) (Beta-tropomyosin)* /	chrZ:8546811-8554861 (+) // 35.64 //
GgaAffx.9442.1.S1_at	1.28437	427195 / LOC427195 / similar to Polyadenylate binding protein-interacting protein 1 /	chrZ:13137685-13156110 (-) // 84.89 //
GgaAffx.9346.1.S1_s_at	1.27914	427152 / DEPDC1B / DEP domain containing 1B / ENSGALG00000014729 / DEP1B_CHICK / DEP DOMAIN CONTAINING / DEP domain-containing protein 1B. / DEP1B* / DEP domain-containing protein 1B (HBxAg-transactivated protein 8)* / HIGHLY SIMILAR TO Q5ZLD2-DEP1B_CHICK DEP domain-containing protein 1B - Gallus gallus (Chicken) (Eval: 0.0)	chrZ:18218435-18238244 (-) // 99.19 //
Gga.7090.1.S1_s_at	1.27894		chrZ:280632-281825 (+) // 98.7 //
GgaAffx.11588.1.S1_s_at	1.27889	427437 / SKP2 / S-phase kinase-associated protein 2 (p45) / ENSGALG00000003547 / NP_001007983.1 / S PHASE KINASE ASSOCIATED 2 F BOX SKP2 CYCLIN A/CDK2 ASSOCIATED P45 F 1 / S-phase kinase-associated protein 2 (p45) / SKP2* / S-phase kinase-associated protein 2 (F-box protein Skp2) (Cyclin A/CDK2-associated protein p45) (p45skp2) (F-box/LRR-repeat protein 1)* / HIGHLY SIMILAR TO Q13309-SKP2_HUMAN S…	chrZ:10327864-10338425 (+) // 99.22 //	NP_001007983.1
Gga.7516.1.S1_s_at	1.27597	ENSGALG00000015702 / NADP-dependent leukotriene B4 12-hydroxydehydrogenase / NADP DEPENDENT LEUKOTRIENE B4 12 HYDROXYDEHYDROGENASE EC_1.3.1.74 15 OXOPROSTAGLANDIN 13 REDUCTASE EC_1.3.1.- 48 / NP_001026606.1 / LTB4D* / ltb4dh* / HIGHLY SIMILAR TO Q29073-LTB4D_PIG NADP-dependent leukotriene B4 12-hydroxydehydrogenase - Sus scrofa (Pig) (Eval: 1e-122)427337 / leukotriene B4 12-hydroxydehydrogenase /…	chrZ:65036711-65055868 (+) // 89.35 //	NP_001026606.1
GgaAffx.20465.1.S1_s_at	1.27475	ENSGALG00000015177 / guanine nucleotide binding protein (G protein), q polypeptide / GUANINE NUCLEOTIDE BINDING SUBUNIT / NP_001026598.1 / GNAQ* / Guanine nucleotide-binding protein G(q) subunit alpha (Guanine nucleotide-binding protein alpha-q)* / HIGHLY SIMILAR TO Q28294-GNAQ_CANFA Guanine nucleotide-binding protein G(q) subunit alpha - Canis familiaris (Dog) (Eval: 0.0)	chrZ:37356189-37357828 (-) // 93.18 //	NP_001026598.1
Gga.3393.1.S1_at	1.27458	Gg-NM_000170 / GCSP* / GLDC* / Glycine dehydrogenase [decarboxylating], mitochondrial precursor (EC 1.4.4.2) (Glycine decarboxylase) (Glycine cleavage system P- protein)* / HIGHLY SIMILAR TO P15505-GCSP_CHICK Glycine dehydrogenase [decarboxylating], mitochondrial precursor (EC 1.4.4.2) (Glycine decarboxylase) (Glycine cleavage system P-protein) - Gallus gallus (Chicken) (Eval: 1e-33)ENSGALG000000…	chrZ:28557830-28588004 (-) // 88.44 //
Gga.9650.1.S1_at	1.27327	ENSGALG00000015090 / adipose differentiation-related protein / MANNOSE 6 PHOSPHATE RECEPTOR BINDING 1 / NP_001026591.1 / ADFP* / zgc:110411* / HIGHLY SIMILAR TO Q99541-ADFP_HUMAN Adipophilin - Homo sapiens (Human) (Eval: 1e-156)	chrZ:33388514-33390538 (-) // 45.7 //	NP_001026591.1
GgaAffx.12646.1.S1_at	1.27263	427272 / RCJMB04_19o18 / spleen tyrosine kinase / SYK / ENSGALG00000015216 / hypothetical protein LOC427272 / NP_001026601.1 / TYROSINE KINASE SYK EC_2.7.10.2 SPLEEN TYROSINE KINASE / KSYK* / syk* / Tyrosine-protein kinase SYK (EC 2.7.10.2) (Spleen tyrosine kinase)* / HIGHLY SIMILAR TO P43405-KSYK_HUMAN Tyrosine-protein kinase SYK - Homo sapiens (Human) (Eval: 0.0)Gg-NM_003177 / KSYK* / SYK* / Ty…	chrZ:43329246-43382285 (+) // 92.16 //	NP_001026601.1
Gga.956.1.S1_at	1.27246	395326 / NFIL3 / nuclear factor, interleukin 3 regulated / ENSGALG00000015209 / NFIL3_CHICK / NUCLEAR FACTOR INTERLEUKIN 3 REGULATED E4 PROMOTER BINDING 4 / Nuclear factor interleukin-3 regulated protein (E4 promoter binding- protein 4) (cE4BP4 protein) (bZIP protein E4BP4). / NFIL3* / Nuclear factor interleukin-3 regulated protein* / Nuclear factor interleukin-3 regulated protein (E4 promoter bi…	chrZ:43619244-43621119 (-) // 99.15 //
GgaAffx.24520.1.S1_at	1.26972	427168 / SFRS12 / splicing factor, arginine/serine-rich 12 / ENSGALG00000014775 / SFRS12 / SPLICING FACTOR ARGININE/SERINE RICH 12 SERINE ARGININE RICH SPLICING REGULATORY 86 SRRP86 / Splicing factor, arginine/serine-rich 12 (Serine-arginine-rich- splicing regulatory protein 86) (SRrp86) (Splicing regulatory protein 508) (SRrp508). / PR38B* / Pre-mRNA-splicing factor 38B (Sarcoma antigen NY-SAR-2…	chrZ:20283819-20305176 (+) // 100.0 //	SFRS12
Gga.12553.1.S1_s_at	1.2688	Gg-NM_006894 / Dimethylaniline monooxygenase [N-oxide-forming] 3 (EC 1.14.13.8) (Hepatic flavin-containing monooxygenase 3) (FMO 3) (Dimethylaniline oxidase 3) (FMO form 2) (FMO II)* / FMO3* / HIGHLY SIMILAR TO O60774-FMO6_HUMAN Putative dimethylaniline monooxygenase [N-oxide-forming] 6 (EC 1.14.13.8) (Flavin-containing monooxygenase 6) (FMO 6) (Dimethylaniline oxidase 6) - Homo sapiens (Human) (…	chrZ:20213940-20257221 (+) // 98.39 //	ERBB2IP
Gga.16674.1.S1_at	1.26817	427419 / LOC427419 / similar to myosin IIIA; deafness, autosomal recessive 30 / ENSGALG00000002580 /	chrZ:8597142-8600150 (-) // 98.13 //
Gga.3175.1.S1_at	1.26807	ENSGALG00000014786 / Phosphatidylinositol 3-kinase regulatory subunit alpha (PI3-kinase p85-subunit alpha) (PtdIns-3-kinase p85-alpha) (PI3K). / PHOSPHATIDYLINOSITOL 3 KINASE REGULATORY SUBUNIT PI3 KINASE P85 SUBUNIT PTDINS 3 KINASE P85 / PIK3R1 / P85A* / HIGHLY SIMILAR TO P23727-P85A_BOVIN Phosphatidylinositol 3-kinase regulatory subunit alpha - Bos taurus (Bovine) (Eval: 0.0)427171 / phosphoino…	chrZ:21068312-21070082 (+) // 97.44 //	PIK3R1
Gga.16200.1.S1_at	1.26806		chrZ:65060804-65062522 (+) // 77.24 //
Gga.18221.1.S1_at	1.26307		chrZ:41009389-41011321 (+) // 99.59 //
Gga.6053.1.S1_at	1.26057	ENSGALG00000021294 / NIPPED B SCC2 HOMOLOG / HIGHLY SIMILAR TO Q6KC79-NIPBL_HUMAN Nipped-B-like protein - Homo sapiens (Human) (Eval: 0.0)ENSGALG00000003605 / NIPPED B SCC2 HOMOLOG / NIPBL* / Nipped-B-like protein (Delangin) (SCC2 homolog)* / Novel protein similar to vertebrate Nipped-B homolog (Drosophila) (NIPBL) (Fragment)* / HIGHLY SIMILAR TO Q6KC79-NIPBL_HUMAN Nipped-B-like protein - Homo sa…	chrZ:10807607-10818962 (+) // 96.56 // /// chrUn_random:55408237-55419091 (-) // 90.71 //
Gga.8029.1.S1_at	1.2605	ENSGALG00000005831 / DYNEIN INTERMEDIATE CHAIN 1 AXONEMAL AXONEMAL DYNEIN INTERMEDIATE CHAIN 1 / Cytoplasmic dynein 1 intermediate chain 2 (Dynein intermediate chain 2, cytosolic) (DH IC-2) (Cytoplasmic dynein intermediate chain 2)* / DC1I2* / DNAI1* / zgc:158666* / HIGHLY SIMILAR TO Q9UI46-DNAI1_HUMAN Dynein intermediate chain 1, axonemal - Homo sapiens (Human) (Eval: 0.0)768968 / hypothetical p…	chrZ:7390624-7391832 (-) // 85.83 //
Gga.19169.1.S1_at	1.25881		chrZ:22154232-22156340 (-) // 99.43 //
Gga.17317.1.S1_s_at	1.25858	Gg-NM_032823 / Aminopeptidase O (EC 3.4.11.-) (AP-O)* / AMPO* / C9orf3* / HIGHLY SIMILAR TO Q8BXQ6-AMPO_MOUSE Aminopeptidase O (EC 3.4.11.-) (AP-O) - Mus musculus (Mouse) (Eval: 2e-22)418307 / transient receptor potential cation channel, subfamily V, member 6 / TRPV6 / ENSGALG00000014746 / TRANSIENT RECEPTOR POTENTIAL CATION CHANNEL SUBFAMILY V MEMBER OSM 9 TRP CHANNEL VANILLOID RECEPTOR / Transi…	chrZ:41094904-41101596 (+) // 94.14 //
GgaAffx.25664.1.S1_at	1.25758	426852 / LOC426852 / similar to MALT lymphoma associated translocation / ENSGALG00000002872 / MUCOSA ASSOCIATED LYMPHOID TISSUE LYMPHOMA TRANSLOCATION 1 EC_3.4.22.- PARACASPASE / Mucosa-associated lymphoid tissue lymphoma translocation protein 1 (EC 3.4.22.-) (MALT lymphoma-associated translocation) (Paracaspase). / MALT1* / HIGHLY SIMILAR TO Q2TBA3-MALT1_MOUSE Mucosa-associated lymphoid tissue l…	chrZ:698825-726735 (+) // 99.57 //
Gga.10382.1.S1_s_at	1.25611	415607 / adenomatosis polyposis coli / APC / APC1 / ENSGALG00000000220 / Adenomatous polyposis coli 1 (Fragment). / ADENOMATOUS POLYPOSIS COLI APC / Q4A1V5_CHICK / G patch domain-containing protein 1 (Evolutionarily conserved G-patch domain containing protein)* / GPTC1* / Neurofilament heavy polypeptide (NF-H) (Neurofilament triplet H protein) (200 kDa neurofilament protein)* / NFH* / HIGHLY SIMI…	chrZ:45214288-45274849 (-) // 93.24 //	Q4A1V5_CHICK
Gga.10904.1.S1_at	1.25601	ENSGALG00000003432 / AGXT2 / ALANINE GLYOXYLATE AMINOTRANSFERASE 2 EC_2.6.1.- / Alanine--glyoxylate aminotransferase 2, mitochondrial precursor (EC 2.6.1.44) ((R)-3-amino-2-methylpropionate--pyruvate transaminase) (EC 2.6.1.40) (AGT 2) (Beta-alanine-pyruvate aminotransferase) (Beta- ALAAT II) (D-AIBAT). / AGT2* / zgc:114195* / HIGHLY SIMILAR TO Q17QF0-AGT2_BOVIN Alanine--glyoxylate aminotransfera…	chrZ:9938102-9940088 (+) // 99.35 //	AGXT2 / DNAJC21
Gga.4712.2.S1_at	1.25425	ENSGALG00000014846 / 3-oxoacid CoA transferase 1 / NP_001006578.2 / SUCCINYL COA:3 KETOACID COENZYME A TRANSFERASE 1 MITOCHONDRIAL PRECURSOR EC_2.8.3.5 SOMATIC TYPE SUCCINYL COA:3 OXOACID COA TRANSFERASE SCOT S / oxct1* / SCOT* / SCOT2* / Succinyl-CoA:3-ketoacid-coenzyme A transferase 2, mitochondrial precursor (EC 2.8.3.5) (Testis-specific succinyl CoA:3-oxoacid CoA- transferase) (SCOT-t)* / zgc…	chrZ:12606091-12682178 (-) // 99.52 //	NP_001006578.2
Gga.15894.1.S1_at	1.25405	427161 / hypothetical gene supported by CR387024 / LOC427161 /	chrZ:19935764-19943621 (+) // 98.81 //
Gga.20042.1.S1_at	1.25201		chrZ:51511123-51516532 (-) // 98.73 //
GgaAffx.5663.1.S1_at	1.25137	ENSGALG00000023719 / ENSGALG00000018639 / MOTHERS AGAINST DECAPENTAPLEGIC HOMOLOG 6 SMAD 6 MOTHERS AGAINST DPP HOMOLOG 6 SMAD6 / Mothers against decapentaplegic homolog 7 (SMAD 7) (Mothers against DPP homolog 7) (Smad7) (hSMAD7). / SMAD7* / HIGHLY SIMILAR TO O15105-SMAD7_HUMAN Mothers against decapentaplegic homolog 7 - Homo sapiens (Human) (Eval: 7e-107)429683 / SMAD7 / SMAD family member 7 / Gg…	chrZ:1132424-1133259 (+) // 83.96 //
Gga.10808.1.S1_at	1.25053	ENSGALG00000015184 / NP_989568.1 / TRANSDUCIN ENHANCER / transducin-like enhancer of split 4 (E(sp1) homolog, Drosophila) / gro1* / gro2* / Groucho 1 protein (Fragment)* / Groucho 2 protein* / TLE1* / TLE3* / Transducin-like enhancer protein 3 (ESG3)* / HIGHLY SIMILAR TO Q62441-TLE4_MOUSE Transducin-like enhancer protein 4 - Mus musculus (Mouse) (Eval: 0.0)	chrZ:38146685-38147856 (+) // 96.71 //	NP_989568.1
GgaAffx.21769.1.S1_s_at	1.24979	396219 / lipoprotein lipase / LPL / ENSGALG00000015425 / LIPL_CHICK / LIPOPROTEIN LIPASE PRECURSOR EC_3.1.1.34 LPL / HIGHLY SIMILAR TO P11602-LIPL_CHICK Lipoprotein lipase precursor - Gallus gallus (Chicken) (Eval: 0.0)Gg-NM_000237 / LIPL* / Lipoprotein lipase precursor (EC 3.1.1.34) (LPL)* / LPL* / HIGHLY SIMILAR TO P11602-LIPL_CHICK Lipoprotein lipase precursor (EC 3.1.1.34) (LPL) - Gallus gall…	chrZ:53399697-53408327 (-) // 91.02 //
Gga.954.1.S1_at	1.24932	374199 / JAK2 / Janus kinase 2 (a protein tyrosine kinase) / ENSGALG00000015027 / Janus kinase 2 (a protein tyrosine kinase) / NP_001025709.1 / TYROSINE KINASE EC_2.7.10.2 JANUS KINASE JAK / HIGHLY SIMILAR TO O60674-JAK2_HUMAN Tyrosine-protein kinase JAK2 - Homo sapiens (Human) (Eval: 0.0)Gg-NM_004972 / JAK2* / Tyrosine-protein kinase JAK2 (EC 2.7.10.2) (Janus kinase 2) (JAK-2)* / HIGHLY SIMILAR …	chrZ:28062528-28146553 (+) // 97.35 //	NP_001025709.1
GgaAffx.25442.4.S1_s_at	1.24917	427387 / SEMA6A / sema domain, transmembrane domain (TM), and cytoplasmic domain, (semaphorin) 6A / ENSGALG00000002294 / SEMA6A / Semaphorin-6A precursor (Semaphorin VIA) (Sema VIA) (Semaphorin 6A-1) (SEMA6A-1). / SEMAPHORIN PRECURSOR / SEM6B* / Semaphorin-6B precursor (Semaphorin Z) (Sema Z)* / HIGHLY SIMILAR TO Q9H2E6-SEM6A_HUMAN Semaphorin-6A precursor - Homo sapiens (Human) (Eval: 0.0)Gg-NM_0…	chrZ:70721129-70749786 (+) // 100.0 //	SEMA6A
GgaAffx.9480.1.S1_at	1.2471		chrZ:23751500-23752322 (-) // 97.39 //
Gga.6171.2.S1_at	1.24686	ENSGALG00000015631 / Cytochrome c oxidase subunit 7C, mitochondrial precursor (EC 1.9.3.1) (Cytochrome c oxidase polypeptide VIIc). / COX7C* / HIGHLY SIMILAR TO P17665-COX7C_MOUSE Cytochrome c oxidase subunit 7C, mitochondrial precursor - Mus musculus (Mouse) (Eval: 3e-24)431629 / LOC431629 / similar to cytochrome c oxidase subunit VIIc / Gg-NM_001867 / COX7C* / Cytochrome c oxidase polypeptide V…	chrZ:59900915-59904126 (-) // 66.4 //
GgaAffx.24520.2.S1_s_at	1.24433	427168 / SFRS12 / splicing factor, arginine/serine-rich 12 / ENSGALG00000014775 / SFRS12 / SPLICING FACTOR ARGININE/SERINE RICH 12 SERINE ARGININE RICH SPLICING REGULATORY 86 SRRP86 / Splicing factor, arginine/serine-rich 12 (Serine-arginine-rich- splicing regulatory protein 86) (SRrp86) (Splicing regulatory protein 508) (SRrp508). / PR38B* / Pre-mRNA-splicing factor 38B (Sarcoma antigen NY-SAR-2…	chrZ:20283819-20304817 (+) // 95.62 //	SFRS12
GgaAffx.24587.2.S1_s_at	1.24387	Gg-NM_018122 / DARS2* / HIGHLY SIMILAR TO Q8BIP0-SYDM_MOUSE Aspartyl-tRNA synthetase, mitochondrial precursor (EC 6.1.1.12) (Aspartate--tRNA ligase) (AspRS) - Mus musculus (Mouse) (Eval: 2e-19)Gg-NM_152896 / UHRF2* / HIGHLY SIMILAR TO Q7TMI3-UHRF2_MOUSE E3 ubiquitin-protein ligase UHRF2 (EC 6.3.2.-) (Ubiquitin-like PHD and RING finger domain-containing protein 2) (Ubiquitin-like-containing PHD an…	chrZ:28496995-28554102 (+) // 99.1 //	UHRF2
Gga.3961.1.S1_at	1.24033	ENSGALG00000002430 / NP_989530.1 / SURVIVAL MOTOR NEURON / survival of motor neuron 1, telomeric / SMN* / SMN1* / Survival motor neuron protein 1* / Survival motor neuron protein (Component of gems 1) (Gemin-1)* / HIGHLY SIMILAR TO O18870-SMN_BOVIN Survival motor neuron protein - Bos taurus (Bovine) (Eval: 2e-65)ENSGALG00000021397 / SMALL EDRK RICH FACTOR 1 4F5 SMA MODIFIER 1 / SERF1* / SIMILAR T…	chrZ:71152288-71157754 (-) // 91.71 //	NP_989530.1
Gga.13725.1.S1_at	1.23993		chrZ:61186913-61188467 (+) // 97.75 //
Gga.17469.1.S1_s_at	1.23812	404778 / RAD17 / RAD17 homolog (S. pombe) / ENSGALG00000015571 / CELL CYCLE CHECKPOINT RAD17 / NP_998749.1 / RAD17 homolog / Cell cycle checkpoint protein RAD17 (hRad17) (RF-C/activator 1 homolog)* / rad17* / HIGHLY SIMILAR TO Q9XT62-RAD17_CERAE Cell cycle checkpoint protein RAD17 - Cercopithecus aethiops (Green monkey) (Grivet) (Eval: 0.0)	chrZ:62774060-62790439 (+) // 99.1 //	NP_998749.1
GgaAffx.24520.4.S1_s_at	1.22962	427168 / SFRS12 / splicing factor, arginine/serine-rich 12 / ENSGALG00000014775 / SFRS12 / SPLICING FACTOR ARGININE/SERINE RICH 12 SERINE ARGININE RICH SPLICING REGULATORY 86 SRRP86 / Splicing factor, arginine/serine-rich 12 (Serine-arginine-rich- splicing regulatory protein 86) (SRrp86) (Splicing regulatory protein 508) (SRrp508). / PR38B* / Pre-mRNA-splicing factor 38B (Sarcoma antigen NY-SAR-2…	chrZ:20288194-20303662 (+) // 100.0 //	SFRS12
GgaAffx.3390.1.S1_at	1.22935	426804 / WDR32 / WD repeat domain 32 / ENSGALG00000005390 / WDR32 / WD repeat domain 32 / zgc:85718* / HIGHLY SIMILAR TO A2AKB9-WDR32_MOUSE WD repeat-containing protein 32 - Mus musculus (Mouse) (Eval: 0.0)Gg-NM_024345 / WDR32* /	chrZ:74178527-74189597 (+) // 100.0 //	WDR32
Gga.9708.2.S1_a_at	1.2283	427138 / phosphatidic acid phosphatase type 2A / PPAP2A / ENSGALG00000014711 / Lipid phosphate phosphohydrolase 1 (EC 3.1.3.4) (Phosphatidic acid phosphatase 2a) (Phosphatidate phosphohydrolase type 2a) (PAP2a) (PAP- 2a) (PAP2-alpha). / LIPID PHOSPHATE PHOSPHOHYDROLASE EC_3.1.3.4 PHOSPHATIDIC ACID PHOSPHATASE PHOSPHATIDATE PHOSPHOHYDROLASE TYPE PAP PAP2 / PPAP2A / LPP2* / HIGHLY SIMILAR TO O88956…	chrZ:16145633-16202871 (-) // 59.78 //	PPAP2A
Gga.1444.1.S1_at	1.22792	ENSGALG00000017405 / ATRIAL NATRIURETIC PEPTIDE CLEARANCE RECEPTOR PRECURSOR ANP C ANPRC NPR C ATRIAL NATRIURETIC PEPTIDE C TYPE RECEPTOR / NPR3 / ANPRC* / HIGHLY SIMILAR TO P17342-ANPRC_HUMAN Atrial natriuretic peptide clearance receptor precursor - Homo sapiens (Human) (Eval: 0.0)Gg-NM_173156 / Protein SMG7 (SMG-7 homolog) (EST1-like protein C)* / SMG7* / HIGHLY SIMILAR TO Q92540-SMG7_HUMAN Pro…	chrZ:9409225-9449948 (-) // 98.84 //	NPR3
Gga.14009.1.S1_at	1.2273		chrZ:26193119-26193902 (-) // 94.62 //
GgaAffx.9719.1.S1_at	1.22463	427275 / GIN1 / gypsy retrotransposon integrase 1 / ZH2C2 / ENSGALG00000015257 / GIN1 / zinc finger, H2C2 domain containing / HIGHLY SIMILAR TO P10394-POL4_DROME Retrovirus-related Pol polyprotein from transposon 412 [Includes: Protease - Drosophila melanogaster (Fruit fly) (Eval: 3e-24)	chrZ:48953400-48961417 (+) // 100.0 //	GIN1
Gga.17829.1.S1_at	1.22459		chrZ:71117863-71118858 (+) // 95.43 //
Gga.6797.1.S1_at	1.22201	ENSGALG00000015656 / A KINASE ANCHOR 2 KINASE A ANCHORING 2 PRKA2 AKAP 2 AKAP KL / PALM2-AKAP2 / Paralemmin-2. / AKAP2* / PALM2* / HIGHLY SIMILAR TO Q9Y2D5-AKAP2_HUMAN A-kinase anchor protein 2 - Homo sapiens (Human) (Eval: 0.0)Gg-NM_145034 / HIGHLY SIMILAR TO Q8BYU6-TOIP2_MOUSE Torsin-1A-interacting protein 2 - Mus musculus (Mouse) (Eval: 6e-82)	chrZ:64391157-64391591 (+) // 99.54 //	PALM2-AKAP2
Gga.16059.1.S1_at	1.21892	Gg-NM_003829 / MPDZ* / Multiple PDZ domain protein (Multi PDZ domain protein 1) (Multi-PDZ- domain protein 1)* / HIGHLY SIMILAR TO O75970-MPDZ_HUMAN Multiple PDZ domain protein (Multi-PDZ domain protein 1) - Homo sapiens (Human) (Eval: 2e-30)427360 / LOC427360 / similar to multi PDZ domain protein MUPP1 /	chrZ:30735442-30755205 (-) // 70.16 //
Gga.4389.1.S1_a_at	1.21866	ENSGALG00000015082 / 40S ribosomal protein S6. / 40S RIBOSOMAL S6 / RS6_CHICK / RS6* / zgc:92237* / HIGHLY SIMILAR TO P47838-RS6_CHICK 40S ribosomal protein S6 - Gallus gallus (Chicken) (Eval: 1e-105)396148 / ribosomal protein S6 / RPS6 / Gg-NM_001010 / 40S ribosomal protein S6 (Phosphoprotein NP33)* / RPS6* / RS6* / SIMILAR TO Q5E995-RS6_BOVIN 40S ribosomal protein S6 - Bos taurus (Bovine) (Eval…	chrZ:33519934-33523885 (-) // 95.41 //
Gga.135.3.S1_a_at	1.21639	373906 / neuregulin 1 / NRG1 / ENSGALG00000015422 / NRG1_CHICK / Pro-neuregulin-1, membrane-bound isoform precursor (Pro-NRG1) [Contains: Neuregulin-1 (Acetylcholine receptor-inducing activity) (ARIA)]. / PRO NEUREGULIN MEMBRANE BOUND PRECURSOR PRO [CONTAINS: NEUREGULIN AND DERIVED ] / nrg1* / NRG3* / HIGHLY SIMILAR TO Q05199-NRG1_CHICK Pro-neuregulin-1, membrane-bound isoform precursor - Gallus …	chrZ:52836705-53122961 (-) // 94.98 //
Gga.5532.1.S1_at	1.21398	ENSGALG00000002014 / SMU1_CHICK / SMU 1 SUPPRESSOR OF MEC 8 AND UNC 52 HOMOLOG / Smu-1 suppressor of mec-8 and unc-52 protein homolog. / SMU1* / WDR5* / WDR82* / WD repeat protein 5 (BMP2-induced 3-kb gene protein)* / WD repeat protein 82* / HIGHLY SIMILAR TO Q5ZME8-SMU1_CHICK Smu-1 suppressor of mec-8 and unc-52 protein homolog - Gallus gallus (Chicken) (Eval: 0.0)427377 / SMU1 / smu-1 suppresso…	chrZ:68683239-68694826 (-) // 98.24 //
Gga.1530.1.S1_at	1.21311		chrZ:66901480-66902212 (-) // 99.59 //
Gga.9756.1.S1_at	1.21128	427339 / EDG2 / endothelial differentiation, lysophosphatidic acid G-protein-coupled receptor, 2 / ENSGALG00000015729 / Lysophosphatidic acid receptor Edg-2 (LPA receptor 1) (LPA-1). / SPHINGOSINE 1 PHOSPHATE RECEPTOR EDG SPHINGOSINE 1 PHOSPHATE RECEPTOR / EDG2* / Edg2 protein* / EDG7* / HIGHLY SIMILAR TO P46628-EDG2_SHEEP Lysophosphatidic acid receptor Edg-2 - Ovis aries (Sheep) (Eval: 0.0)Gg-NM…	chrZ:65372446-65416011 (-) // 93.18 //
Gga.5622.1.S1_at	1.21045	ENSGALG00000014786 / Phosphatidylinositol 3-kinase regulatory subunit alpha (PI3-kinase p85-subunit alpha) (PtdIns-3-kinase p85-alpha) (PI3K). / PHOSPHATIDYLINOSITOL 3 KINASE REGULATORY SUBUNIT PI3 KINASE P85 SUBUNIT PTDINS 3 KINASE P85 / PIK3R1 / P85A* / HIGHLY SIMILAR TO P23727-P85A_BOVIN Phosphatidylinositol 3-kinase regulatory subunit alpha - Bos taurus (Bovine) (Eval: 0.0)427171 / phosphoino…	chrZ:21070127-21071316 (+) // 92.49 //	PIK3R1
Gga.16298.1.S1_s_at	1.20614	Gg-NM_024077 / SEBP2* / SECIS-binding protein 2 (Selenocysteine insertion sequence-binding protein 2)* / SECISBP2* / SIMILAR TO Q96T21-SEBP2_HUMAN SECIS-binding protein 2 - Homo sapiens (Human) (Eval: 1e-08)426815 / SECIS binding protein 2 / SECISBP2 / ENSGALG00000010694 / SECIS BINDING 2 SELENOCYSTEINE INSERTION SEQUENCE BINDING 2 / SECIS-binding protein 2 (Selenocysteine insertion sequence-bind…	chrZ:42837450-42854062 (+) // 96.49 //	SECISBP2
GgaAffx.9763.1.S1_s_at	1.20574	427282 / RCJMB04_24g5 / TRIM14 / tripartite motif-containing 14 / Gg-NM_033219 / TRI14* / TRIM14* / Tripartite motif protein 14* / HIGHLY SIMILAR TO Q8BVW3-TRI14_MOUSE Tripartite motif-containing protein 14 (PU.1-binding protein) - Mus musculus (Mouse) (Eval: 7e-36)ENSGALG00000015315 / NP_001026602.1 / TRIPARTITE MOTIF CONTAINING 14 / tripartite motif protein TRIM14 / E3 ubiquitin-protein ligase …	chrZ:50911048-50918895 (+) // 98.23 //	NP_001026602.1
Gga.7709.1.S1_at	1.20537	ENSGALG00000012608 / MYOSIN LIGHT CHAIN KINASE MUSCLE EC_2.7.11.18 / DAPK1* / Death-associated protein kinase 1 (EC 2.7.11.1) (DAP kinase 1)* / HIGHLY SIMILAR TO P53355-DAPK1_HUMAN Death-associated protein kinase 1 - Homo sapiens (Human) (Eval: 0.0)427465 / DAPK1 / death-associated protein kinase 1 / Gg-NM_004938 / DAPK1* / Death-associated protein kinase 1 (EC 2.7.11.1) (DAP kinase 1)* / HIGHLY …	chrZ:40878929-40880983 (+) // 97.73 //
Gga.7731.1.S1_at	1.20528		chrZ:16361946-16363056 (-) // 80.55 //
GgaAffx.12853.1.S1_s_at	1.20187	416383 / PIAS2 / protein inhibitor of activated STAT, 2 / RCJMB04_24l12 / ENSGALG00000001843 / E3 SUMO LIGASE INHIBITOR OF ACTIVATED STAT / NP_001025797.1 / protein inhibitor of activated STAT X / E3 SUMO-protein ligase PIAS2 (Protein inhibitor of activated STAT2) (Protein inhibitor of activated STAT x) (Msx-interacting zinc finger protein) (Miz1) (DAB2-interacting protein) (DIP) (Androgen recept…	chrZ:1560805-1589686 (+) // 67.36 //	NP_001025797.1
Gga.15339.1.S1_s_at	1.20142	427424 / ZFR / zinc finger RNA binding protein / ENSGALG00000003235 / SPERMATID PERINUCLEAR RNA BINDING / zfr* / HIGHLY SIMILAR TO Q5ZIL4-STRBP_CHICK Spermatid perinuclear RNA-binding protein - Gallus gallus (Chicken) (Eval: 1e-94)Gg-NM_016107 / SIMILAR TO Q5ZIL4-STRBP_CHICK Spermatid perinuclear RNA-binding protein - Gallus gallus (Chicken) (Eval: 2e-09)	chrZ:9118052-9126066 (-) // 84.84 //
GgaAffx.2087.1.S1_at	1.2011	427431 / RAI14 / retinoic acid induced 14 / ENSGALG00000003353 / UVEAL AUTOANTIGEN WITH COILED COIL DOMAINS AND ANKYRIN REPEATS / Ankycorbin (Ankyrin repeat and coiled-coil structure-containing protein) (Retinoic acid-induced protein 14) (Novel retinal pigment epithelial cell protein)* / Hypothetical protein (Fragment)* / RAI14* / HIGHLY SIMILAR TO Q9P0K7-RAI14_HUMAN Ankycorbin - Homo sapiens (Hu…	chrZ:9863220-9900792 (+) // 99.93 //
Gga.17560.1.S1_at	1.20062	431583 / erbb2 interacting protein / ERBB2IP / ENSGALG00000014773 / ERBB2IP / LEUCINE RICH REPEAT / Protein LAP2 (Erbb2-interacting protein) (Erbin) (Densin-180-like protein). / LAP2* / HIGHLY SIMILAR TO Q96RT1-LAP2_HUMAN Protein LAP2 - Homo sapiens (Human) (Eval: 0.0)	chrZ:20256224-20257350 (+) // 98.94 //	ERBB2IP
Gga.17109.1.S1_at	1.20056		chrZ:43617150-43618750 (-) // 98.88 //
Gga.12383.1.S1_at	1.19962	427214 / corticotropin releasing hormone binding protein / CRHBP / ENSGALG00000014994 / CORTICOTROPIN RELEASING FACTOR BINDING PRECURSOR CRF BINDING CRF BP CORTICOTROPIN RELEASING HORMONE BINDING CRH BP / Corticotropin-releasing factor-binding protein precursor (CRF-binding protein) (CRF-BP) (Corticotropin-releasing hormone-binding protein) (CRH-BP). / CRHBP* / zgc:91905* / HIGHLY SIMILAR TO P243…	chrZ:22820329-22828750 (-) // 97.3 //
Gga.16288.1.S1_at	1.19962	Gg-NM_001017969 / 427227 / LOC427227 / similar to KIAA2026 protein / ENSGALG00000015047 / K2026* / Uncharacterized protein KIAA2026* / HIGHLY SIMILAR TO Q5HYC2-K2026_HUMAN Uncharacterized protein KIAA2026 - Homo sapiens (Human) (Eval: 2e-112)	chrZ:28358915-28360292 (-) // 97.57 //
Gga.9720.1.S1_at	1.19807	374159 / ATP5A1 / ATP5A1W|ATP5A1Z / ATP synthase, H+ transporting, mitochondrial F1 complex, alpha subunit 1, cardiac muscle / ENSGALG00000014644 / ATP synthase, H+ transporting, mitochondrial F1 complex, alpha subunit / ATP SYNTHASE SUBUNIT ALPHA MITOCHONDRIAL PRECURSOR EC_3.6.3.14 / NP_989617.1 / HIGHLY SIMILAR TO Q5R546-ATPA_PONPY ATP synthase subunit alpha, mitochondrial precursor - Pongo pyg…	chrZ:1940125-1946504 (+) // 83.57 //	NP_989617.1
GgaAffx.12379.1.S1_s_at	1.1974	426856 / asparaginyl-tRNA synthetase / NARS / RCJMB04_13p14 / ENSGALG00000003087 / asparaginyl-tRNA synthetase / ASPARAGINYL TRNA SYNTHETASE EC_6.1.1.22 ASPARAGINE TRNA LIGASE ASNRS / NP_001026571.1 / Asparaginyl-tRNA synthetase, cytoplasmic (EC 6.1.1.22) (Asparagine-- tRNA ligase) (AsnRS)* / SYNC* / HIGHLY SIMILAR TO O43776-SYNC_HUMAN Asparaginyl-tRNA synthetase, cytoplasmic - Homo sapiens (Huma…	chrZ:252566-263889 (+) // 96.04 //	NP_001026571.1
GgaAffx.11509.1.S1_at	1.19189	427283 / N-acetylneuraminic acid synthase (sialic acid synthase) / NANS / ENSGALG00000015320 / N-acetylneuraminic acid synthase (sialic acid synthase) / NP_001007976.1 / SIALIC ACID SYNTHASE N ACETYLNEURAMINATE SYNTHASE EC_2.5.1.56 N ACETYLNEURAMINIC ACID SYNTHASE N ACETYLNEURAMINATE 9 PHOSPHATE SYNTHASE EC_2.5.1.- 57 N ACETYLNEURAMINIC ACID PHOSPHATE SYNTHASE / zgc:77126* / HIGHLY SIMILAR TO Q9N…	chrZ:50920777-50930436 (-) // 97.23 // /// chrZ:50938708-50940452 (-) // 63.68 //	NP_001007976.1
Gga.7387.1.S1_at	1.19173		chrZ:15811456-15811851 (+) // 97.25 //
GgaAffx.7984.1.S1_at	1.19084	Gg-NM_152573 / RASEF* / SIMILAR TO P40392-RIC1_ORYSA Ras-related protein RIC1 - Oryza sativa (Rice) (Eval: 4e-06)ENSGALG00000012576 / RAS AND EF HAND DOMAIN CONTAINING / RASEF* / HIGHLY SIMILAR TO Q8IZ41-RASEF_HUMAN RAS and EF-hand domain-containing protein - Homo sapiens (Human) (Eval: 0.0)	chrZ:39183853-39190105 (-) // 100.0 //
Gga.4712.1.S1_a_at	1.18818	ENSGALG00000014846 / 3-oxoacid CoA transferase 1 / NP_001006578.2 / SUCCINYL COA:3 KETOACID COENZYME A TRANSFERASE 1 MITOCHONDRIAL PRECURSOR EC_2.8.3.5 SOMATIC TYPE SUCCINYL COA:3 OXOACID COA TRANSFERASE SCOT S / oxct1* / SCOT* / SCOT2* / Succinyl-CoA:3-ketoacid-coenzyme A transferase 2, mitochondrial precursor (EC 2.8.3.5) (Testis-specific succinyl CoA:3-oxoacid CoA- transferase) (SCOT-t)* / zgc…	chrZ:12594284-12595190 (-) // 99.23 //	NP_001006578.2
Gga.7182.1.S1_at	1.1867		chrZ:74222804-74223819 (+) // 46.83 //
Gga.8814.1.S1_s_at	1.1867	427283 / N-acetylneuraminic acid synthase (sialic acid synthase) / NANS / ENSGALG00000015320 / N-acetylneuraminic acid synthase (sialic acid synthase) / NP_001007976.1 / SIALIC ACID SYNTHASE N ACETYLNEURAMINATE SYNTHASE EC_2.5.1.56 N ACETYLNEURAMINIC ACID SYNTHASE N ACETYLNEURAMINATE 9 PHOSPHATE SYNTHASE EC_2.5.1.- 57 N ACETYLNEURAMINIC ACID PHOSPHATE SYNTHASE / zgc:77126* / HIGHLY SIMILAR TO Q9N…	chrZ:50920784-50922426 (-) // 99.92 // /// chrZ:50938730-50940374 (-) // 98.52 //	NP_001007976.1
Gga.10660.2.S1_at	1.18662	427150 / PLK2 / polo-like kinase 2 (Drosophila) / ENSGALG00000014725 / SERINE/THREONINE KINASE EC_2.7.11.21 POLO KINASE PLK / Serine/threonine-protein kinase PLK2 (EC 2.7.11.21) (Polo-like kinase 1) (PLK-2) (Serine/threonine-protein kinase SNK) (Serum-inducible kinase). / PLK2* / HIGHLY SIMILAR TO P53351-PLK2_MOUSE Serine/threonine-protein kinase PLK2 - Mus musculus (Mouse) (Eval: 0.0)Gg-NM_00662…	chrZ:17389450-17395404 (-) // 99.79 //
Gga.12603.1.S1_at	1.18607	427164 / TRIM23 / tripartite motif-containing 23 / ENSGALG00000014765 / ADP RIBOSYLATION FACTOR / GTP-binding protein ARD-1 (ADP-ribosylation factor domain protein 1) (Tripartite motif-containing protein 23) (RING finger protein 46). / TRIM23 / ARD1* / ARF1* / zgc:153463* / HIGHLY SIMILAR TO P36406-ARD1_HUMAN GTP-binding protein ARD-1 - Homo sapiens (Human) (Eval: 0.0)Gg-NM_001656 / ARD1* / GTP-b…	chrZ:20000019-20018384 (-) // 99.84 //	TRIM23
Gga.8072.1.S1_s_at	1.1809	769342 / iron-sulfur cluster assembly 1 homolog (S. cerevisiae) / ISCA1 / ENSGALG00000012606 / IRON SULFUR CLUSTER ASSEMBLY 1 HOMOLOG MITOCHONDRIAL PRECURSOR HESB DOMAIN CONTAINING 2 IRON SULFUR ASSEMBLY ISCA / Iron-sulfur cluster assembly 1 homolog, mitochondrial precursor (HESB- like domain-containing protein 2) (Iron sulfur assembly protein IscA). / ISCA1_CHICK / ISCA1* / zgc:114185* / HIGHLY …	chrZ:40316617-40321852 (-) // 95.37 //
Gga.1368.1.S2_at	1.17879	396223 / lamin B1 / LMNB1 / ENSGALG00000014692 / INTERMEDIATE FILAMENT / Lamin-B1. / LMNB1_CHICK / lmnb1* / HIGHLY SIMILAR TO P14731-LMNB1_CHICK Lamin-B1 - Gallus gallus (Chicken) (Eval: 0.0)Gg-NM_005573 / Lamin-B1* / LMNB1* / HIGHLY SIMILAR TO P14731-LMNB1_CHICK Lamin-B1 - Gallus gallus (Chicken) (Eval: 3e-31)	chrZ:55080955-55105622 (+) // 96.91 //
GgaAffx.12839.1.S1_at	1.17732	ENSGALG00000015320 / N-acetylneuraminic acid synthase (sialic acid synthase) / NP_001007976.1 / SIALIC ACID SYNTHASE N ACETYLNEURAMINATE SYNTHASE EC_2.5.1.56 N ACETYLNEURAMINIC ACID SYNTHASE N ACETYLNEURAMINATE 9 PHOSPHATE SYNTHASE EC_2.5.1.- 57 N ACETYLNEURAMINIC ACID PHOSPHATE SYNTHASE / zgc:77126* / HIGHLY SIMILAR TO Q9NR45-SIAS_HUMAN Sialic acid synthase - Homo sapiens (Human) (Eval: 3e-177)E…	chrZ:50910990-50919001 (+) // 98.9 //	NP_001007976.1 / NP_001026602.1
Gga.3410.1.S1_at	1.17674	Gg-NM_000997 / 60S ribosomal protein L37 (G1.16)* / RL37* / RPL37* / ENSGALG00000014833 / 60S RIBOSOMAL L37 / 60S ribosomal protein L37 (G1.16). / RL37* / rpl37* / HIGHLY SIMILAR TO P61927-RL37_HUMAN 60S ribosomal protein L37 - Homo sapiens (Human) (Eval: 3e-23)427186 / ribosomal protein L37 / RPL37 /	chrZ:12331416-12334419 (-) // 98.42 //
Gga.3961.1.S2_s_at	1.17634	ENSGALG00000002430 / NP_989530.1 / SURVIVAL MOTOR NEURON / survival of motor neuron 1, telomeric / SMN* / SMN1* / Survival motor neuron protein 1* / Survival motor neuron protein (Component of gems 1) (Gemin-1)* / HIGHLY SIMILAR TO O18870-SMN_BOVIN Survival motor neuron protein - Bos taurus (Bovine) (Eval: 2e-65)374025 / SMN / SMN1 / survival of motor neuron 1, telomeric /	chrZ:71152288-71157754 (-) // 91.71 //	NP_989530.1
GgaAffx.24516.1.S1_s_at	1.1759	431583 / erbb2 interacting protein / ERBB2IP / ENSGALG00000014773 / ERBB2IP / LEUCINE RICH REPEAT / Protein LAP2 (Erbb2-interacting protein) (Erbin) (Densin-180-like protein). / LAP2* / HIGHLY SIMILAR TO Q96RT1-LAP2_HUMAN Protein LAP2 - Homo sapiens (Human) (Eval: 0.0)Gg-NM_018695 / ERBB2IP* / LAP2* / LAP2 protein (Erbb2-interacting protein) (Erbin) (Densin-180-like protein)* / HIGHLY SIMILAR TO …	chrZ:20196199-20255418 (+) // 100.0 //	ERBB2IP
Gga.9908.2.S1_at	1.17365	427307 / mitochondrial ribosomal protein L50 / MRPL50 / ENSGALG00000015544 / ALDOB_CHICK / Fructose-bisphosphate aldolase B (EC 4.1.2.13) (Liver-type aldolase). / FRUCTOSE BISPHOSPHATE ALDOLASE EC_4.1.2.13 TYPE ALDOLASE / ALDOA* / ALDOB* / ALDOC* / Fructose-bisphosphate aldolase A (EC 4.1.2.13) (Muscle-type aldolase) (Lung cancer antigen NY-LU-1)* / Fructose-bisphosphate aldolase C (EC 4.1.2.13) …	chrZ:63710387-63711148 (+) // 94.7 //
Gga.4319.1.S1_at	1.17233	ENSGALG00000002548 / TALIN / Talin-1. / TLN1 / HIGHLY SIMILAR TO P54939-TLN1_CHICK Talin-1 - Gallus gallus (Chicken) (Eval: 0.0)395194 / talin 1 / TLN1 / Gg-NM_006289 / HIGHLY SIMILAR TO P54939-TLN1_CHICK Talin-1 - Gallus gallus (Chicken) (Eval: 8e-140)	chrZ:8512626-8542663 (+) // 81.5 //	TLN1
Gga.2855.1.S1_at	1.17154	Gg-NM_014282 / HABP4* / HIGHLY SIMILAR TO Q9I9R0-HABP4_CHICK Intracellular hyaluronan-binding protein 4 (IHABP4) - Gallus gallus (Chicken) (Eval: 1e-16)395444 / HABP4 / hyaluronan binding protein 4 / ENSGALG00000012628 / HABP4_CHICK / Intracellular hyaluronan-binding protein 4 (IHABP4). / PLASMINOGEN ACTIVATOR INHIBITOR 1 RNA BINDING PAI1 RNA BINDING 1 PAI RBP1 SERPINE1 BINDING 1 / HABP4* / Intra…	chrZ:41679664-41701846 (+) // 94.42 //
Gga.4139.1.S1_at	1.17107	Gg-NM_002197 / ACO1* / IREB1* / Iron-responsive element-binding protein 1 (IRE-BP 1) (Iron regulatory protein 1) (IRP1) (Ferritin repressor protein) (Aconitate hydratase) (EC 4.2.1.3) (Citrate hydro-lyase) (Aconitase)* / HIGHLY SIMILAR TO Q90875-IREB1_CHICK Iron-responsive element-binding protein (IRE-BP) (Iron regulatory protein) (IRP) (Ferritin repressor protein) (Aconitate hydratase) (EC 4.2.1…	chrZ:69043727-69081431 (+) // 99.42 //
Gga.17567.1.S1_at	1.16913		chrZ:31683022-31684728 (-) // 93.88 //
Gga.19614.1.S1_at	1.16728	Gg-NM_173797 / PAPD4* / ENSGALG00000014810 / PAP associated domain containing 4 / PAPD4 / zgc:110560* / HIGHLY SIMILAR TO Q5VYS8-ZCHC6_HUMAN Zinc finger CCHC domain-containing protein 6 - Homo sapiens (Human) (Eval: 1e-24)427178 / LOC427178 / similar to RIKEN cDNA 8030446C20 /	chrZ:21599064-21614031 (-) // 98.31 //	PAPD4
GgaAffx.12079.1.S1_at	1.16476	427156 / KIF2A / kinesin heavy chain member 2A / RCJMB04_9a7 / Gg-NM_004520 / KIF2* / Kinesin-like protein KIF2 (Kinesin-2) (HK2)* / HIGHLY SIMILAR TO O00139-KIF2A_HUMAN Kinesin-like protein KIF2A (Kinesin-2) (HK2) - Homo sapiens (Human) (Eval: 2e-30)ENSGALG00000014737 / KINESIN / kinesin heavy chain member 2A / NP_001034401.1 / KIF2A* / KIF2C* / Kinesin-like protein KIF2A (Kinesin-2) (HK2)* / HI…	chrZ:18823679-18861643 (+) // 92.79 //	NP_001034401.1
Gga.18884.1.S1_at	1.16279		chrZ:728122-729598 (+) // 87.43 //
Gga.12853.1.S1_at	1.16117	427305 / TMEM38B / transmembrane protein 38B / ENSGALG00000015447 / TMEM38B / TRANSMEMBRANE / Transmembrane protein 38B. / HIGHLY SIMILAR TO Q28FA9-TM38B_XENTR Trimeric intracellular cation channel type B - Xenopus tropicalis (Western clawed frog) (Silurana tropicalis) (Eval: 5e-104)Gg-NM_018112 / TMEM38B* / SIMILAR TO Q3TMP8-TM38A_MOUSE Transmembrane protein 38A - Mus musculus (Mouse) (Eval: 1e-…	chrZ:53989420-54004532 (+) // 99.25 //	TMEM38B
GgaAffx.9496.1.S1_at	1.16112	427208 / ANKRD31 / ankyrin repeat domain 31 / ENSGALG00000014946 / ANKYRIN REPEAT DOMAIN CONTAINING ANKYRIN REPEAT CONTAINING COFACTOR 1 / Ankyrin repeat domain-containing protein 31 (Fragment)* / HIGHLY SIMILAR TO Q6UB99-ANR11_HUMAN Ankyrin repeat domain-containing protein 11 - Homo sapiens (Human) (Eval: 4e-22)	chrZ:23513854-23516139 (+) // 100.0 //
Gga.18764.1.S1_at	1.16005	ENSGALG00000023087 /	chrZ:62582356-62583834 (+) // 99.53 //
GgaAffx.25283.1.S1_at	1.15815	ENSGALG00000000215 / DECAPPING ENZYME 2 EC 3 / mRNA-decapping enzyme 2 (EC 3.-.-.-) (hDpc) (Nucleoside diphosphate- linked moiety X motif 20) (Nudix motif 20). / DCP2* / HIGHLY SIMILAR TO Q8IU60-DCP2_HUMAN mRNA-decapping enzyme 2 - Homo sapiens (Human) (Eval: 5e-176)Gg-NM_152624 / DCP2* / mRNA decapping enzyme 2 (EC 3.-.-.-) (hDpc) (Nucleoside diphosphate- linked moiety X motif 20) (Nudix motif 2…	chrZ:45111054-45135593 (-) // 100.0 //
GgaAffx.11539.1.S1_s_at	1.15603	427377 / SMU1 / smu-1 suppressor of mec-8 and unc-52 homolog (C. elegans) / ENSGALG00000002014 / SMU1_CHICK / SMU 1 SUPPRESSOR OF MEC 8 AND UNC 52 HOMOLOG / Smu-1 suppressor of mec-8 and unc-52 protein homolog. / SMU1* / WDR5* / WDR82* / WD repeat protein 5 (BMP2-induced 3-kb gene protein)* / WD repeat protein 82* / HIGHLY SIMILAR TO Q5ZME8-SMU1_CHICK Smu-1 suppressor of mec-8 and unc-52 protein …	chrZ:68683598-68694813 (-) // 99.3 //
GgaAffx.12924.1.S1_at	1.15351	415610 / SLC25A46 / solute carrier family 25, member 46 / ENSGALG00000000253 / S2546_CHICK / SOLUTE CARRIER FAMILY 25 MEMBER 46 / S2546* / slc25a46* / HIGHLY SIMILAR TO Q5ZIG3-S2546_CHICK Solute carrier family 25 member 46 - Gallus gallus (Chicken) (Eval: 0.0)Gg-NM_138773 /	chrZ:46002375-46016365 (-) // 97.38 //
GgaAffx.24516.2.S1_s_at	1.15294	Gg-NM_006894 / Dimethylaniline monooxygenase [N-oxide-forming] 3 (EC 1.14.13.8) (Hepatic flavin-containing monooxygenase 3) (FMO 3) (Dimethylaniline oxidase 3) (FMO form 2) (FMO II)* / FMO3* / HIGHLY SIMILAR TO O60774-FMO6_HUMAN Putative dimethylaniline monooxygenase [N-oxide-forming] 6 (EC 1.14.13.8) (Flavin-containing monooxygenase 6) (FMO 6) (Dimethylaniline oxidase 6) - Homo sapiens (Human) (…	chrZ:20196205-20254828 (+) // 100.0 //	ERBB2IP
Gga.10625.1.S1_at	1.1421	ENSGALG00000014845 / PHOSPHATIDYLINOSITOL SPECIFIC PHOSPHOLIPASE C X DOMAIN CONTAINING 1 PI PLC X DOMAIN CONTAINING 1 / phosphatidylinositol-specific phospholipase C, X domain containing 3 / PLCX1* / plcxd3* / HIGHLY SIMILAR TO A6QNU9-PLCX3_BOVIN Phosphatidylinositol-specific phospholipase C X domain-containing protein 3 - Bos taurus (Bovine) (Eval: 2e-167)Gg-NM_001005473 /	chrZ:12436583-12527449 (-) // 87.09 //
Gga.523.1.S1_at	1.13949	ENSGALG00000012610 / Cathepsin L (EC 3.4.22.15) [Contains: Cathepsin L heavy chain; Cathepsin L light chain] (Fragments). / CATL_CHICK / Cathepsin L2 precursor (EC 3.4.22.43) (Cathepsin V) (Cathepsin U)* / Cathepsin L precursor (EC 3.4.22.15) (Major excreted protein) (MEP) [Contains: Cathepsin L heavy chain; Cathepsin L light chain]* / CATL* / CATL2* / CATM* / ctsl1a* / ctsl1b* / ctsll* / TEST2* …	chrZ:40910612-40916034 (+) // 98.23 //
Gga.18411.1.A1_at	1.13943	ENSGALG00000014999 / Claustrin. / MICROTUBULE ASSOCIATED MAP [CONTAINS: MAP1 LIGHT CHAIN / Q90784_CHICK / HIGHLY SIMILAR TO P46821-MAP1B_HUMAN Microtubule-associated protein 1B - Homo sapiens (Human) (Eval: 0.0)	chrZ:26194448-26195156 (+) // 77.06 //	Q90784_CHICK
Gga.9568.1.S1_at	1.13874	427226 / hypothetical LOC427226 / LOC427226 / ENSGALG00000015036 / KIAA1432. / HIGHLY SIMILAR TO Q09417-YRM8_CAEEL Uncharacterized WD repeat-containing protein R06F6.8 - Caenorhabditis elegans (Eval: 4e-141)Gg-NM_020829 / HIGHLY SIMILAR TO Q09417-YRM8_CAEEL Hypothetical WD repeat protein R06F6.8 - Caenorhabditis elegans (Eval: 8e-59)	chrZ:28248940-28283349 (+) // 96.01 //
Gga.9708.1.S1_at	1.13747	427138 / phosphatidic acid phosphatase type 2A / PPAP2A / ENSGALG00000014711 / Lipid phosphate phosphohydrolase 1 (EC 3.1.3.4) (Phosphatidic acid phosphatase 2a) (Phosphatidate phosphohydrolase type 2a) (PAP2a) (PAP- 2a) (PAP2-alpha). / LIPID PHOSPHATE PHOSPHOHYDROLASE EC_3.1.3.4 PHOSPHATIDIC ACID PHOSPHATASE PHOSPHATIDATE PHOSPHOHYDROLASE TYPE PAP PAP2 / PPAP2A / LPP2* / HIGHLY SIMILAR TO O88956…	chrZ:16144682-16202671 (-) // 60.72 //	PPAP2A
GgaAffx.11892.1.S1_at	1.13493	Gg-NM_014857 / Gg-NM_033222 / PC4 and SFRS1-interacting protein (Lens epithelium-derived growth factor) (Transcriptional coactivator p75/p52) (Dense fine speckles 70 kDa protein) (DFS 70) (CLL-associated antigen KW-7)* / PSIP1* / SIMILAR TO Q5XXA9-PSIP1_CHICK Lens epithelium-derived growth factor - Gallus gallus (Chicken) (Eval: 5e-06)ENSGALG00000015105 / DERIVED GROWTH FACTOR / Lens epithelium-d…	chrZ:31672213-31708675 (-) // 93.49 //
Gga.2374.1.S1_at	1.13468	427168 / SFRS12 / splicing factor, arginine/serine-rich 12 /	chrZ:20305528-20307796 (+) // 95.64 //
Gga.16331.1.S1_at	1.1329		chrZ:62450010-62451434 (-) // 94.98 //
Gga.17293.1.S1_s_at	1.13198	769342 / iron-sulfur cluster assembly 1 homolog (S. cerevisiae) / ISCA1 / ENSGALG00000012606 / IRON SULFUR CLUSTER ASSEMBLY 1 HOMOLOG MITOCHONDRIAL PRECURSOR HESB DOMAIN CONTAINING 2 IRON SULFUR ASSEMBLY ISCA / Iron-sulfur cluster assembly 1 homolog, mitochondrial precursor (HESB- like domain-containing protein 2) (Iron sulfur assembly protein IscA). / ISCA1_CHICK / ISCA1* / zgc:114185* / HIGHLY …	chrZ:40315784-40316770 (-) // 99.4 //
GgaAffx.21682.1.S1_at	1.13166	ENSGALG00000002165 / UNC13B / Unc-13 homolog B (Munc13-2) (munc13). / UNC 13 HOMOLOG MUNC13 / si:dkey-110c1.7* / UN13A* / UN13B* / Unc-13 homolog A (Munc13-1)* / HIGHLY SIMILAR TO O14795-UN13B_HUMAN Protein unc-13 homolog B - Homo sapiens (Human) (Eval: 0.0)	chrZ:8242273-8243479 (+) // 96.27 //	UNC13B
Gga.2129.1.S1_s_at	1.13123	Gg-NM_005909 / MAP1B* / Microtubule-associated protein 1B (MAP 1B) [Contains: MAP1 light chain LC1]* / HIGHLY SIMILAR TO P46821-MAP1B_HUMAN Microtubule-associated protein 1B (MAP 1B) [Contains: MAP1 light chain LC1] - Homo sapiens (Human) (Eval: 4e-38)ENSGALG00000014999 / Claustrin. / MICROTUBULE ASSOCIATED MAP [CONTAINS: MAP1 LIGHT CHAIN / Q90784_CHICK / HIGHLY SIMILAR TO P46821-MAP1B_HUMAN Micr…	chrZ:26203353-26266018 (-) // 83.39 //	Q90784_CHICK
Gga.13563.1.S1_at	1.13036		chrZ:17571192-17572803 (+) // 96.72 //
Gga.4041.1.S1_a_at	1.12842	Gg-NM_003329 / THIO* / Thioredoxin (ATL-derived factor) (ADF) (Surface-associated sulphydryl protein) (SASP)* / TXN* / HIGHLY SIMILAR TO P08629-THIO_CHICK Thioredoxin (Trx) - Gallus gallus (Chicken) (Eval: 5e-13)ENSGALG00000015704 / THIO_CHICK / THIOREDOXIN / Thioredoxin (Trx). / THIO* / Thioredoxin (Trx) (ATL-derived factor) (ADF) (Surface-associated sulphydryl protein) (SASP)* / zgc:56493* / zg…	chrZ:65067417-65073529 (-) // 98.45 //
GgaAffx.9807.1.S1_at	1.12529	427297 / LOC427297 / similar to golgi-associated microtubule-binding protein HOOK3 / ENSGALG00000015390 / HOOK / Hook homolog 3 (hHK3). / HOOK3* / HIGHLY SIMILAR TO Q86VS8-HOOK3_HUMAN Hook homolog 3 - Homo sapiens (Human) (Eval: 0.0)	chrZ:52592451-52641614 (+) // 99.89 //
Gga.5627.1.S1_at	1.12413	ENSGALG00000002712 / Endothelial lipase precursor (EC 3.1.1.3) (Endothelial cell-derived lipase) (EDL) (EL). / LIPG / LIPOPROTEIN LIPASE PRECURSOR EC_3.1.1.34 LPL / LIPE* / zgc:55345* / HIGHLY SIMILAR TO Q9Y5X9-LIPE_HUMAN Endothelial lipase precursor - Homo sapiens (Human) (Eval: 0.0)426846 / lipase, endothelial / LIPG / Gg-NM_006033 / Endothelial lipase precursor (EC 3.1.1.3) (Endothelial cell-d…	chrZ:945720-954639 (-) // 99.3 //	LIPG
Gga.18788.1.S1_at	1.12382	Gg-NM_000908 / ANPRC* / Atrial natriuretic peptide clearance receptor precursor (ANP-C) (ANPRC) (NPR-C) (Atrial natriuretic peptide C-type receptor)* / NPR3* / HIGHLY SIMILAR TO P70180-ANPRC_MOUSE Atrial natriuretic peptide clearance receptor precursor (ANP-C) (ANPRC) (NPR-C) (Atrial natriuretic peptide C-type receptor) (EF-2) - Mus musculus (Mouse) (Eval: 1e-138)	chrZ:9411006-9412695 (-) // 97.22 //
Gga.16779.1.S1_at	1.12316	ENSGALG00000017447 / OSTEOCLAST STIMULATING FACTOR 1 / OSTF1_CHICK / OSTF1* / HIGHLY SIMILAR TO Q6P686-OSTF1_RAT Osteoclast-stimulating factor 1 - Rattus norvegicus (Rat) (Eval: 3e-105)	chrZ:36418808-36420462 (+) // 98.37 //
GgaAffx.23297.1.S1_at	1.11959	426815 / SECIS binding protein 2 / SECISBP2 / ENSGALG00000010694 / SECIS BINDING 2 SELENOCYSTEINE INSERTION SEQUENCE BINDING 2 / SECIS-binding protein 2 (Selenocysteine insertion sequence-binding protein 2). / SECISBP2 / SEBP2* / HIGHLY SIMILAR TO Q96T21-SEBP2_HUMAN SECIS-binding protein 2 - Homo sapiens (Human) (Eval: 1e-149)Gg-NM_024077 / SEBP2* / SECIS-binding protein 2 (Selenocysteine inserti…	chrZ:42831123-42860641 (+) // 98.22 //	SECISBP2
Gga.10049.1.S1_at	1.11929	Gg-NM_017811 / UBE2R2* / HIGHLY SIMILAR TO Q712K3-UB2R2_HUMAN Ubiquitin-conjugating enzyme E2 R2 (EC 6.3.2.19) (Ubiquitin-protein ligase R2) (Ubiquitin carrier protein R2) (E2-CDC34B) - Homo sapiens (Human) (Eval: 8e-19)	chrZ:6870459-6872989 (+) // 40.77 //
Gga.15337.1.S1_s_at	1.11927	ENSGALG00000014861 / KINASE EC_2.7.11.1 / NIM1_HUMAN / Serine/threonine-protein kinase NIM1 (EC 2.7.11.1). / NIM1* / HIGHLY SIMILAR TO Q8IY84-NIM1_HUMAN Serine/threonine-protein kinase NIM1 - Homo sapiens (Human) (Eval: 0.0)ENSGALG00000014862 / HMCS1_CHICK / Hydroxymethylglutaryl-CoA synthase, cytoplasmic (EC 2.3.3.10) (HMG-CoA synthase) (3-hydroxy-3-methylglutaryl coenzyme A synthase). / HYDROXY…	chrZ:13067009-13070803 (-) // 97.5 //
Gga.12620.1.S1_at	1.1133	427168 / SFRS12 / splicing factor, arginine/serine-rich 12 / Gg-NM_139168 / SFR12* / SFRS12* / Splicing factor, arginine/serine-rich 12 (Serine-arginine-rich splicing regulatory protein 86) (SRrp86) (Splicing regulatory protein 508) (SRrp508)* /	chrZ:20283191-20298661 (+) // 77.94 //
GgaAffx.24584.1.S1_at	1.11254	427227 / LOC427227 / similar to KIAA2026 protein / ENSGALG00000015050 / SIMILAR TO Q9BXF3-CECR2_HUMAN Cat eye syndrome critical region protein 2 - Homo sapiens (Human) (Eval: 3e-05)	chrZ:28411582-28420672 (-) // 100.0 //
Gga.2767.1.S1_at	1.10881		chrZ:27463032-27464354 (-) // 97.72 //
Gga.8770.2.S1_a_at	1.10607	427453 / LOC427453 / similar to RIKEN cDNA 5133401N09 / ENSGALG00000012583 / C9orf103 / gluconokinase-like protein / PROBABLE GLUCONOKINASE EC_2.7.1.12 GLUCONATE KINASE / HIGHLY SIMILAR TO P39208-IDNK_ECOLI Thermosensitive gluconokinase - Escherichia coli (strain K12) (Eval: 4e-31)Gg-NM_001001551 / SIMILAR TO P39208-IDNK_ECOLI Thermosensitive gluconokinase (EC 2.7.1.12) (Gluconate kinase 1) - Esc…	chrZ:39437468-39446503 (+) // 98.98 //	C9orf103
GgaAffx.9831.1.S1_at	1.10559	427302 / fibronectin type III and SPRY domain containing 1-like / FSD1L / ENSGALG00000015442 / FSD1 FSD1 N TERMINAL COILED COIL DOMAIN CONTAINING 10 / FSD1L / FSD1-like protein (FSD1 N-terminal-like protein) (Coiled-coil domain- containing protein 10). / HIGHLY SIMILAR TO P82458-TRI18_RAT Midline-1 - Rattus norvegicus (Rat) (Eval: 1e-57)	chrZ:53899387-53924300 (+) // 100.0 //	FSD1L
Gga.17847.1.S1_at	1.10369	427288 / LOC427288 / similar to LOC129293 protein /	chrZ:51790523-51815402 (-) // 90.45 //
Gga.14708.1.S1_at	1.10322	431583 / erbb2 interacting protein / ERBB2IP / ENSGALG00000014773 / ERBB2IP / LEUCINE RICH REPEAT / Protein LAP2 (Erbb2-interacting protein) (Erbin) (Densin-180-like protein). / LAP2* / HIGHLY SIMILAR TO Q96RT1-LAP2_HUMAN Protein LAP2 - Homo sapiens (Human) (Eval: 0.0)	chrZ:20255614-20256320 (+) // 99.57 //	ERBB2IP
Gga.17559.1.S1_at	1.10319		chrZ:41281860-41283793 (-) // 98.61 //
Gga.1368.1.S1_at	1.09652	396223 / lamin B1 / LMNB1 / ENSGALG00000014692 / INTERMEDIATE FILAMENT / Lamin-B1. / LMNB1_CHICK / lmnb1* / HIGHLY SIMILAR TO P14731-LMNB1_CHICK Lamin-B1 - Gallus gallus (Chicken) (Eval: 0.0)Gg-NM_005573 / Lamin-B1* / LMNB1* / HIGHLY SIMILAR TO P14731-LMNB1_CHICK Lamin-B1 - Gallus gallus (Chicken) (Eval: 3e-31)	chrZ:55080955-55105622 (+) // 96.91 //
GgaAffx.9347.1.S1_at	1.09561	Gg-NM_152281 / SCYL1BP1* / SIMILAR TO Q5T7V8-NTBP1_HUMAN N-terminal kinase-like-binding protein 1 (NTKL-binding protein 1) (NTKL-BP1) (hNTKL-BP1) (SCY1-like 1-binding protein 1) (SCYL1-binding protein 1) (SCYL1-BP1) - Homo sapiens (Human) (Eval: 9e-10)Gg-NM_024930 / ELOVL7* / HIGHLY SIMILAR TO Q9BW60-ELOV1_HUMAN Elongation of very long chain fatty acids protein 1 - Homo sapiens (Human) (Eval: 2e-…	chrZ:18241750-18252802 (-) // 100.0 //	ELOVL7
GgaAffx.23154.1.S1_at	1.09442	427351 / LOC427351 / similar to Regulatory factor X, 3 (influences HLA class II expression) / ENSGALG00000010179 / FACTOR / PREDICTED: Gallus gallus similar to Regulatory factor X, 3 (influences HLA class II expression) (LOC427351), mRNA. / XR_026996.1 / HIGHLY SIMILAR TO P48380-RFX3_HUMAN Transcription factor RFX3 - Homo sapiens (Human) (Eval: 0.0)Gg-NM_134428 / RFX3* / Transcription factor RFX3…	chrZ:27469730-27518714 (-) // 91.8 //	XR_026996.1
Gga.8432.1.S1_at	1.09247	427331 / LOC427331 / similar to chromosome 9 open reading frame 80; HSPC043 protein / ENSGALG00000020528 / CI080_CHICK / Uncharacterized protein C9orf80 homolog. / CI080* / zgc:56259* / HIGHLY SIMILAR TO Q2NKT2-CI080_BOVIN Uncharacterized protein C9orf80 homolog - Bos taurus (Bovine) (Eval: 5e-41)Gg-NM_021218 / C9orf80* / HIGHLY SIMILAR TO Q5ZJ32-CI080_CHICK Uncharacterized protein C9orf80 homolo…	chrZ:64463284-64474435 (+) // 84.6 //
Gga.6921.1.S1_a_at	1.08843	ENSGALG00000002358 / CYSTEINE DIOXYGENASE TYPE 1 EC_1.13.11.20 CYSTEINE DIOXYGENASE TYPE I CDO CDO I / CDO1* / HIGHLY SIMILAR TO Q16878-CDO1_HUMAN Cysteine dioxygenase type 1 - Homo sapiens (Human) (Eval: 1e-85)427391 / CDO1 / cysteine dioxygenase, type I / Gg-NM_001801 / CDO1* / Cysteine dioxygenase type 1 (EC 1.13.11.20) (Cysteine dioxygenase type I) (CDO) (CDO-I)* / HIGHLY SIMILAR TO Q16878-CD…	chrZ:71057746-71067578 (+) // 96.5 //
Gga.13777.1.S1_at	1.08717	ENSGALG00000015208 / A0SVH2_CHICK / GROWTH RECEPTOR PRECURSOR EC_2.7.10.1 NEUROTROPHIC TYROSINE KINASE RECEPTOR TYPE / Receptor tyrosine kinase-like orphan receptor 2. / ROR2* / Tyrosine-protein kinase transmembrane receptor ROR2 precursor (EC 2.7.10.1) (Neurotrophic tyrosine kinase, receptor-related 2)* / HIGHLY SIMILAR TO Q01974-ROR2_HUMAN Tyrosine-protein kinase transmembrane receptor ROR2 pre…	chrZ:43745875-43746808 (-) // 99.47 //	A0SVH2_CHICK
Gga.9263.1.S1_at	1.08431	427231 / LOC427231 / similar to jumonji domain containing 2C / ENSGALG00000020557 / JMJC DOMAIN CONTAINING HISTONE DEMETHYLATION EC_1.14.11.- JUMONJI DOMAIN CONTAINING / JmjC domain-containing histone demethylation protein 3C (EC 1.14.11.-) (Jumonji domain-containing protein 2C) (Gene amplified in squamous cell carcinoma 1 protein) (GASC-1 protein). / JMJD2C / JHD3C* / HIGHLY SIMILAR TO Q9H3R0-JH…	chrZ:28907163-28908407 (+) // 96.72 //	JMJD2C
Gga.17043.1.S1_at	1.07888	ENSGALG00000003747 / LEUKEMIA INHIBITORY FACTOR RECEPTOR PRECURSOR LIF RECEPTOR LIF R CD118 ANTIGEN / Oncostatin-M specific receptor subunit beta precursor. / Novel protein (Fragment)* / OSMR* / HIGHLY SIMILAR TO Q99650-OSMR_HUMAN Oncostatin-M specific receptor subunit beta precursor - Homo sapiens (Human) (Eval: 4e-133)	chrZ:11574307-11575271 (+) // 94.48 //
Gga.9173.1.S1_at	1.07676		chrZ:28147912-28148946 (+) // 98.94 //
Gga.6011.1.S1_s_at	1.07322	Gg-NM_018122 / DARS2* / HIGHLY SIMILAR TO Q8BIP0-SYDM_MOUSE Aspartyl-tRNA synthetase, mitochondrial precursor (EC 6.1.1.12) (Aspartate--tRNA ligase) (AspRS) - Mus musculus (Mouse) (Eval: 2e-19)Gg-NM_152896 / UHRF2* / HIGHLY SIMILAR TO Q7TMI3-UHRF2_MOUSE E3 ubiquitin-protein ligase UHRF2 (EC 6.3.2.-) (Ubiquitin-like PHD and RING finger domain-containing protein 2) (Ubiquitin-like-containing PHD an…	chrZ:28496995-28540684 (+) // 62.45 //	UHRF2
GgaAffx.21043.1.S1_at	1.07215	ENSGALG00000002852 / ZINC FINGER / ZN532* / HIGHLY SIMILAR TO Q9HCE3-ZN532_HUMAN Zinc finger protein 532 - Homo sapiens (Human) (Eval: 0.0)	chrZ:771723-772834 (+) // 88.71 //
Gga.2749.1.S1_at	1.06917	Gg-NM_021224 / Zinc finger protein 462* / ZN462* / ZNF462* / HIGHLY SIMILAR TO Q96JM2-ZN462_HUMAN Zinc finger protein 462 - Homo sapiens (Human) (Eval: 2e-157)ENSGALG00000015451 / ZINC FINGER 462 / Zinc finger protein 462. / ZNF462 / ZN462* / HIGHLY SIMILAR TO Q96JM2-ZN462_HUMAN Zinc finger protein 462 - Homo sapiens (Human) (Eval: 0.0)431622 / zinc finger protein 462 / ZNF462 /	chrZ:54448520-54449291 (+) // 91.13 //	ZNF462
GgaAffx.21008.1.S1_at	1.06892		chrZ:20309516-20310696 (+) // 99.41 //
Gga.1359.1.S1_at	1.06835	Gg-NM_152663 / RALGPS2* / HIGHLY SIMILAR TO P27671-GNRP_MOUSE Guanine nucleotide-releasing protein (GNRP) (Ras-specific nucleotide exchange factor CDC25) (CDC25Mm) - Mus musculus (Mouse) (Eval: 2e-28)Gg-NM_002874 / RAD23B* / RD23B* / UV excision repair protein RAD23 homolog B (hHR23B) (XP-C repair- complementing complex 58 kDa protein) (p58)* / HIGHLY SIMILAR TO P54728-RD23B_MOUSE UV excision rep…	chrZ:54538465-54563355 (+) // 98.67 //
GgaAffx.22715.2.S1_at	1.06283	Gg-NM_002647 / Phosphatidylinositol 3-kinase catalytic subunit type 3 (EC 2.7.1.137) (PtdIns-3-kinase type 3) (PI3-kinase type 3) (PI3K type 3) (Phosphoinositide-3-kinase class 3) (Phosphatidylinositol 3-kinase p100 subunit)* / PIK3C3* / PK3C3* / HIGHLY SIMILAR TO Q6AZN6-PK3C3_XENLA Phosphatidylinositol 3-kinase catalytic subunit type 3 (EC 2.7.1.137) (PtdIns-3-kinase type 3) (PI3-kinase type 3) …	chrZ:3788980-3819176 (-) // 98.83 //
GgaAffx.5182.1.S1_at	1.06226	ENSGALG00000008204 / FEM1C / feminization 1 homolog a / SEX DETERMINING FEM 1 FEMINIZATION OF XX AND XO ANIMALS 1 / zgc:63483* / HIGHLY SIMILAR TO P17221-FEM1_CAEEL Sex-determining protein fem-1 - Caenorhabditis elegans (Eval: 2e-90)431262 / FEM1C / fem-1 homolog c (C. elegans) / Gg-NM_001029945 / Gg-NM_020177 / FEM1C* / HIGHLY SIMILAR TO P17221-FEM1_CAEEL Sex-determining protein fem-1 (Feminizat…	chrZ:72270531-72284822 (-) // 100.0 //	FEM1C
Gga.2232.1.S1_at	1.05755		chrZ:25896522-25897196 (-) // 56.02 //
Gga.13053.1.S1_at	1.05354		chrZ:52831932-52833697 (-) // 88.66 //
Gga.14765.1.S1_at	1.05256	427218 / TNPO1 / transportin 1 / ENSGALG00000015014 / IMPORTIN BETA 2 KARYOPHERIN BETA 2 / Transportin-1 (Importin beta-2) (Karyopherin beta-2) (M9 region interaction protein) (MIP). / TNPO1* / HIGHLY SIMILAR TO Q92973-TNPO1_HUMAN Transportin-1 - Homo sapiens (Human) (Eval: 0.0)	chrZ:25898701-25899108 (-) // 56.35 //
Gga.11903.1.S1_at	1.05227	426813 / GRAMD3 / GRAM domain containing 3 / ENSGALG00000008237 / GRAMD3 / GRAM DOMAIN CONTAINING / GRAM domain-containing protein 3 (HCV NS3-transactivated protein 2). / GRAM3* / HIGHLY SIMILAR TO Q5R8N8-GRAM3_PONPY GRAM domain-containing protein 3 - Pongo pygmaeus (Orangutan) (Eval: 1e-125)Gg-NM_023927 / GRAM3* / GRAMD3* / GRAM domain-containing protein 3 (HCV NS3-transactivated protein 2)* / S…	chrZ:72329672-72372873 (-) // 96.51 //	GRAMD3
GgaAffx.9580.2.S1_s_at	1.0522	427234 / MLLT3 / myeloid/lymphoid or mixed-lineage leukemia (trithorax homolog, Drosophila); translocated to, 3 / ENSGALG00000015078 / MLLT3 / Protein AF-9 (ALL1 fused gene from chromosome 9 protein) (Myeloid/lymphoid or mixed-lineage leukemia translocated to chromosome 3 protein) (YEATS domain-containing protein 3). / YEATS DOMAIN CONTAINING / ENL* / Protein ENL (YEATS domain-containing protein …	chrZ:33827350-33840273 (-) // 100.0 //	MLLT3
GgaAffx.270.1.S1_at	1.04068	426644 / endoplasmic reticulum metallopeptidase 1 / ERMP1 / ENSGALG00000000438 / ENDOPLASMIC RETICULUM METALLOPEPTIDASE 1 EC_3.4.-.- FELIX INA / Probable peptidase KIAA1815 (EC 3.4.-.-). / ERMP1* / K1815* / HIGHLY SIMILAR TO Q7Z2K6-ERMP1_HUMAN Endoplasmic reticulum metallopeptidase 1 - Homo sapiens (Human) (Eval: 0.0)Gg-NM_024896 / HIGHLY SIMILAR TO Q7Z2K6-K1815_HUMAN Probable peptidase KIAA1815 …	chrZ:28309619-28325447 (-) // 100.0 //
Gga.10807.1.S1_at	1.03363	769988 / LOC769988 / similar to Methylcrotonoyl-Coenzyme A carboxylase 2 (beta) / Gg-NM_022132 / MCCC2* / HIGHLY SIMILAR TO Q3ULD5-MCCC2_MOUSE Methylcrotonoyl-CoA carboxylase beta chain, mitochondrial precursor (EC 6.4.1.4) (3-methylcrotonyl-CoA carboxylase 2) (MCCase subunit beta) (3-methylcrotonyl-CoA:carbon dioxide ligase subunit beta) (3-methylcrotonyl-CoA carboxylase non-biotin-containing su…	chrZ:71257979-71259108 (+) // 96.86 //
Gga.12454.1.S1_at	1.03355	427223 / relaxin 3 / RLX3 / ENSGALG00000015028 / RELAXIN 3 PRECURSOR INSULIN PEPTIDE INSL7 INSULIN PEPTIDE 7 [CONTAINS: RELAXIN 3 B CHAIN; RELAXIN 3 A CHAIN] / Relaxin-3 precursor (Prorelaxin H3) (Insulin-like peptide INSL7) (Insulin-like peptide 7) [Contains: Relaxin-3 B chain; Relaxin-3 A chain]. / INSL3* / JAK1* / JAK2* / JAK3* / REL3* / rln3* / Tyrosine-protein kinase JAK1 (EC 2.7.10.2) (Janu…	chrZ:28156506-28159178 (-) // 96.08 //
Gga.11657.1.S1_at	1.03266	ENSGALG00000023381 /	chrZ:22902753-22903385 (-) // 91.76 //
Gga.9717.2.S1_s_at	1.03228	ENSGALG00000010694 / SECIS BINDING 2 SELENOCYSTEINE INSERTION SEQUENCE BINDING 2 / SECIS-binding protein 2 (Selenocysteine insertion sequence-binding protein 2). / SECISBP2 / SEBP2* / HIGHLY SIMILAR TO Q96T21-SEBP2_HUMAN SECIS-binding protein 2 - Homo sapiens (Human) (Eval: 1e-149)426815 / SECIS binding protein 2 / SECISBP2 / Gg-NM_024077 / SEBP2* / SECIS-binding protein 2 (Selenocysteine inserti…	chrZ:42832607-42842833 (+) // 94.24 //	SECISBP2
Gga.2614.1.A1_at	1.01804	Gg-NM_003275 / TMOD1* / Tropomodulin-1 (Erythrocyte tropomodulin) (E-Tmod)* / HIGHLY SIMILAR TO Q9NZR1-TMOD2_HUMAN Tropomodulin-2 (Neuronal tropomodulin) (N-Tmod) - Homo sapiens (Human) (Eval: 7e-83)ENSGALG00000002125 / NP_990358.1 / tropomodulin 1 / TROPOMODULIN TROPOMODULIN TMOD / TMOD1* / TMOD4* / Tropomodulin-4 (Skeletal muscle tropomodulin) (Sk-Tmod)* / HIGHLY SIMILAR TO P49813-TMOD1_MOUSE T…	chrZ:68867405-68883975 (-) // 96.74 //	NP_990358.1
Gga.4697.1.S1_at	1.01195	ENSGALG00000021397 / SMALL EDRK RICH FACTOR 1 4F5 SMA MODIFIER 1 / SERF1* / SIMILAR TO Q32P76-SERF1_BOVIN Small EDRK-rich factor 1 - Bos taurus (Bovine) (Eval: 2e-08)769434 / SERF1B / small EDRK-rich factor 1B (centromeric) /	chrZ:71158461-71164735 (-) // 97.26 //
Gga.17267.1.S1_at	1.01095		chrZ:33823943-33825551 (-) // 98.02 //
Gga.2785.1.S1_s_at	1.01018	Gg-NM_000859 / 3-hydroxy-3-methylglutaryl-coenzyme A reductase (EC 1.1.1.34) (HMG-CoA reductase)* / HMDH* / HMGCR* / HIGHLY SIMILAR TO Q01237-HMDH_MOUSE 3-hydroxy-3-methylglutaryl-coenzyme A reductase (EC 1.1.1.34) (HMG-CoA reductase) - Mus musculus (Mouse) (Eval: 2e-118)ENSGALG00000014948 / 3-hydroxy-3-methylglutaryl-Coenzyme A reductase / 3 HYDROXY 3 METHYLGLUTARYL COENZYME A REDUCTASE EC_1.1.1…	chrZ:23472597-23491333 (-) // 97.8 //	NP_989816.1
GgaAffx.25477.1.S1_at	1.00903		chrZ:8465223-8472074 (+) // 97.0 //
Gga.17141.1.S1_at	1.00506	Gg-NM_057167 / CO6A3* / COL6A3* / Collagen alpha-3(VI) chain precursor* / HIGHLY SIMILAR TO P15989-CO6A3_CHICK Collagen alpha-3(VI) chain precursor - Gallus gallus (Chicken) (Eval: 4e-115)	chrZ:68710639-68711196 (-) // 39.34 //
Gga.448.1.S1_at	1.00203	ENSGALG00000015109 / NP_990249.1 / tight junction protein 2 (zona occludens 2) / TIGHT JUNCTION ZO ZONULA OCCLUDENS ZONA OCCLUDENS TIGHT JUNCTION / MAGUK p55 subfamily member 5 (Nagie oko protein) (MAGUK family factor)* / MPP5* / Tight junction protein ZO-1 (Zonula occludens 1 protein) (Zona occludens 1 protein) (Tight junction protein 1)* / ZO1* / ZO2* / HIGHLY SIMILAR TO Q9UDY2-ZO2_HUMAN Tight …	chrZ:34265946-34321407 (+) // 97.42 //	NP_990249.1
Gga.2433.1.S1_at	1.00149	Gg-NM_032303 / HSDL2* / ENSGALG00000015663 / hydroxysteroid dehydrogenase like 2 / OLEATE INDUCED PEROXISOMAL POX18 LIPID TRANSFER PXP 18 / hsdl2* / HIGHLY SIMILAR TO P0A2D2-UCPA_SALTI Oxidoreductase ucpA - Salmonella typhi (Eval: 4e-15)	chrZ:64567064-64579646 (+) // 49.49 //
Gga.3109.1.A1_s_at	1.0009	ENSGALG00000023503 / CH5400 (Fragment). / WEAKLY SIMILAR TO P25092-GUC2C_HUMAN Heat-stable enterotoxin receptor precursor - Homo sapiens (Human) (Eval: 6e-04)ENSGALG00000014857 / Selenoprotein P precursor (SeP). / SELENOPROTEIN PRECURSOR / SEPP1* / HIGHLY SIMILAR TO P25236-SEPP1_RAT Selenoprotein P precursor - Rattus norvegicus (Rat) (Eval: 2e-59)431587 / RCJMB04_2f9 / selenoprotein P, plasma, 1 …	chrZ:13005832-13006986 (-) // 92.5 //
Gga.17081.1.S1_at	1.00034		chrZ:73084633-73086160 (+) // 98.06 //
Gga.17644.1.S1_at	0.997852	415611 / LOC415611 / similar to mannosidase, alpha, class 2A, member 1 / ENSGALG00000000255 / LYSOSOMAL ALPHA MANNOSIDASE PRECURSOR EC_3.2.1.24 MANNOSIDASE ALPHA B LYSOSOMAL ACID ALPHA MANNOSIDASE LAMAN MANNOSIDASE ALPHA CLASS 2B MEMBER 1 / PREDICTED: Gallus gallus similar to mannosidase, alpha, class 2A, member 1 (LOC415611), mRNA. / XR_027032.1 / Alpha-mannosidase 2 (EC 3.2.1.114) (Alpha-mannos…	chrZ:46337744-46339521 (-) // 98.81 //	XR_027032.1
Gga.11273.1.A1_at	0.994575		chrZ:10260452-10261241 (+) // 89.65 //
GgaAffx.24652.1.S1_at	0.991677	427285 / glucosamine (UDP-N-acetyl)-2-epimerase/N-acetylmannosamine kinase / GNE / RCJMB04_6o2 / ENSGALG00000015331 / BIFUNCTIONAL UDP N ACETYLGLUCOSAMINE 2 EPIMERASE/N ACETYLMANNOSAMINE KINASE UDP GLCNAC 2 EPIMERASE/MANAC KINASE [INCLUDES: UDP N ACETYLGLUCOSAMINE 2 EPIMERASE EC_5.1.3.14 URIDINE DIPHOSPHATE N ACETYLGLUCOSAMINE 2 EPIMERASE UDP GLCNAC 2 EPIMERASE ; N ACETY / NP_001026603.1 / UDP-N-…	chrZ:50970844-50992375 (-) // 100.0 //	NP_001026603.1
Gga.4904.1.S1_s_at	0.987007	ENSGALG00000003248 / ACTIVATED RNA POLYMERASE II TRANSCRIPTIONAL COACTIVATOR P15 SUB1 HOMOLOG / TCP4_CHICK / Activated RNA polymerase II transcriptional coactivator p15 (SUB1 homolog) (Positive cofactor 4) (PC4) (p14)* / sub1* / TCP4* / zgc:109973* / HIGHLY SIMILAR TO Q5ZK63-TCP4_CHICK Activated RNA polymerase II transcriptional coactivator p15 - Gallus gallus (Chicken) (Eval: 7e-32)427425 / SUB1…	chrZ:9165327-9168491 (+) // 98.46 //
GgaAffx.24629.1.S1_at	0.985008	769516 / receptor tyrosine kinase-like orphan receptor 2 / ROR2 / ENSGALG00000015208 / A0SVH2_CHICK / GROWTH RECEPTOR PRECURSOR EC_2.7.10.1 NEUROTROPHIC TYROSINE KINASE RECEPTOR TYPE / Receptor tyrosine kinase-like orphan receptor 2. / ROR2* / Tyrosine-protein kinase transmembrane receptor ROR2 precursor (EC 2.7.10.1) (Neurotrophic tyrosine kinase, receptor-related 2)* / HIGHLY SIMILAR TO Q01974-…	chrZ:43747236-43794505 (-) // 98.94 //	A0SVH2_CHICK
Gga.9050.1.S1_s_at	0.980026	769988 / LOC769988 / similar to Methylcrotonoyl-Coenzyme A carboxylase 2 (beta) / ENSGALG00000002529 / Methylcrotonoyl-CoA carboxylase beta chain, mitochondrial precursor (EC 6.4.1.4) (3-methylcrotonyl-CoA carboxylase 2) (MCCase subunit beta) (3-methylcrotonyl-CoA:carbon dioxide ligase subunit beta) (3- methylcrotonyl-CoA carboxylase non-biotin-containing / METHYLCROTONOYL COA CARBOXYLASE BETA CH…	chrZ:71221609-71259107 (+) // 85.93 //
Gga.11986.1.S1_at	0.959443		chrZ:55062772-55064634 (+) // 65.27 //
GgaAffx.9649.1.S1_at	0.95771	768768 / LOC768768 / similar to kIAA0367 / Gg-NM_022100 / Mitochondrial 28S ribosomal protein S14 (S14mt) (MRP-S14)* / MRPS14* / RT14* / HIGHLY SIMILAR TO Q6B860-RT14_BOVIN Mitochondrial 28S ribosomal protein S14 (S14mt) (MRP-S14) - Bos taurus (Bovine) (Eval: 2e-42)ENSGALG00000015167 / BNIP2 MOTIF CONTAINING MOLECULE AT THE C TERMINAL REGION 1 / BMCC1* / Caytaxin (Ataxia Cayman type protein) (BNI…	chrZ:36972753-36991363 (-) // 100.0 //
Gga.13556.1.S1_at	0.957446	ENSGALG00000001187 / SPERMATID PERINUCLEAR RNA BINDING / Spermatid perinuclear RNA-binding protein. / STRBP_CHICK / Hypothetical protein (Fragment)* / STRBP* / HIGHLY SIMILAR TO Q5ZIL4-STRBP_CHICK Spermatid perinuclear RNA-binding protein - Gallus gallus (Chicken) (Eval: 0.0)Gg-NM_018387 / STRBP* / HIGHLY SIMILAR TO Q5ZIL4-STRBP_CHICK Spermatid perinuclear RNA-binding protein - Gallus gallus (Chi…	chrZ:64970173-65012315 (+) // 60.45 // /// chr17:9612049-9612928 (-) // 38.2 //
Gga.16940.1.S1_at	0.957434	427211 / LOC427211 / similar to Ras GTPase-activating-like protein IQGAP2 / Gg-NM_006633 / IQGA2* / IQGAP2* / Ras GTPase-activating-like protein IQGAP2* / HIGHLY SIMILAR TO Q13576-IQGA2_HUMAN Ras GTPase-activating-like protein IQGAP2 - Homo sapiens (Human) (Eval: 9e-93)	chrZ:22920590-22937304 (-) // 98.11 //
Gga.13126.1.S1_at	0.952653		chrZ:16814753-16817798 (+) // 97.08 //
Gga.11782.1.S1_at	0.941573	427121 / calpastatin / CAST / ENSGALG00000014682 / A1E134_CHICK / CALPASTATIN CALPAIN INHIBITOR / CAST (Fragment). / Calpastatin (Calpain inhibitor) (Sperm BS-17 component)* / ICAL* / HIGHLY SIMILAR TO P12675-ICAL_PIG Calpastatin - Sus scrofa (Pig) (Eval: 3e-79)Gg-NM_173060 / Calpastatin (Calpain inhibitor) (Sperm BS-17 component)* / CAST* / ICAL* /	chrZ:55921035-55956389 (-) // 90.78 //	A1E134_CHICK
Gga.17438.1.S1_at	0.935948		chrZ:47152787-47154072 (+) // 93.74 //
Gga.4606.1.S1_at	0.935242	ENSGALG00000010164 / EC_3.6.1.- / Probable global transcription activator SNF2L2 (EC 3.6.1.-) (ATP- dependent helicase SMARCA2) (SNF2-alpha) (SWI/SNF-related matrix- associated actin-dependent regulator of chromatin subfamily A member 2) (hBRM). / smarca2* / HIGHLY SIMILAR TO P51531-SMCA2_HUMAN Probable global transcription activator SNF2L2 - Homo sapiens (Human) (Eval: 0.0)396040 / BRM / SMARCA2…	chrZ:27114833-27225507 (+) // 92.22 //
Gga.3933.1.S1_at	0.91557		chrZ:28148965-28149916 (+) // 95.94 //
Gga.5823.1.S1_at	0.910675	ENSGALG00000003235 / SPERMATID PERINUCLEAR RNA BINDING / zfr* / HIGHLY SIMILAR TO Q5ZIL4-STRBP_CHICK Spermatid perinuclear RNA-binding protein - Gallus gallus (Chicken) (Eval: 1e-94)427424 / ZFR / zinc finger RNA binding protein / Gg-NM_016107 / SIMILAR TO Q5ZIL4-STRBP_CHICK Spermatid perinuclear RNA-binding protein - Gallus gallus (Chicken) (Eval: 2e-09)	chrZ:9104002-9118131 (-) // 96.8 //
Gga.13819.1.S1_at	0.910288		chrZ:73090854-73091794 (+) // 61.04 //
GgaAffx.20301.1.S1_at	0.905963	ENSGALG00000015430 / NIPSNAP3A / Novel protein (1700054F22Rik)* / NPS3B* / Protein NipSnap3B (SNAP1)* / zgc:56466* / HIGHLY SIMILAR TO Q9UFN0-NPS3A_HUMAN Protein NipSnap3A - Homo sapiens (Human) (Eval: 9e-92)	chrZ:53599249-53600149 (-) // 99.78 //
GgaAffx.7993.1.S1_at	0.902563	427460 / AGTPBP1 / ATP/GTP binding protein 1 / Gg-NM_015239 / SIMILAR TO Q8NEM8-CBCP3_HUMAN Cytosolic carboxypeptidase 3 (EC 3.4.17.-) (ATP/GTP-binding protein-like 3) - Homo sapiens (Human) (Eval: 2e-05)ENSGALG00000012595 / AGTPBP1 / ATP/GTP binding protein 1 / CYTOSOLIC CARBOXYPEPTIDASE EC_3.4.17.- ATP/GTP BINDING / HIGHLY SIMILAR TO Q9UPW5-CBPC1_HUMAN Cytosolic carboxypeptidase 1 - Homo sapien…	chrZ:40168235-40202395 (-) // 99.7 //	AGTPBP1
Gga.4607.1.S1_at	0.844794	ENSGALG00000014447 / ADENYLATE KINASE EC_2.7.4.3 ATP AMP TRANSPHOSPHORYLASE / AK3 / GTP:AMP phosphotransferase mitochondrial (EC 2.7.4.10) (Adenylate kinase 3) (AK3) (Adenylate kinase 3 alpha-like 1). / ak3l1* / KAD3* / HIGHLY SIMILAR TO P08760-KAD3_BOVIN GTP:AMP phosphotransferase mitochondrial - Bos taurus (Bovine) (Eval: 2e-79)426534 / LOC426534 / similar to Chain A, Adenylate Kinase Isoenzyme…	chrZ:27990739-27999101 (-) // 78.45 //	AK3
Gga.16837.1.S1_at	0.804187	ENSGALG00000013312 / NIPPED B SCC2 HOMOLOG / HIGHLY SIMILAR TO Q6KC79-NIPBL_HUMAN Nipped-B-like protein - Homo sapiens (Human) (Eval: 0.0)ENSGALG00000003605 / NIPPED B SCC2 HOMOLOG / NIPBL* / Nipped-B-like protein (Delangin) (SCC2 homolog)* / Novel protein similar to vertebrate Nipped-B homolog (Drosophila) (NIPBL) (Fragment)* / HIGHLY SIMILAR TO Q6KC79-NIPBL_HUMAN Nipped-B-like protein - Homo sa…	chrZ:10765084-10779413 (+) // 92.76 //
