# Supplementary material for: Sex-dimorphic gene expression and ineffective dosage compensation of Z-linked genes in gastrulating chicken embryos
Source: BMC Genomics. 2010 Jan 7;11:13. doi: 10.1186/1471-2164-11-13 (PMC2821371; doi:10.1186/1471-2164-11-13)
Supplement: Additional file 7 — List of the probesets that are regarded as non-compensated. The criteria is M:F ratio value greater than 1.5. [file 1471-2164-11-13-S7.XLS]

## Sheet: Sheet1
Probe Set ID	M:F ratio	Alignments	Description	Gene Symbol/ID
Gga.13093.1.S1_at	3.12763	chrZ:44904126-44942788 (+) // 71.19 //
Gga.4301.2.S1_a_at	2.75209	chrZ:50181097-50199702 (+) // 98.52 //	374195 / CHD1 / chromodomain helicase DNA binding protein 1 / ENSGALG00000014642 / CHROMODOMAIN HELICASE DNA BINDING EC_3.6.1.- ATP DEPENDENT HELICASE CHD / chromodomain helicase DNA binding protein 1 / NP_990272.1 / HIGHLY SIMILAR TO P40201-CHD1_MOUSE Chromodomain-helicase-DNA-binding protein 1 - Mus musculus (Mouse) (Eval: 0.0)Gg-NM_001270 / CHD1* / CHD-W (Fragment)* / Chromodomain-helicase-DNA…	NP_990272.1
Gga.3615.1.S2_at	2.69307	chrZ:15391815-15398802 (+) // 97.76 //	Gg-NM_013409 / Follistatin precursor (FS) (Activin-binding protein)* / FST* / HIGHLY SIMILAR TO Q90844-FST_CHICK Follistatin precursor (FS) (Activin-binding protein) - Gallus gallus (Chicken) (Eval: 5e-36)ENSGALG00000014908 / FOLLISTATIN PRECURSOR FS ACTIVIN BINDING / Follistatin precursor (FS) (Activin-binding protein). / FST_CHICK / FST* / HIGHLY SIMILAR TO Q90844-FST_CHICK Follistatin precurso…
GgaAffx.2077.1.S1_s_at	2.49424	chrZ:9721960-9736286 (-) // 97.08 //	427429 / alpha-methylacyl-CoA racemase / AMACR / RCJMB04_7i6 / ENSGALG00000003326 / alpha-methylacyl-CoA racemase / ALPHA METHYLACYL COA RACEMASE EC_5.1.99.4 2 METHYLACYL COA RACEMASE / NP_001026619.1 / AMACR* / zgc:110704* / HIGHLY SIMILAR TO Q9UHK6-AMACR_HUMAN Alpha-methylacyl-CoA racemase - Homo sapiens (Human) (Eval: 2e-148)Gg-NM_014324 / AMACR* / C1QT3* / C1QTNF3* / Complement C1q tumor necr…	NP_001026619.1
Gga.3615.1.S1_at	2.43611	chrZ:15391815-15398802 (+) // 97.76 //	Gg-NM_013409 / Follistatin precursor (FS) (Activin-binding protein)* / FST* / HIGHLY SIMILAR TO Q90844-FST_CHICK Follistatin precursor (FS) (Activin-binding protein) - Gallus gallus (Chicken) (Eval: 5e-36)ENSGALG00000014908 / FOLLISTATIN PRECURSOR FS ACTIVIN BINDING / Follistatin precursor (FS) (Activin-binding protein). / FST_CHICK / FST* / HIGHLY SIMILAR TO Q90844-FST_CHICK Follistatin precurso…
GgaAffx.9504.1.S1_at	2.42725	chrZ:23312271-23322955 (+) // 100.0 //
GgaAffx.11916.1.S1_s_at	2.33842	chrZ:63710371-63711148 (+) // 92.66 //	427307 / mitochondrial ribosomal protein L50 / MRPL50 / ENSGALG00000015543 / MITOCHONDRIAL 39S RIBOSOMAL L50 L50MT MRP L50 / Mitochondrial 39S ribosomal protein L50 (L50mt) (MRP-L50). / RM50_CHICK / RM50* / HIGHLY SIMILAR TO Q5ZLC1-RM50_CHICK Mitochondrial 39S ribosomal protein L50 - Gallus gallus (Chicken) (Eval: 2e-68)Gg-NM_019051 / MRPL50* /
Gga.12541.1.S1_at	2.33648	chrZ:7103206-7109726 (+) // 96.66 //	427399 / nudix (nucleoside diphosphate linked moiety X)-type motif 2 / NUDT2 / ENSGALG00000005810 / BIS 5 NUCLEOSYL TETRAPHOSPHATASE [ASYMMETRICAL] EC_3.6.1.17 DIADENOSINE 5 5 P1 P4 TETRAPHOSPHATE ASYMMETRICAL HYDROLASE DIADENOSINE TETRAPHOSPHATASE AP4A HYDROLASE AP4AASE NUCLEOSIDE DIPHOSPHATE LINKED MOIETY X MOTIF 2 NUDIX MOTIF 2 / NUDT2 / AP4A* / zgc:91915* / HIGHLY SIMILAR TO Q29RJ1-AP4A_BOVIN…	NUDT2
Gga.5598.1.S1_at	2.29687	chrZ:31180236-31180921 (-) // 94.66 //
Gga.8428.1.S1_at	2.28276	chrZ:68645803-68646676 (+) // 57.42 //
GgaAffx.9426.1.S1_at	2.25487	chrZ:12307507-12326563 (-) // 99.94 //
Gga.12669.1.S1_at	2.23374	chrZ:9913430-9917002 (-) // 69.53 //	427432 / RAD1 / RAD1 homolog (S. pombe) / ENSGALG00000003365 / Cell cycle checkpoint protein RAD1 (EC 3.1.11.2) (DNA repair exonuclease rad1 homolog) (Rad1-like DNA damage checkpoint protein) (hRAD1). / CELL CYCLE CHECKPOINT RAD1 EC_3.1.11.2 DNA REPAIR EXONUCLEASE RAD1 HOMOLOG RAD1 DNA DAMAGE CHECKPOINT / RAD1* / HIGHLY SIMILAR TO O60671-RAD1_HUMAN Cell cycle checkpoint protein RAD1 - Homo sapien…
GgaAffx.20451.1.S1_s_at	2.23138	chrZ:72120698-72122205 (-) // 99.8 //
Gga.16087.1.S1_at	2.18877	chrZ:12693736-12697319 (+) // 99.62 //	Gg-NM_175921 / 427191 / hypothetical LOC427191 / LOC427191 / ENSGALG00000014849 / wu:fd42g01* / Wu:fd42g01 protein (Fragment)* /
GgaAffx.24549.1.S1_at	2.1537	chrZ:23527763-23552212 (+) // 100.0 //
Gga.247.1.S1_at	2.15164	chrZ:36728057-36733223 (+) // 78.52 //	Gg-NM_006200 / PCSK5* / Proprotein convertase subtilisin/kexin type 5 precursor (EC 3.4.21.-) (Proprotein convertase PC5) (Subtilisin/kexin-like protease PC5) (PC6) (hPC6)* / HIGHLY SIMILAR TO Q92824-PCSK5_HUMAN Proprotein convertase subtilisin/kexin type 5 precursor (EC 3.4.21.-) (Proprotein convertase PC5) (Subtilisin/kexin-like protease PC5) (PC6) (hPC6) - Homo sapiens (Human) (Eval: 3e-19)ENS…	Q9PT87_CHICK
Gga.10418.1.S1_at	2.1291	chrZ:64932065-64938747 (-) // 96.18 //	769603 / GNG10 / guanine nucleotide binding protein (G protein), gamma 10 / Gg-NM_001017998 / GBG10* / GNG10* / Guanine nucleotide-binding protein G(I)/G(S)/G(O) gamma-10 subunit precursor* / HIGHLY SIMILAR TO Q9CXP8-GBG10_MOUSE Guanine nucleotide-binding protein G(I)/G(S)/G(O) gamma-10 subunit precursor - Mus musculus (Mouse) (Eval: 2e-21)ENSGALG00000015683 / GBG10* / HIGHLY SIMILAR TO Q9CXP8-GB…
Gga.12503.2.S1_at	2.1138	chrZ:42662496-42663156 (-) // 59.57 //	426175 / nucleoredoxin-like 2 / NXN / NXNL2 / Gg-NM_145283 / CI121* / Thioredoxin domain-containing protein C9orf121* / HIGHLY SIMILAR TO Q9D531-CI121_MOUSE Thioredoxin domain-containing protein C9orf121 homolog - Mus musculus (Mouse) (Eval: 3e-38)
Gga.9805.1.S1_at	2.11277	chrZ:56732561-56740207 (-) // 96.65 //	427111 / ANKRD32 / ankyrin repeat domain 32 / ENSGALG00000014666 / ANKYRIN REPEAT DOMAIN CONTAINING 32 / Ankyrin repeat domain-containing protein 32. / ANR32* / HIGHLY SIMILAR TO Q6ZQF0-TOPB1_MOUSE DNA topoisomerase II-binding protein 1 - Mus musculus (Mouse) (Eval: 4e-17)
Gga.9254.1.S1_at	2.11265	chrZ:18467388-18467869 (+) // 94.95 //
Gga.12675.1.S1_at	2.11265	chrZ:66808017-66841141 (+) // 94.11 //	427367 / LOC427367 / similar to Intraflagellar transport 74 homolog (Coiled-coil domain-containing protein 2) (Capillary morphogenesis protein 1) (CMG-1) / ENSGALG00000001801 / INTRAFLAGELLAR TRANSPORT 74 HOMOLOG COILED COIL DOMAIN CONTAINING 2 CAPILLARY MORPHOGENESIS 1 CMG 1 / PREDICTED: Gallus gallus similar to Intraflagellar transport 74 homolog (Coiled-coil domain-containing protein 2) (Capil…	XR_027214.1
Gga.19662.1.S1_at	2.1014	chrZ:46887905-46892854 (+) // 99.5 //	Gg-NM_022824 / F-box/LRR-repeat protein 17 (F-box and leucine-rich repeat protein 17) (F-box only protein 13) (Fragment)* / FBXL17* / FXL17* / 415615 / hypothetical LOC415615 / LOC415615 /
GgaAffx.3415.1.S1_at	2.05161	chrZ:31359104-31359775 (-) // 100.0 //
Gga.15345.1.S1_s_at	2.04821	chrZ:52357608-52364156 (+) // 99.57 //	427293 / LOC427293 / similar to RIKEN cDNA 3010001K23 / ENSGALG00000015368 / TM175_CHICK / TRANSMEMBRANE 175 / Transmembrane protein 175. / TM175* / HIGHLY SIMILAR TO Q5ZKY0-TM175_CHICK Transmembrane protein 175 - Gallus gallus (Chicken) (Eval: 0.0)Gg-NM_032326 / HIGHLY SIMILAR TO Q5ZKY0-TM175_CHICK Transmembrane protein 175 - Gallus gallus (Chicken) (Eval: 2e-116)
Gga.8503.1.S1_at	2.04084	chrZ:53588271-53597988 (+) // 99.87 //	427300 / NIPSNAP3A / nipsnap homolog 3A (C. elegans) / ENSGALG00000015430 / NIPSNAP3A / Novel protein (1700054F22Rik)* / NPS3B* / Protein NipSnap3B (SNAP1)* / zgc:56466* / HIGHLY SIMILAR TO Q9UFN0-NPS3A_HUMAN Protein NipSnap3A - Homo sapiens (Human) (Eval: 9e-92)Gg-NM_018376 / NIPSNAP3B* / NPS3B* / Protein NipSnap3B (SNAP1)* / HIGHLY SIMILAR TO Q5RAA9-NPS3A_PONPY Protein NipSnap3A - Pongo pygmaeu…
Gga.1946.1.S1_at	2.03984	chrZ:10832481-10846719 (-) // 87.52 //	Gg-NM_023073 / ENSGALG00000003622 / C5orf42 / CDNA FLJ39262 fis, clone OCBBF2009424* / 427440 / LOC427440 / similar to hypothetical protein FLJ13231 /	C5orf42
Gga.3315.2.S1_a_at	2.03903	chrZ:8638820-8639809 (-) // 91.79 //	Gg-NM_022061 / MRPL17* / HIGHLY SIMILAR TO Q3T0L3-RM17_BOVIN 39S ribosomal protein L17, mitochondrial precursor (L17mt) (MRP-L17) - Bos taurus (Bovine) (Eval: 3e-21)ENSGALG00000002605 / 39S RIBOSOMAL L17 MITOCHONDRIAL PRECURSOR L17MT MRP L17 / 39S ribosomal protein L17, mitochondrial precursor (L17mt) (MRP-L17) (LYST-interacting protein 2). / MRPL17 / RM17* / HIGHLY SIMILAR TO Q9NRX2-RM17_HUMAN 3…	MRPL17
Gga.3315.2.S1_x_at	2.02926	chrZ:8638820-8639809 (-) // 91.79 //	Gg-NM_022061 / MRPL17* / HIGHLY SIMILAR TO Q3T0L3-RM17_BOVIN 39S ribosomal protein L17, mitochondrial precursor (L17mt) (MRP-L17) - Bos taurus (Bovine) (Eval: 3e-21)ENSGALG00000002605 / 39S RIBOSOMAL L17 MITOCHONDRIAL PRECURSOR L17MT MRP L17 / 39S ribosomal protein L17, mitochondrial precursor (L17mt) (MRP-L17) (LYST-interacting protein 2). / MRPL17 / RM17* / HIGHLY SIMILAR TO Q9NRX2-RM17_HUMAN 3…	MRPL17
Gga.13223.1.S1_at	2.01745	chrZ:12268599-12304231 (-) // 97.03 //	427184 / 2900001O04RIK / tetratricopeptide repeat domain 33 / TTC33 / ENSGALG00000014826 / TETRATRICOPEPTIDE REPEAT 33 TPR REPEAT 33 / Tetratricopeptide repeat protein 33 (TPR repeat protein 33) (Osmosis- responsive factor). / Tetratricopeptide repeat protein 33 (TPR repeat protein 33)* / TTC33* / zgc:86619* / HIGHLY SIMILAR TO Q6PID6-TTC33_HUMAN Tetratricopeptide repeat protein 33 - Homo sapiens…
Gga.15316.1.S1_s_at	2.0025	chrZ:45682743-45683859 (+) // 99.02 //	769322 / RCJMB04_12n17 / STARD4 / StAR-related lipid transfer (START) domain containing 4 / ENSGALG00000000241 / Q5ZK67_CHICK / STAR RELATED LIPID TRANSFER START DOMAIN CONTAINING / STAR4* / StAR-related lipid transfer protein 4 (StARD4) (START domain- containing protein 4)* / HIGHLY SIMILAR TO Q96DR4-STAR4_HUMAN StAR-related lipid transfer protein 4 - Homo sapiens (Human) (Eval: 3e-96)	Q5ZK67_CHICK
Gga.161.1.S1_at	1.99912	chrZ:1290955-1331604 (+) // 95.35 //	ENSGALG00000014184 / MOTHERS AGAINST DECAPENTAPLEGIC HOMOLOG SMAD MOTHERS AGAINST DPP HOMOLOG / Q9I9P2_CHICK / TGF effector Smad2 (Fragment). / Mothers against decapentaplegic homolog 2 (SMAD 2) (Mothers against DPP homolog 2) (Mad-related protein 2) (hMAD-2) (JV18-1) (hSMAD2)* / Mothers against decapentaplegic homolog 2 (SMAD 2) (Mothers against DPP homolog 2) (Smad2)* / Mothers against decapent…	Q9I9P2_CHICK / NP_989892.1
Gga.2944.1.S1_s_at	1.99886	chrZ:619576-631206 (+) // 95.44 //	Gg-NM_015277 / E3 ubiquitin-protein ligase NEDD4-like protein (EC 6.3.2.-) (Nedd4-2) (NEDD4.2)* / NED4L* / NEDD4L* / HIGHLY SIMILAR TO Q5RBF2-NED4L_PONPY E3 ubiquitin-protein ligase NEDD4-like protein (EC 6.3.2.-) - Pongo pygmaeus (Orangutan) (Eval: 1e-41)ENSGALG00000002917 / E3 UBIQUITIN LIGASE EC_6.3.2.- / Late domain-interacting protein 1 (Fragment). / Q8QGJ2_CHICK / E3 ubiquitin-protein ligas…	Q8QGJ2_CHICK
GgaAffx.12368.1.S1_s_at	1.99211	chrZ:7400105-7404679 (-) // 76.65 //	427404 / ARID3C|DCTN3 / dynactin 3 (p22) / RCJMB04_13l14 / ENSGALG00000021365 / AT rich interactive domain 3C (BRIGHT- like) / DYNACTIN SUBUNIT 3 / NP_001026616.1 / DCTN3* / Dynactin subunit 3 (Dynactin complex subunit 22 kDa subunit) (p22)* / HIGHLY SIMILAR TO Q9Z0Y1-DCTN3_MOUSE Dynactin subunit 3 - Mus musculus (Mouse) (Eval: 1e-38)Gg-NM_007234 / DCTN3* / Dynactin subunit 3 (Dynactin complex su…	NP_001026616.1
Gga.1774.1.S1_at	1.9835	chrZ:66771681-66788733 (-) // 99.54 //	Gg-NM_024828 / C9orf82* / CI082* / SIMILAR TO Q9H8G2-CI082_HUMAN Uncharacterized protein C9orf82 - Homo sapiens (Human) (Eval: 3e-05)427364 / LOC427364 / similar to RIKEN cDNA 5830433M19 / ENSGALG00000001765 / C9orf82 / Uncharacterized protein C9orf82. / CI082* / HIGHLY SIMILAR TO Q2T9W9-CI082_BOVIN Uncharacterized protein C9orf82 homolog - Bos taurus (Bovine) (Eval: 2e-78)	C9orf82
Gga.3232.1.S1_at	1.98329	chrZ:15447712-15474329 (+) // 97.83 //	Gg-NM_002495 / NADH-ubiquinone oxidoreductase 18 kDa subunit, mitochondrial precursor (EC 1.6.5.3) (EC 1.6.99.3) (Complex I-18 kDa) (CI-18 kDa) (Complex I- AQDQ) (CI-AQDQ)* / NDUFS4* / NUYM* / HIGHLY SIMILAR TO Q5RBX6-NDUS4_PONPY NADH dehydrogenase [ubiquinone] iron-sulfur protein 4, mitochondrial precursor (EC 1.6.5.3) (EC 1.6.99.3) (NADH-ubiquinone oxidoreductase 18 kDa subunit) (Complex I-18 k…	Q8QGH0_CHICK
GgaAffx.11974.1.S1_at	1.97967	chrZ:9721344-9743363 (-) // 94.03 //	ENSGALG00000003326 / alpha-methylacyl-CoA racemase / ALPHA METHYLACYL COA RACEMASE EC_5.1.99.4 2 METHYLACYL COA RACEMASE / NP_001026619.1 / AMACR* / zgc:110704* / HIGHLY SIMILAR TO Q9UHK6-AMACR_HUMAN Alpha-methylacyl-CoA racemase - Homo sapiens (Human) (Eval: 2e-148)427429 / alpha-methylacyl-CoA racemase / AMACR / RCJMB04_7i6 / Gg-NM_014324 / AMACR* / C1QT3* / C1QTNF3* / Complement C1q tumor necr…	NP_001026619.1
Gga.2654.1.S1_at	1.97528	chrZ:36391099-36397679 (-) // 94.41 //	Gg-NM_017881 / C9orf95* / Nicotinamide riboside kinase 1 (EC 2.7.1.-)* / NRK1* / SIMILAR TO Q91W63-NRK1_MOUSE Nicotinamide riboside kinase 1 (EC 2.7.1.-) - Mus musculus (Mouse) (Eval: 2e-05)ENSGALG00000015156 / C9orf95 / Nicotinamide riboside kinase 1 (EC 2.7.1.-). / NICOTINAMIDE RIBOSIDE KINASE 2 EC_2.7.1.- INTEGRIN BETA 1 BINDING 3 MUSCLE INTEGRIN BINDING MIBP / NRK1* / HIGHLY SIMILAR TO Q9NWW6…	C9orf95
Gga.9179.1.S1_at	1.96827	chrZ:40797583-40839437 (+) // 95.4 //	431670 / LOC431670 / RCJMB04_1b10 / similar to Death-associated protein kinase 1 (DAP kinase 1) / Gg-NM_004938 / DAPK1* / Death-associated protein kinase 1 (EC 2.7.11.1) (DAP kinase 1)* / HIGHLY SIMILAR TO P53355-DAPK1_HUMAN Death-associated protein kinase 1 (EC 2.7.11.1) (DAP kinase 1) - Homo sapiens (Human) (Eval: 0.0)
Gga.3546.1.S1_at	1.95496	chrZ:69621720-69678124 (-) // 94.26 //	Gg-NM_000414 / DHB4* / HSD17B4* / HIGHLY SIMILAR TO P51660-DHB4_MOUSE Peroxisomal multifunctional enzyme type 2 (MFE-2) (D-bifunctional protein) (DBP) (17-beta-hydroxysteroid dehydrogenase 4) (17-beta-HSD 4) (D-3-hydroxyacyl-CoA dehydratase) (EC 4.2.1.107) (3-alpha,7-alpha,12-alpha-trihydroxy-5-beta-cholest-24-enoyl-CoA hydratase) (3-hydroxyacyl-CoA dehydrogenase) (EC 1.1.1.35) - Mus musculus ((.…	NP_990274.1
GgaAffx.12938.13.S1_at	1.95348	chrZ:6816941-6872776 (+) // 75.67 //	427021 / RCJMB04_34a5 / UBE2R2 / ubiquitin-conjugating enzyme E2R 2 / ENSGALG00000001668 / NP_001026582.1 / UBIQUITIN CONJUGATING ENZYME EC_6.3.2.19 UBIQUITIN LIGASE UBIQUITIN CARRIER / ubiquitin-conjugating enzyme UBC3B / UB2R2* / Ubiquitin-conjugating enzyme E2 R2 (EC 6.3.2.19) (Ubiquitin-protein ligase R2) (Ubiquitin carrier protein R2) (E2-CDC34B)* / zgc:92307* / HIGHLY SIMILAR TO Q712K3-UB2R…	NP_001026582.1
Gga.16581.1.S1_at	1.95313	chrZ:72328557-72333172 (-) // 96.42 //	Gg-NM_023927 / GRAM3* / GRAMD3* / GRAM domain-containing protein 3 (HCV NS3-transactivated protein 2)* / SIMILAR TO Q96HH9-GRAM3_HUMAN GRAM domain-containing protein 3 (HCV NS3-transactivated protein 2) - Homo sapiens (Human) (Eval: 2e-06)426813 / GRAMD3 / GRAM domain containing 3 / ENSGALG00000008237 / GRAMD3 / GRAM DOMAIN CONTAINING / GRAM domain-containing protein 3 (HCV NS3-transactivated pro…	GRAMD3
Gga.1958.1.S1_a_at	1.95196	chrZ:42827655-42830585 (+) // 100.0 //	Gg-NM_001827 / CKS2* / Cyclin-dependent kinases regulatory subunit 2 (CKS-2)* / HIGHLY SIMILAR TO Q91879-CKS2_XENLA Cyclin-dependent kinases regulatory subunit 2 (Xe-p9) - Xenopus laevis (African clawed frog) (Eval: 1e-12)ENSGALG00000010693 / CYCLIN DEPENDENT KINASES REGULATORY SUBUNIT / Cyclin-dependent kinases regulatory subunit 2 (CKS-2). / CKS2* / zgc:86839* / HIGHLY SIMILAR TO Q2KJI1-CKS2_BO…
Gga.12660.2.S1_a_at	1.94785	chrZ:36649341-36691522 (+) // 67.45 //	395456 / PC6 / PCSK5 / proprotein convertase subtilisin/kexin type 5 / ENSGALG00000015164 / Proprotein convertase PC6 (Fragment). / Q9PT87_CHICK / HIGHLY SIMILAR TO Q04592-PCSK5_MOUSE Proprotein convertase subtilisin/kexin type 5 precursor - Mus musculus (Mouse) (Eval: 0.0)Gg-NM_006200 / PCSK5* / Proprotein convertase subtilisin/kexin type 5 precursor (EC 3.4.21.-) (Proprotein convertase PC5) (Su…	Q9PT87_CHICK
GgaAffx.20785.1.S1_at	1.93351	chrZ:53530506-53531386 (-) // 98.98 //	769471 / hypothetical protein LOC769471 / LOC769471 /
Gga.13230.1.S1_s_at	1.93311	chrZ:16820497-16827908 (+) // 79.68 //	770222 / hypothetical protein LOC770222 / LOC770222 / Gg-NM_153706 /
Gga.11912.1.S1_at	1.92493	chrZ:43162132-43280348 (-) // 95.94 //	425241 / DIRAS2 / DIRAS family, GTP-binding RAS-like 2 / ENSGALG00000005323 / DIRAS2 / GTP BINDING DI DISTINCT SUBGROUP OF THE RAS FAMILY MEMBER / GTP-binding protein Di-Ras2 (Distinct subgroup of the Ras family member 2). / DIRA2* / diras1* / HIGHLY SIMILAR TO Q5PR73-DIRA2_MOUSE GTP-binding protein Di-Ras2 - Mus musculus (Mouse) (Eval: 3e-99)Gg-NM_017594 / DIRA2* / DIRAS2* / GTP-binding protein …	DIRAS2
Gga.9685.1.S1_at	1.92394	chrZ:21346549-21368036 (+) // 79.56 //	771294 / LOC771294 / similar to Cdk7 protein / ENSGALG00000014790 / CELL DIVISION EC_2.7.11.22 / Cell division protein kinase 7 (EC 2.7.11.22) (EC 2.7.11.23) (CDK- activating kinase) (CAK) (TFIIH basal transcription factor complex kinase subunit) (39 kDa protein kinase) (P39 Mo15) (STK1) (CAK1). / CDK7* / zgc:85821* / HIGHLY SIMILAR TO P50613-CDK7_HUMAN Cell division protein kinase 7 - Homo sapie…
Gga.12875.1.S1_at	1.91882	chrZ:1534850-1541006 (+) // 97.36 //	ENSGALG00000001865 / HALOACID DEHALOGENASE HYDROLASE DOMAIN CONTAINING 2 / Haloacid dehalogenase-like hydrolase domain-containing protein 2. / HDHD2* / zgc:110332* / HIGHLY SIMILAR TO Q3ZCH9-HDHD2_BOVIN Haloacid dehalogenase-like hydrolase domain-containing protein 2 - Bos taurus (Bovine) (Eval: 3e-125)ENSGALG00000001851 / katanin p60 subunit A-like 2 / KATNAL2 / zgc:123350* / HIGHLY SIMILAR TO Q…	KATNAL2
Gga.10677.1.S1_a_at	1.91508	chrZ:26119800-26136603 (-) // 94.89 //	427217 / pentatricopeptide repeat domain 2 / PTCD2 / ENSGALG00000023361 / pentatricopeptide repeat domain 2 / PTCD2 / zgc:112401* / WEAKLY SIMILAR TO Q8BK72-RT27_MOUSE Mitochondrial 28S ribosomal protein S27 - Mus musculus (Mouse) (Eval: 0.001)Gg-NM_024754 /	PTCD2
Gga.15341.1.S1_at	1.9148	chrZ:68849368-68864703 (+) // 99.69 //	Gg-NM_139246 / CI097* / HIGHLY SIMILAR TO Q5T7W7-CI097_HUMAN Uncharacterized protein C9orf97 - Homo sapiens (Human) (Eval: 2e-66)
GgaAffx.9364.1.S1_at	1.91448	chrZ:19602295-19604473 (-) // 100.0 //
GgaAffx.1153.1.S1_s_at	1.91061	chrZ:1928270-1932660 (-) // 100.0 //	416380 / CCDC5 / coiled-coil domain containing 5 (spindle associated) / RCJMB04_18e19 / ENSGALG00000001761 / COILED COIL DOMAIN CONTAINING 5 / coiled-coil domain containing 5 (spindle associated) / NP_001025796.1 / CCDC5* / Ccdc5 protein (Fragment)* / Coiled-coil domain-containing protein 5 (Enhancer of invasion-cluster) (HEI-C)* / HIGHLY SIMILAR TO Q96CS2-CCDC5_HUMAN Coiled-coil domain-containin…	NP_001025796.1
GgaAffx.1170.1.S1_at	1.90687	chrZ:66790625-66807684 (-) // 98.87 //	427365 / phospholipase A2-activating protein / PLAA / ENSGALG00000001782 / PHOSPHOLIPASE A 2 ACTIVATING PLAP / Phospholipase A-2-activating protein (PLAP) (PLA2P). / LIS1* / plaa* / PLAP* / HIGHLY SIMILAR TO P54319-PLAP_RAT Phospholipase A-2-activating protein - Rattus norvegicus (Rat) (Eval: 0.0)Gg-NM_001031689 / Phospholipase A-2-activating protein (PLAP) (PLA2P)* / PLAA* / PLAP* / HIGHLY SIMIL…
Gga.15824.1.S1_at	1.90388	chrZ:44154455-44163095 (-) // 84.46 //	Gg-NM_181705 / HIGHLY SIMILAR TO Q5U5X0-LYRM7_HUMAN LYR motif-containing protein 7 - Homo sapiens (Human) (Eval: 7e-12)768932 / LYRM7 / Lyrm7 homolog (mouse) / ENSGALG00000023163 / LYR MOTIF CONTAINING 7 / LYR motif-containing protein 7. / LYRM7* / HIGHLY SIMILAR TO Q5U5X0-LYRM7_HUMAN LYR motif-containing protein 7 - Homo sapiens (Human) (Eval: 4e-28)
Gga.8188.1.S1_a_at	1.9038	chrZ:74124445-74125003 (+) // 52.27 //	ENSGALG00000005372 / C9orf105 / CHROMOSOME 9 OPEN READING FRAME 105 / Uncharacterized protein C9orf105. / CI105* / Novel protein* / si:ch211-240l14.2* / HIGHLY SIMILAR TO Q8N4H5-CI105_HUMAN Uncharacterized protein C9orf105 - Homo sapiens (Human) (Eval: 8e-14)	C9orf105
Gga.19615.1.S1_at	1.90312	chrZ:70691560-70692429 (+) // 99.88 //
GgaAffx.24638.1.S1_s_at	1.89542	chrZ:48898027-48940243 (-) // 100.0 //
GgaAffx.9641.1.S1_at	1.89252	chrZ:36788140-36789514 (+) // 100.0 //
Gga.17189.1.S1_at	1.8921	chrZ:7162018-7163949 (-) // 98.35 //
Gga.2944.2.S1_a_at	1.8911	chrZ:626577-630210 (+) // 98.79 //	Gg-NM_015277 / E3 ubiquitin-protein ligase NEDD4-like protein (EC 6.3.2.-) (Nedd4-2) (NEDD4.2)* / NED4L* / NEDD4L* / HIGHLY SIMILAR TO Q5RBF2-NED4L_PONPY E3 ubiquitin-protein ligase NEDD4-like protein (EC 6.3.2.-) - Pongo pygmaeus (Orangutan) (Eval: 1e-41)ENSGALG00000002917 / E3 UBIQUITIN LIGASE EC_6.3.2.- / Late domain-interacting protein 1 (Fragment). / Q8QGJ2_CHICK / E3 ubiquitin-protein ligas…	Q8QGJ2_CHICK
Gga.9278.1.S1_at	1.8897	chrZ:58564876-58581550 (+) // 94.78 //	427104 / centrin, EF-hand protein, 3 (CDC31 homolog, yeast) / CETN3 / ENSGALG00000014648 / CALMODULIN CAM / Centrin-3. / CETN3* / zgc:109972* / HIGHLY SIMILAR TO O35648-CETN3_MOUSE Centrin-3 - Mus musculus (Mouse) (Eval: 1e-62)Gg-NM_004365 / Centrin-3* / CETN3* / HIGHLY SIMILAR TO O15182-CETN3_HUMAN Centrin-3 - Homo sapiens (Human) (Eval: 2e-30)
GgaAffx.24658.1.S1_at	1.88952	chrZ:52129738-52212984 (-) // 100.0 //
GgaAffx.24208.1.S1_at	1.88677	chrZ:43939897-43974064 (-) // 100.0 //
GgaAffx.11649.1.S1_at	1.87982	chrZ:43555227-43588754 (-) // 87.7 //	427269 / LOC427269 / RCJMB04_3e14 / similar to Auh protein / ENSGALG00000015210 / ENOYL COA HYDRATASE MITOCHONDRIAL PRECURSOR EC_4.2.1.17 SHORT CHAIN ENOYL COA HYDRATASE SCEH ENOYL COA HYDRATASE 1 / hypothetical protein LOC427269 / NP_001026600.1 / AUHM* / HIGHLY SIMILAR TO Q9JLZ3-AUHM_MOUSE Methylglutaconyl-CoA hydratase, mitochondrial precursor - Mus musculus (Mouse) (Eval: 4e-28)Gg-NM_001698 /…	NP_001026600.1
Gga.13549.1.S1_at	1.87824	chrZ:53861152-53867947 (+) // 97.76 //	427301 / LOC427301 / similar to choline transporter-like protein 1, splice / ENSGALG00000015439 / CHOLINE TRANSPORTER SOLUTE CARRIER FAMILY 44 MEMBER / PREDICTED: Gallus gallus similar to choline transporter-like protein 1, splice (LOC427301), mRNA. / XR_027038.1 / Choline transporter-like protein 1 (Solute carrier family 44 member 1) (CD92 antigen) (CDw92)* / CTL1* / CTL3* / HIGHLY SIMILAR TO Q8…	XR_027038.1
Gga.13660.1.S1_at	1.87509	chrZ:15474369-15475778 (+) // 92.45 //	ENSGALG00000014909 / NADH dehydrogenase (Fragment). / NADH DEHYDROGENASE [UBIQUINONE] IRON SULFUR 4 MITOCHONDRIAL PRECURSOR EC_1.6.5.3 EC_1.6.99.- 3 NADH UBIQUINONE OXIDOREDUCTASE 18 KDA SUBUNIT COMPLEX I 18 KDA CI 18 KDA / Q8QGH0_CHICK / HIGHLY SIMILAR TO Q0MQH0-NDUS4_GORGO NADH dehydrogenase [ubiquinone] iron-sulfur protein 4, mitochondrial precursor - Gorilla gorilla gorilla (Lowland gorilla) …	Q8QGH0_CHICK
Gga.8469.1.S1_at	1.87027	chrZ:21302704-21303301 (+) // 59.05 //	427173 / RCJMB04_6h4 / SLC30A5|ZnT5 / solute carrier family 30 (zinc transporter), member 5 / ENSGALG00000014787 / NP_001026590.2 / TRANSPORTER / zinc transporter ZTL1 / slc30a5* / HIGHLY SIMILAR TO Q9HGQ3-YLH3_SCHPO Uncharacterized transporter C17D4.03c - Schizosaccharomyces pombe (Fission yeast) (Eval: 3e-54)	NP_001026590.2
Gga.19005.1.S1_at	1.86797	chrZ:16833306-16835303 (-) // 98.66 //
GgaAffx.9374.1.S1_s_at	1.86391	chrZ:20018729-20043194 (+) // 100.0 //
Gga.2067.1.S1_at	1.86283	chrZ:18823679-18827268 (+) // 97.5 //	Gg-NM_004520 / KIF2* / Kinesin-like protein KIF2 (Kinesin-2) (HK2)* / HIGHLY SIMILAR TO O00139-KIF2A_HUMAN Kinesin-like protein KIF2A (Kinesin-2) (HK2) - Homo sapiens (Human) (Eval: 2e-30)ENSGALG00000014737 / KINESIN / kinesin heavy chain member 2A / NP_001034401.1 / KIF2A* / KIF2C* / Kinesin-like protein KIF2A (Kinesin-2) (HK2)* / HIGHLY SIMILAR TO Q5ZKV8-KIF2A_CHICK Kinesin-like protein KIF2A -…	NP_001034401.1
Gga.16345.1.S1_at	1.85977	chrZ:1331293-1332733 (+) // 99.79 //	ENSGALG00000014697 / MOTHERS AGAINST DECAPENTAPLEGIC HOMOLOG SMAD MOTHERS AGAINST DPP HOMOLOG / NP_989892.1 / Sma- and Mad-related protein 2 / Mothers against decapentaplegic homolog 2 (SMAD 2) (Mothers against DPP homolog 2) (Mad-related protein 2) (hMAD-2) (JV18-1) (hSMAD2)* / Mothers against decapentaplegic homolog 2 (SMAD 2) (Mothers against DPP homolog 2) (Smad2)* / Mothers against decapenta…	NP_989892.1
Gga.11661.1.S1_at	1.85931	chrZ:13109269-13121663 (-) // 94.85 //	427193 / LOC427193 / similar to hypothetical protein FLJ21657 / ENSGALG00000014863 / C5orf28 / Uncharacterized protein C5orf28. / CE028* / si:busm1-79m10.4* / HIGHLY SIMILAR TO Q0VDI3-CE028_HUMAN Uncharacterized protein C5orf28 - Homo sapiens (Human) (Eval: 4e-96)Gg-NM_022483 / HIGHLY SIMILAR TO Q0VDI3-CE028_HUMAN Uncharacterized protein C5orf28 - Homo sapiens (Human) (Eval: 6e-52)	C5orf28
Gga.12941.1.S1_at	1.85847	chrZ:19606909-19700941 (+) // 99.43 //	427159 / SDCCAG10 / serologically defined colon cancer antigen 10 / ENSGALG00000014747 / PEPTIDYL PROLYL ISOMERASE CWC27 EC_5.2.1.8 / SDCCAG10 / serologically defined colon cancer antigen 10 / zgc:56702* / HIGHLY SIMILAR TO P0C1J2-CWC27_RHIOR Peptidyl-prolyl isomerase cwc27 - Rhizopus oryzae (Rhizopus delemar) (Eval: 4e-70)Gg-NM_005869 / SDCCAG10* / HIGHLY SIMILAR TO P0C1J2-CWC27_RHIOR Peptidyl-p…	SDCCAG10
Gga.11468.1.S1_a_at	1.85536	chrZ:73945599-73950771 (-) // 93.46 //	768427 / peptidylprolyl isomerase C (cyclophilin C) / PPIC / ENSGALG00000005346 / Peptidyl-prolyl cis-trans isomerase C (EC 5.2.1.8) (PPIase) (Rotamase) (Cyclophilin C). / PEPTIDYL PROLYL CIS TRANS ISOMERASE EC_5.2.1.8 PPIASE ROTAMASE / PPIC* / HIGHLY SIMILAR TO Q08E11-PPIC_BOVIN Peptidyl-prolyl cis-trans isomerase C - Bos taurus (Bovine) (Eval: 7e-88)Gg-NM_000943 / Peptidyl-prolyl cis-trans isom…
GgaAffx.21499.1.S1_at	1.85246	chrZ:630379-631250 (+) // 99.77 //	374119 / NEDD4L / neural precursor cell expressed, developmentally down-regulated 4-like / ENSGALG00000002917 / E3 UBIQUITIN LIGASE EC_6.3.2.- / Late domain-interacting protein 1 (Fragment). / Q8QGJ2_CHICK / E3 ubiquitin-protein ligase NEDD4-like protein (EC 6.3.2.-) (Nedd4-2) (NEDD4.2)* / NEDD4* / HIGHLY SIMILAR TO Q96PU5-NED4L_HUMAN E3 ubiquitin-protein ligase NEDD4-like protein - Homo sapiens …	Q8QGJ2_CHICK
GgaAffx.20241.1.S1_at	1.8497	chrZ:45116550-45135655 (-) // 83.24 //	Gg-NM_152624 / DCP2* / mRNA decapping enzyme 2 (EC 3.-.-.-) (hDpc) (Nucleoside diphosphate- linked moiety X motif 20) (Nudix motif 20)* / HIGHLY SIMILAR TO Q5REQ8-DCP2_PONPY mRNA-decapping enzyme 2 (EC 3.-.-.-) - Pongo pygmaeus (Orangutan) (Eval: 2e-59)
GgaAffx.9643.1.S1_at	1.84886	chrZ:36800689-36821062 (+) // 95.6 //
Gga.1558.1.S1_at	1.84171	chrZ:74204969-74206315 (-) // 72.6 //	Gg-NM_022490 / DNA-directed RNA polymerase I-associated factor 53 kDa subunit (EC 2.7.7.6) (RNA polymerase I-associated factor 1)* / POLR1E* / RPF53* / HIGHLY SIMILAR TO Q9GZS1-RPF53_HUMAN DNA-directed RNA polymerase I-associated factor 53 kDa subunit (EC 2.7.7.6) (RNA polymerase I polypeptide E) (RNA polymerase I-associated factor 1) - Homo sapiens (Human) (Eval: 9e-20)
GgaAffx.12297.1.S1_s_at	1.84135	chrZ:56304344-56315471 (-) // 98.89 //	427116 / ARSK / arylsulfatase family, member K / RCJMB04_12e18 / ENSGALG00000014672 / arylsulfatase family, member K / ARYLSULFATASE K PRECURSOR EC_3.1.6.- ASK / NP_001026586.1 / ARSK* / Arylsulfatase K precursor (EC 3.1.6.-) (ASK) (Telethon sulfatase)* / zgc:153019* / HIGHLY SIMILAR TO Q148F3-ARSK_BOVIN Arylsulfatase K precursor - Bos taurus (Bovine) (Eval: 0.0)Gg-NM_198150 / ARSK* / Arylsulfata…	NP_001026586.1
GgaAffx.9985.1.S1_s_at	1.84086	chrZ:64634004-64661322 (+) // 95.07 //
Gga.944.1.S1_at	1.83929	chrZ:21329350-21335530 (+) // 96.84 //	395316 / CENPH / CENP-H / centromere protein H / ENSGALG00000014788 / CENPH_CHICK / CENTROMERE H CENP H / Centromere protein H (CENP-H). / CENPH* / Centromere protein H (CENP-H) (Interphase centromere complex protein 35)* / HIGHLY SIMILAR TO Q90ZF9-CENPH_CHICK Centromere protein H - Gallus gallus (Chicken) (Eval: 6e-120)Gg-NM_022909 / CENPH* / Centromere protein H (Kinetochore protein CENP-H)* / …
Gga.19885.1.S1_at	1.83582	chrZ:72191743-72201153 (-) // 88.8 //	Gg-NM_152549 / ENSGALG00000023042 / PREDICTED: Gallus gallus similar to mutated in bladder cancer 1 (LOC770644), mRNA. / XR_026736.1 / 770644 / LOC770644 / similar to mutated in bladder cancer 1 /	XR_026736.1
GgaAffx.3134.1.S1_at	1.83352	chrZ:62772410-62773050 (-) // 100.0 //
GgaAffx.1812.1.S1_at	1.83195	chrZ:847209-862289 (-) // 100.0 //	ENSGALG00000002793 /
GgaAffx.3414.1.S1_at	1.8308	chrZ:31374894-31391262 (-) // 98.36 //
GgaAffx.20451.1.S1_at	1.83008	chrZ:72120698-72122205 (-) // 99.8 //
Gga.16769.1.S1_at	1.82766	chrZ:23462725-23464522 (+) // 99.5 //
GgaAffx.21401.1.S1_at	1.82678	chrZ:16820497-16827907 (+) // 82.89 //	770222 / hypothetical protein LOC770222 / LOC770222 / ENSGALG00000014719 / C5orf35 / HIGHLY SIMILAR TO Q5RBW0-CE035_PONPY Uncharacterized protein C5orf35 homolog - Pongo pygmaeus (Orangutan) (Eval: 2e-93)Gg-NM_153706 /	C5orf35
Gga.15911.1.S1_s_at	1.82649	chrZ:45899198-45907703 (-) // 90.54 //	Gg-NM_139281 / WDR36* / WD repeat-containing protein 36 (T-cell activation WD repeat- containing protein) (TA-WDRP)* / HIGHLY SIMILAR TO Q8NI36-WDR36_HUMAN WD repeat protein 36 (T-cell activation WD repeat-containing protein) (TA-WDRP) - Homo sapiens (Human) (Eval: 2e-12)415609 / WDR36 / WD repeat domain 36 / ENSGALG00000000247 / NP_001038099.1 / WD REPEAT CONTAINING / WD repeat domain 36 / WDR36…	NP_001038099.1
Gga.17588.1.S1_at	1.82514	chrZ:18865318-18870752 (-) // 65.02 //	Gg-NM_014473 / DIMH* / Probable dimethyladenosine transferase (EC 2.1.1.-) (S- adenosylmethionine-6-N",N"-adenosyl(rRNA) dimethyltransferase) (18S rRNA dimethylase)* / HIGHLY SIMILAR TO Q9UNQ2-DIM1L_HUMAN Probable dimethyladenosine transferase (EC 2.1.1.-) (S-adenosylmethionine-6-N ,N -adenosyl(rRNA) dimethyltransferase) (18S rRNA dimethylase) (DIM1 dimethyladenosine transferase 1-like) - Homo sa…	DIMT1L
Gga.14192.1.S1_at	1.81893	chrZ:17605206-17606611 (-) // 98.74 //	769469 / hypothetical protein LOC769469 / LOC769469 / ENSGALG00000014727 / CAMP SPECIFIC 3 5 CYCLIC PHOSPHODIESTERASE EC_3.1.4.17 / PREDICTED: Gallus gallus hypothetical protein LOC769469 (LOC769469), mRNA. / XR_026650.1 / HIGHLY SIMILAR TO Q08499-PDE4D_HUMAN cAMP-specific 3 ,5 -cyclic phosphodiesterase 4D - Homo sapiens (Human) (Eval: 0.0)	XR_026650.1
GgaAffx.9370.1.S1_at	1.81688	chrZ:19982597-19996723 (+) // 100.0 //
GgaAffx.12538.1.S1_at	1.81552	chrZ:36405660-36418207 (+) // 79.21 //	427258 / osteoclast stimulating factor 1 / OSTF1 / RCJMB04_17j8 / ENSGALG00000017447 / OSTEOCLAST STIMULATING FACTOR 1 / OSTF1_CHICK / OSTF1* / HIGHLY SIMILAR TO Q6P686-OSTF1_RAT Osteoclast-stimulating factor 1 - Rattus norvegicus (Rat) (Eval: 3e-105)Gg-NM_012383 / Osteoclast-stimulating factor 1* / OSTF1* / SIMILAR TO Q5ZJJ9-OSTF1_CHICK Osteoclast-stimulating factor 1 - Gallus gallus (Chicken) (…
GgaAffx.25289.1.S1_at	1.81074	chrZ:59665193-59710880 (-) // 100.0 //
GgaAffx.26489.1.S1_at	1.80877	chrZ:74199055-74203036 (-) // 100.0 //
Gga.10995.1.S1_at	1.80851	chrZ:7394414-7397286 (-) // 98.69 //	427403 / LOC427403 / similar to MGC84124 protein / ENSGALG00000005833 / Alba-like protein C9orf23. / C9orf23 / RIBONUCLEASE P SUBUNIT P25 EC_3.1.26.5 RNASE P SUBUNIT P25 / CI023* / zgc:92794* / HIGHLY SIMILAR TO Q8N5L8-CI023_HUMAN Alba-like protein C9orf23 - Homo sapiens (Human) (Eval: 1e-40)Gg-NM_148179 / HIGHLY SIMILAR TO Q8N5L8-CI023_HUMAN Alba-like protein C9orf23 - Homo sapiens (Human) (Eval…	C9orf23
Gga.4301.1.S1_at	1.80423	chrZ:50154415-50204555 (+) // 93.76 //	Gg-NM_001270 / CHD1* / CHD-W (Fragment)* / Chromodomain-helicase-DNA-binding protein 1 (EC 3.6.1.-) (ATP- dependent helicase CHD1) (CHD-1)* / HIGHLY SIMILAR TO P40201-CHD1_MOUSE Chromodomain-helicase-DNA-binding protein 1 (EC 3.6.1.-) (ATP-dependent helicase CHD1) (CHD-1) - Mus musculus (Mouse) (Eval: 9e-162)ENSGALG00000014642 / CHROMODOMAIN HELICASE DNA BINDING EC_3.6.1.- ATP DEPENDENT HELICASE …	NP_990272.1
GgaAffx.25289.2.S1_s_at	1.80361	chrZ:59671948-59710877 (-) // 100.0 //
Gga.19460.1.S1_at	1.79481	chrZ:56699869-56707501 (-) // 98.49 //	Gg-NM_032290 / ANKRD32* / HIGHLY SIMILAR TO Q9BQI6-ANR32_HUMAN Ankyrin repeat domain-containing protein 32 - Homo sapiens (Human) (Eval: 2e-19)ENSGALG00000014667 / ANKRD32 / ANKYRIN REPEAT DOMAIN CONTAINING 32 / ANR32* / HIGHLY SIMILAR TO Q9BQI6-ANR32_HUMAN Ankyrin repeat domain-containing protein 32 - Homo sapiens (Human) (Eval: 2e-121)427111 / ANKRD32 / ankyrin repeat domain 32 /	ANKRD32
Gga.6610.1.S1_at	1.79461	chrZ:25767110-25773675 (-) // 91.97 //	ENSGALG00000015020 / TMEM171 / TRANSMEMBRANE 171 / Transmembrane protein 171. / TM171* / HIGHLY SIMILAR TO Q58DS4-TM171_BOVIN Transmembrane protein 171 - Bos taurus (Bovine) (Eval: 5e-66)427220 / LOC427220 / similar to MGC83830 protein / Gg-NM_173490 / HIGHLY SIMILAR TO Q6K0P5-TM171_RAT Transmembrane protein 171 (Parturition-related protein 2) - Rattus norvegicus (Rat) (Eval: 1e-59)	TMEM171
Gga.19308.1.S1_at	1.79395	chrZ:31051390-31053025 (-) // 93.54 //
Gga.17980.1.S1_s_at	1.7934	chrZ:43576619-43588753 (-) // 88.83 //	Gg-NM_001698 / AUH* / AUMH* / Methylglutaconyl-CoA hydratase, mitochondrial precursor (EC 4.2.1.18) (AU-specific RNA-binding enoyl-CoA hydratase) (AU-binding protein/enoyl-CoA hydratase)* / SIMILAR TO Q13825-AUMH_HUMAN Methylglutaconyl-CoA hydratase, mitochondrial precursor (EC 4.2.1.18) (AU-specific RNA-binding enoyl-CoA hydratase) (AU-binding protein/enoyl-CoA hydratase) - Homo sapiens (Human) …	NP_001026600.1
Gga.17032.1.S1_a_at	1.79124	chrZ:67024046-67025401 (-) // 94.52 //	Gg-NM_145005 / C9orf72* / CI072* / HIGHLY SIMILAR TO Q66HC3-CI072_RAT Uncharacterized protein C9orf72 homolog - Rattus norvegicus (Rat) (Eval: 6e-82)
GgaAffx.10043.1.S1_at	1.78915	chrZ:65680550-65683953 (+) // 59.61 //
GgaAffx.2307.1.S1_s_at	1.78694	chrZ:10903886-10935558 (-) // 98.77 //	427443 / nucleoporin 155kDa / NUP155 / ENSGALG00000003688 / NUCLEAR PORE COMPLEX NUP155 NUCLEOPORIN NUP155.155 KDA NUCLEOPORIN / Nuclear pore complex protein Nup155 (Nucleoporin Nup155) (155 kDa nucleoporin). / NU155* / nup155* / HIGHLY SIMILAR TO O75694-NU155_HUMAN Nuclear pore complex protein Nup155 - Homo sapiens (Human) (Eval: 0.0)Gg-NM_153485 / NU155* / Nuclear pore complex protein Nup155 (N…
GgaAffx.2056.1.S1_s_at	1.78383	chrZ:9466884-9482067 (+) // 99.95 //	427427 / RCJMB04_4k14 / TARS / threonyl-tRNA synthetase / ENSGALG00000003288 / NP_001026618.1 / threonyl-tRNA synthetase / THREONYL TRNA SYNTHETASE EC_6.1.1.3 THREONINE TRNA LIGASE THRRS / SYTC* / Threonyl-tRNA synthetase, cytoplasmic (EC 6.1.1.3) (Threonine--tRNA ligase) (ThrRS)* / zgc:92586* / HIGHLY SIMILAR TO Q3ZBV8-SYTC_BOVIN Threonyl-tRNA synthetase, cytoplasmic - Bos taurus (Bovine) (Eval:…	NP_001026618.1
Gga.9232.1.S1_at	1.78369	chrZ:21336850-21343473 (+) // 88.77 //	771273 / mitochondrial ribosomal protein S36 / MRPS36 / ENSGALG00000014789 / Mitochondrial 28S ribosomal protein S36 (S36mt) (MRP-S36). / MITOCHONDRIAL 28S RIBOSOMAL S36 S36MT MRP S36 / MRPS36 / RT36* / HIGHLY SIMILAR TO P82908-RT36_BOVIN Mitochondrial 28S ribosomal protein S36 - Bos taurus (Bovine) (Eval: 1e-13)Gg-NM_033281 / Mitochondrial 28S ribosomal protein S36 (S36mt) (MRP-S36)* / MRPS36* /…	MRPS36
GgaAffx.24368.1.S1_s_at	1.78221	chrZ:6767756-6800359 (-) // 85.87 //
Gga.16968.1.S1_s_at	1.77994	chrZ:33363482-33364322 (-) // 94.75 //	427238 / LOC427238 / RCJMB04_9g9 / similar to family with sequence similarity 29, member A / ENSGALG00000015091 / FAM29A / hypothetical protein LOC427238 / NP_001026592.1 / FA29A* / Protein FAM29A* / zgc:153242* / HIGHLY SIMILAR TO Q7Z4H7-FA29A_HUMAN Protein FAM29A - Homo sapiens (Human) (Eval: 3e-110)	NP_001026592.1
Gga.1215.1.S1_at	1.7789	chrZ:69739727-69742142 (-) // 94.26 //
Gga.4786.1.S1_at	1.77381	chrZ:968727-972168 (+) // 97.31 //	ENSGALG00000018565 / C18orf32 / LOC497661 protein (Putative NFkB activating protein). / 426844 / hypothetical gene supported by BX930811; BX930821; CR338815 / LOC426844 / Gg-NM_001035005 /	C18orf32
GgaAffx.25682.1.S1_s_at	1.77114	chrZ:590978-629918 (+) // 96.95 //
GgaAffx.11324.1.S1_at	1.76926	chrZ:44043138-44069314 (-) // 98.11 //	768825 / CDC42SE2 / CDC42 small effector 2 / ENSGALG00000017686 / CDC42 EFFECTOR / CDC42SE2 / CDC42 small effector 2 / zgc:55642* / Gg-NM_020240 /	CDC42SE2
GgaAffx.12343.1.S1_s_at	1.76871	chrZ:56992246-57259077 (+) // 95.7 //	427109 / LOC427109 / similar to hypothetical protein DKFZp564D172 / ENSGALG00000014661 / hypothetical protein LOC427109 / NP_001006574.1 / Uncharacterized protein C5orf21* / WEAKLY SIMILAR TO Q10271-ARB2_SCHPO Argonaute-binding protein 2 - Schizosaccharomyces pombe (Fission yeast) (Eval: 0.001)Gg-NM_032042 / C5orf21* /	NP_001006574.1
GgaAffx.9663.1.S1_at	1.76774	chrZ:37523068-37533365 (+) // 100.0 //
GgaAffx.11719.1.S1_s_at	1.75792	chrZ:864203-877738 (+) // 98.76 //	426847 / ACAA2 / acetyl-Coenzyme A acyltransferase 2 (mitochondrial 3-oxoacyl-Coenzyme A thiolase) / ENSGALG00000002777 / 3 KETOACYL COA THIOLASE EC_2.3.1.16 BETA KETOTHIOLASE ACETYL COA ACYLTRANSFERASE 3 OXOACYL COA THIOLASE / acetyl-Coenzyme A acyltransferase 2 (mitochondrial 3-oxoacyl-Coenzyme A thiolase) / NP_001006571.1 / 3-ketoacyl-CoA thiolase, mitochondrial (EC 2.3.1.16) (Beta- ketothiola…	NP_001006571.1
GgaAffx.24545.1.S1_at	1.75699	chrZ:23743541-23745939 (+) // 99.83 //
Gga.4322.1.S1_at	1.75532	chrZ:42620756-42648541 (+) // 84.96 //	ENSGALG00000014916 / SPINDLIN / Spindlin-Z (chSpin-Z). / SPINW_CHICK / SPINZ_CHICK / (clone BALB3N)* / MGC107098 protein* / Putative uncharacterized protein* / Similar to spindlin (Spin) family* / SMY* / SPIN1* / SPIN2* / Spindlin-1 (Ovarian cancer-related protein)* / zgc:110697* / HIGHLY SIMILAR TO Q90WG1-SPINZ_CHICK Spindlin-Z - Gallus gallus (Chicken) (Eval: 1e-150)395344 / CHSPIN-Z|SPIN|SPIN3…
Gga.15091.1.S1_at	1.75531	chrZ:46617825-46619913 (-) // 99.05 //
GgaAffx.2320.1.S1_at	1.7528	chrZ:10937343-11080300 (+) // 100.0 //	ENSGALG00000003708 / NP_001026621.1 / WD repeat domain 70 / HIGHLY SIMILAR TO Q0VA16-WDR70_XENTR WD repeat-containing protein 70 - Xenopus tropicalis (Western clawed frog) (Silurana tropicalis) (Eval: 0.0)Gg-NM_018034 / WDR70* / SIMILAR TO Q58D20-NLE1_BOVIN Notchless homolog 1 - Bos taurus (Bovine) (Eval: 5e-05)	NP_001026621.1
GgaAffx.21514.1.S1_at	1.74819	chrZ:16901201-16914890 (+) // 99.68 //	427148 / GC-rich promoter binding protein 1 / GPBP1 / ENSGALG00000014724 / GC-rich promoter binding protein 1 / GPBP1 / Gg-NM_022913 / GPBP1* /	GPBP1
Gga.17667.1.S1_at	1.74804	chrZ:46339807-46340545 (-) // 98.53 //	Gg-NM_002372 / Alpha-mannosidase 2 (EC 3.2.1.114) (Alpha-mannosidase II) (Mannosyl- oligosaccharide 1,3-1,6-alpha-mannosidase) (MAN II) (Golgi alpha- mannosidase II) (Mannosidase alpha class 2A member 1)* / MA2A1* / MAN2A1* / HIGHLY SIMILAR TO P49641-MA2A2_HUMAN Alpha-mannosidase IIx (EC 3.2.1.114) (Mannosyl-oligosaccharide 1,3-1,6-alpha-mannosidase) (MAN IIx) (Mannosidase alpha class 2A member 2…	XR_027032.1
Gga.12029.1.S1_at	1.74732	chrZ:26136678-26183146 (+) // 98.93 //	427216 / mitochondrial ribosomal protein S27 / MRPS27 / ENSGALG00000015002 / Mitochondrial 28S ribosomal protein S27 (S27mt) (MRP-S27). / MITOCHONDRIAL 28S RIBOSOMAL S27 S27MT MRP S27 / MRPS27 / RT27* / HIGHLY SIMILAR TO Q8BK72-RT27_MOUSE Mitochondrial 28S ribosomal protein S27 - Mus musculus (Mouse) (Eval: 5e-141)Gg-NM_015084 / Mitochondrial 28S ribosomal protein S27 (S27mt) (MRP-S27)* / MRPS27*…	MRPS27
GgaAffx.12568.1.S1_at	1.74703	chrZ:1925178-1934125 (-) // 98.28 //	416380 / CCDC5 / coiled-coil domain containing 5 (spindle associated) / RCJMB04_18e19 / ENSGALG00000001761 / COILED COIL DOMAIN CONTAINING 5 / coiled-coil domain containing 5 (spindle associated) / NP_001025796.1 / CCDC5* / Ccdc5 protein (Fragment)* / Coiled-coil domain-containing protein 5 (Enhancer of invasion-cluster) (HEI-C)* / HIGHLY SIMILAR TO Q96CS2-CCDC5_HUMAN Coiled-coil domain-containin…	NP_001025796.1
GgaAffx.12320.1.S1_at	1.74601	chrZ:45677855-45686316 (+) // 98.2 //	769322 / RCJMB04_12n17 / STARD4 / StAR-related lipid transfer (START) domain containing 4 / ENSGALG00000000241 / Q5ZK67_CHICK / STAR RELATED LIPID TRANSFER START DOMAIN CONTAINING / STAR4* / StAR-related lipid transfer protein 4 (StARD4) (START domain- containing protein 4)* / HIGHLY SIMILAR TO Q96DR4-STAR4_HUMAN StAR-related lipid transfer protein 4 - Homo sapiens (Human) (Eval: 3e-96)Gg-NM_1391…	Q5ZK67_CHICK
Gga.15796.1.S1_at	1.74471	chrZ:6598220-6599941 (-) // 95.12 //
Gga.18136.1.S1_at	1.74319	chrZ:31351654-31353295 (-) // 99.58 //	427356 / RCJMB04_10p19 / ZDHHC21 / zinc finger, DHHC-type containing 21 / ENSGALG00000005437 / NP_001026609.1 / PROBABLE PALMITOYLTRANSFERASE ZDHHC21 EC_2.3.1.- ZINC FINGER DHHC DOMAIN CONTAINING 21 DHHC 21 / zinc finger, DHHC domain containing 21 / Probable palmitoyltransferase ZDHHC21 (EC 2.3.1.-) (Zinc finger DHHC domain-containing protein 21) (DHHC-21)* / ZDH21* / HIGHLY SIMILAR TO Q8IVQ6-ZDH…	NP_001026609.1
Gga.14333.1.S1_at	1.74304	chrZ:43779962-43906075 (-) // 96.45 //	Gg-NM_004560 / ROR2* / Tyrosine-protein kinase transmembrane receptor ROR2 precursor (EC 2.7.10.1) (Neurotrophic tyrosine kinase, receptor-related 2)* / Tyrosine-protein kinase transmembrane receptor ROR2 precursor (EC 2.7.1.112) (Neurotrophic tyrosine kinase, receptor-related 2)* / HIGHLY SIMILAR TO Q9Z138-ROR2_MOUSE Tyrosine-protein kinase transmembrane receptor ROR2 precursor (EC 2.7.10.1) (Ne…
Gga.9970.1.S1_at	1.74012	chrZ:23698648-23711133 (-) // 68.67 //	427204 / HEXB / hexosaminidase B (beta polypeptide) / ENSGALG00000014933 / Beta-hexosaminidase beta chain precursor (EC 3.2.1.52) (N-acetyl-beta- glucosaminidase) (Beta-N-acetylhexosaminidase) (Hexosaminidase B) (Cervical cancer proto-oncogene 7) (HCC-7) [Contains: Beta- hexosaminidase beta-B chain; Beta-hexosaminidase beta-A ch / BETA HEXOSAMINIDASE CHAIN PRECURSOR EC_3.2.1.52 N ACETYL BETA GLUC…
Gga.18343.1.S1_s_at	1.73883	chrZ:59688581-59706169 (-) // 96.98 //	Gg-NM_022650 / RASA1* / Ras GTPase-activating protein 1 (GTPase-activating protein) (GAP) (Ras p21 protein activator) (p120GAP) (RasGAP)* / HIGHLY SIMILAR TO P20936-RASA1_HUMAN Ras GTPase-activating protein 1 (GTPase-activating protein) (GAP) (Ras p21 protein activator) (p120GAP) (RasGAP) - Homo sapiens (Human) (Eval: 1e-32)ENSGALG00000017706 / RAS GTPASE ACTIVATING 1 GTPASE ACTIVATING GAP RAS P2…
GgaAffx.21323.1.S1_at	1.73628	chrZ:33985322-34009788 (+) // 99.61 //	427233 / LOC427233 / similar to KIAA1797 / ENSGALG00000015071 / CDNA FLJ20375 fis, clone HUV00942. / KIAA1797 / Gg-NM_017794 / KIAA1797* /	KIAA1797
Gga.2184.1.S1_at	1.73604	chrZ:45605112-45625271 (+) // 94.5 //	Gg-NM_004772 / C5orf13* / Neuronal protein 3.1 (p311 protein)* / NP311* / HIGHLY SIMILAR TO Q90667-NP311_CHICK Neuronal protein 3.1 (Protein p311) - Gallus gallus (Chicken) (Eval: 1e-33)ENSGALG00000000236 / Neuronal protein 3.1 (Protein p311). / NP311_CHICK / SIMILAR TO NEURONAL 3 1 P311 / NP311* / HIGHLY SIMILAR TO Q90667-NP311_CHICK Neuronal protein 3.1 - Gallus gallus (Chicken) (Eval: 2e-34)39…
Gga.5865.1.S1_at	1.73603	chrZ:22531889-22564376 (+) // 93.71 //	ENSGALG00000004353 / TBCA_CHICK / TUBULIN SPECIFIC CHAPERONE A TUBULIN FOLDING COFACTOR A CFA TCP1 CHAPERONIN COFACTOR A / TBCA* / HIGHLY SIMILAR TO P80585-TBCA_CHICK Tubulin-specific chaperone A - Gallus gallus (Chicken) (Eval: 1e-23)416367 / TBCA / tubulin folding cofactor A / Gg-NM_004607 / TBCA* / Tubulin-specific chaperone A (Tubulin-folding cofactor A) (CFA) (TCP1- chaperonin cofactor A)* /
Gga.9870.1.S1_s_at	1.73543	chrZ:16110096-16141691 (+) // 95.03 //	427137 / RCJMB04_1h14 / SKIV2L2 / superkiller viralicidic activity 2-like 2 (S. cerevisiae) / ENSGALG00000014709 / EC_3.6.1.- / SKIV2L2 / Superkiller viralicidic activity 2-like 2 (EC 3.6.1.-) (ATP-dependent helicase SKIV2L2). / SK2L2* / HIGHLY SIMILAR TO Q9CZU3-SK2L2_MOUSE Superkiller viralicidic activity 2-like 2 - Mus musculus (Mouse) (Eval: 0.0)Gg-NM_015360 / SK2L2* / SKIV2L2* / Superkiller v…	SKIV2L2
Gga.11928.1.S1_at	1.73524	chrZ:43960916-43974064 (-) // 95.79 //	Gg-NM_178324 / LCB1* / Serine palmitoyltransferase 1 (EC 2.3.1.50) (Long chain base biosynthesis protein 1) (LCB 1) (Serine-palmitoyl-CoA transferase 1) (SPT 1) (SPT1)* / SPTLC1* / HIGHLY SIMILAR TO O54695-LCB1_CRIGR Serine palmitoyltransferase 1 (EC 2.3.1.50) (Long chain base biosynthesis protein 1) (LCB 1) (Serine-palmitoyl-CoA transferase 1) (SPT 1) (SPT1) - Cricetulus griseus (Chinese hamster…
GgaAffx.7995.2.S1_s_at	1.73464	chrZ:40230276-40255024 (+) // 99.95 //
Gga.15137.1.S1_at	1.73457	chrZ:17616045-17657651 (-) // 97.57 //	769469 / hypothetical protein LOC769469 / LOC769469 / ENSGALG00000014727 / CAMP SPECIFIC 3 5 CYCLIC PHOSPHODIESTERASE EC_3.1.4.17 / PREDICTED: Gallus gallus hypothetical protein LOC769469 (LOC769469), mRNA. / XR_026650.1 / HIGHLY SIMILAR TO Q08499-PDE4D_HUMAN cAMP-specific 3 ,5 -cyclic phosphodiesterase 4D - Homo sapiens (Human) (Eval: 0.0)Gg-NM_006203 / cAMP-specific 3",5"-cyclic phosphodiestera…	XR_026650.1
Gga.3315.1.S1_a_at	1.73396	chrZ:8638818-8639846 (-) // 99.89 //	ENSGALG00000002605 / 39S RIBOSOMAL L17 MITOCHONDRIAL PRECURSOR L17MT MRP L17 / 39S ribosomal protein L17, mitochondrial precursor (L17mt) (MRP-L17) (LYST-interacting protein 2). / MRPL17 / RM17* / HIGHLY SIMILAR TO Q9NRX2-RM17_HUMAN 39S ribosomal protein L17, mitochondrial precursor - Homo sapiens (Human) (Eval: 6e-59)ENSGALG00000002599 / C9orf100 / VAV / VAV-like protein C9orf100. / CI100* / zgc…	MRPL17 / C9orf100
GgaAffx.9574.1.S1_s_at	1.73138	chrZ:33964854-34064295 (+) // 99.81 //
GgaAffx.13170.1.S1_s_at	1.73111	chrZ:50949592-50965043 (+) // 98.29 //	427284 / clathrin, light chain (Lca) / CLTA / RCJMB04_33p3 / ENSGALG00000015326 / CLATHRIN LIGHT CHAIN / clathrin, light polypeptide A / NP_001034402.1 / Clathrin light chain A (Lca)* / CLCA* / zgc:73358* / HIGHLY SIMILAR TO P04973-CLCA_BOVIN Clathrin light chain A - Bos taurus (Bovine) (Eval: 2e-65)Gg-NM_007096 / Clathrin light chain A (Lca)* / CLCA* / CLTA* / HIGHLY SIMILAR TO P04973-CLCA_BOVIN…	NP_001034402.1
Gga.3441.2.S1_s_at	1.73057	chrZ:61618461-61640282 (+) // 88.12 //	Gg-NM_174909 / HIGHLY SIMILAR TO Q5ZII6-TM167_CHICK Transmembrane protein 167 precursor - Gallus gallus (Chicken) (Eval: 4e-12)ENSGALG00000015619 / TM167_CHICK / Transmembrane protein 167 precursor. / TM167* / HIGHLY SIMILAR TO Q5ZII6-TM167_CHICK Transmembrane protein 167 precursor - Gallus gallus (Chicken) (Eval: 7e-17)770790 / hypothetical protein LOC770790 / LOC770790 / RCJMB04_25n4 /
GgaAffx.8007.1.S1_at	1.72943	chrZ:41170697-41242499 (-) // 99.94 //
Gga.11483.1.S1_at	1.72641	chrZ:53895493-53920158 (+) // 96.75 //	427302 / fibronectin type III and SPRY domain containing 1-like / FSD1L / Gg-NM_207647 / FSD1L* / FSD1 N-terminal-like (Coiled-coil domain-containing protein 10) (FSD1- like)* / FSDNL* / SIMILAR TO Q8BYN5-FSD1L_MOUSE FSD1-like protein (FSD1 N-terminal-like protein) (Coiled-coil domain-containing protein 10) - Mus musculus (Mouse) (Eval: 7e-09)
GgaAffx.12705.1.S1_s_at	1.72613	chrZ:64463284-64474293 (+) // 83.89 //	427331 / LOC427331 / similar to chromosome 9 open reading frame 80; HSPC043 protein / ENSGALG00000020528 / CI080_CHICK / Uncharacterized protein C9orf80 homolog. / CI080* / zgc:56259* / HIGHLY SIMILAR TO Q2NKT2-CI080_BOVIN Uncharacterized protein C9orf80 homolog - Bos taurus (Bovine) (Eval: 5e-41)Gg-NM_021218 / C9orf80* / HIGHLY SIMILAR TO Q5ZJ32-CI080_CHICK Uncharacterized protein C9orf80 homolo…
Gga.3857.1.S1_s_at	1.72601	chrZ:7956394-7961602 (-) // 44.38 //	ENSGALG00000002009 / Fanconi anemia, complementation group G / FANCONI ANEMIA GROUP G FACG / NP_989709.1 / FANCG* / Nuclear valosin-containing protein-like (Nuclear VCP-like protein) (NVLp)* / NVL* / TERA* / Transitional endoplasmic reticulum ATPase (TER ATPase) (15S Mg(2+)- ATPase p97 subunit) (Valosin-containing protein) (VCP)* / SIMILAR TO Q9EQR6-FANCG_MOUSE Fanconi anemia group G protein homo…	NP_989709.1
Gga.7617.1.S1_at	1.72592	chrZ:50216125-50217148 (-) // 98.08 //
GgaAffx.1592.2.S1_at	1.72428	chrZ:8455682-8462339 (-) // 88.28 //	431658 / RCJMB04_15b4 / RGP1 / RGP1 retrograde golgi transport homolog (S. cerevisiae) / Gg-NM_018891 / LAMC2* / HIGHLY SIMILAR TO Q13753-LAMC2_HUMAN Laminin subunit gamma-2 precursor (Laminin 5 gamma 2 subunit) (Kalinin/nicein/epiligrin 100 kDa subunit) (Laminin B2t chain) (Cell-scattering factor 140 kDa subunit) (CSF 140 kDa subunit) (Large adhesive scatter factor 140 kDa subunit) (Ladsin 140 k…
GgaAffx.21466.1.S1_at	1.72137	chrZ:44852613-44856184 (-) // 99.03 //	415602 / YTHDC2 / YTH domain containing 2 / ENSGALG00000000189 / ATP DEPENDENT RNA HELICASE EC_3.6.1.- DEAH BOX / YTHDC2 / YTH domain-containing protein 2. / DHX36* / Probable ATP-dependent RNA helicase DHX36 (EC 3.6.1.-) (DEAH box protein 36) (MLE-like protein 1) (RNA helicase associated with AU-rich element ARE)* / HIGHLY SIMILAR TO Q5R746-YTDC2_PONPY YTH domain-containing protein 2 - Pongo pyg…	YTHDC2
Gga.3269.1.S1_at	1.72042	chrZ:46621535-46623165 (-) // 94.31 //
Gga.12212.1.S1_a_at	1.71722	chrZ:19959937-19982485 (-) // 95.8 //	427162 / CENPK / CENP-K|FKSG14 / centromere protein K / ENSGALG00000014753 / CENPK_CHICK / CENTROMERE K CENP K / Centromere protein K (CENP-K). / CENPK* / Centromere protein K (CENP-K) (Interphase centromere complex protein 37) (Protein AF-5alpha) (p33)* / HIGHLY SIMILAR TO Q1T7C1-CENPK_CHICK Centromere protein K - Gallus gallus (Chicken) (Eval: 1e-100)Gg-NM_022145 / HIGHLY SIMILAR TO Q1T7C1-CENP…
Gga.9709.1.S1_at	1.71295	chrZ:7169526-7247731 (-) // 94.84 //	768856 / LOC768856 / similar to chromosome 9 open reading frame 25 / ENSGALG00000005821 / C9orf25 / Uncharacterized protein C9orf25. / CI025* / CO017* / Uncharacterized protein C15orf17* / Uncharacterized protein C9orf25 homolog* / zgc:101028* / zgc:112221* / HIGHLY SIMILAR TO Q6DC60-CI025_DANRE Uncharacterized protein C9orf25 homolog - Danio rerio (Zebrafish) (Brachydanio rerio) (Eval: 2e-49)Gg-…	C9orf25
Gga.9769.2.S1_at	1.71192	chrZ:1898030-1899103 (-) // 99.44 //	416381 / LOC416381 / similar to chromosome 18 open reading frame 25 / ENSGALG00000001763 / CR025* / Uncharacterized protein C18orf25* / zgc:77838* / HIGHLY SIMILAR TO Q96B23-CR025_HUMAN Uncharacterized protein C18orf25 - Homo sapiens (Human) (Eval: 3e-146)Gg-NM_001008239 / CR025* / HIGHLY SIMILAR TO Q96B23-CR025_HUMAN Uncharacterized protein C18orf25 - Homo sapiens (Human) (Eval: 3e-76)
Gga.8340.1.S1_at	1.70591	chrZ:72153735-72183178 (-) // 88.24 //	770633 / LOC770633 / similar to protein geranylgeranyltransferase type I, beta subunit / ENSGALG00000008197 / GERANYLGERANYL TRANSFERASE TYPE 1 SUBUNIT BETA EC_2.5.1.59 GERANYLGERANYL TRANSFERASE TYPE I SUBUNIT BETA TYPE I GERANYL GERANYLTRANSFERASE SUBUNIT BETA GGTASE I BETA / PREDICTED: Gallus gallus similar to protein geranylgeranyltransferase type I, beta subunit (LOC770633), mRNA. / XR_02673…	XR_026734.1
Gga.13856.1.S1_at	1.70464	chrZ:50219505-50229387 (-) // 97.15 //	427277 / RGMB / RGM domain family, member B / ENSGALG00000015284 / RGM DOMAIN FAMILY MEMBER / RGM domain family member B precursor. / RGMB* / HIGHLY SIMILAR TO Q6NW40-RGMB_HUMAN RGM domain family member B precursor - Homo sapiens (Human) (Eval: 0.0)Gg-NM_001012761 / Repulsive guidance molecule A precursor (RGM domain family member A)* / RGMB* / RGM domain family member B precursor* / HIGHLY SIMIL…
GgaAffx.24733.1.S1_s_at	1.70138	chrZ:61443250-61535260 (-) // 99.57 //
Gga.463.1.S1_at	1.70087	chrZ:13609764-13870784 (+) // 87.17 //	ENSGALG00000014874 / Mitochondrial 28S ribosomal protein S30 (S30mt) (MRP-S30) (Programmed cell death protein 9). / MITOCHONDRIAL 28S RIBOSOMAL S30 S30MT MRP S30 / MRPS30 / RT30* / HIGHLY SIMILAR TO P82924-RT30_BOVIN Mitochondrial 28S ribosomal protein S30 - Bos taurus (Bovine) (Eval: 1e-136)395781 / mitochondrial ribosomal protein S30 / MRPS30 / Gg-NM_016640 / Mitochondrial 28S ribosomal protein…	MRPS30
GgaAffx.24752.1.S1_at	1.69876	chrZ:64960755-65009759 (+) // 99.89 //
Gga.9802.1.S1_at	1.69864	chrZ:59652375-59662244 (+) // 85.14 //	427328 / CCNH / cyclin H / ENSGALG00000015641 / CYCLIN / Cyclin-H (MO15-associated protein) (p37) (p34). / CCNH* / zgc:114132* / HIGHLY SIMILAR TO Q61458-CCNH_MOUSE Cyclin-H - Mus musculus (Mouse) (Eval: 1e-145)Gg-NM_001239 / CCNH* / Cyclin-H (MO15-associated protein) (p37) (p34)* / HIGHLY SIMILAR TO Q61458-CCNH_MOUSE Cyclin-H - Mus musculus (Mouse) (Eval: 3e-44)
Gga.9488.1.S1_at	1.69826	chrZ:68661014-68669891 (-) // 73.75 //	395173 / aprataxin / APTX / ENSGALG00000001954 / APRATAXIN EC 3 FORKHEAD ASSOCIATED DOMAIN HISTIDINE TRIAD FHA HIT / Aprataxin (EC 3.-.-.-) (Forkhead-associated domain histidine triad- like protein) (FHA-HIT) (Fragment). / APTX_CHICK / Aprataxin (EC 3.-.-.-) (Forkhead-associated domain histidine triad- like protein) (FHA-HIT)* / APTX* / HIGHLY SIMILAR TO P61798-APTX_CHICK Aprataxin - Gallus gallu…
Gga.17307.1.S1_at	1.6951	chrZ:31056801-31058197 (-) // 86.38 //	Gg-NM_178812 / LYRIC* / MTDH* / Protein LYRIC (Lysine-rich CEACAM1 co-isolated protein) (3D3/lyric) (Metastasis adhesion protein) (Metadherin) (Astrocyte elevated gene-1 protein) (AEG-1)* / HIGHLY SIMILAR TO Q86UE4-LYRIC_HUMAN Protein LYRIC (Lysine-rich CEACAM1 co-isolated protein) (3D3/lyric) (Metastasis adhesion protein) (Metadherin) (Astrocyte elevated gene-1 protein) (AEG-1) - Homo sapiens (H…
Gga.11290.1.S1_at	1.69461	chrZ:74169618-74175695 (+) // 96.6 //	768709 / hypothetical protein LOC768709 / LOC768709 / ENSGALG00000017558 / CHROMOSOME UNDETERMINED WHOLE GENOME SHOTGUN SEQUENCE /
Gga.11454.1.S1_at	1.69447	chrZ:72301375-72320595 (+) // 99.37 //	426812 / aldehyde dehydrogenase 7 family, member A1 / ALDH7A1 / ENSGALG00000008229 / ALPHA AMINOADIPIC SEMIALDEHYDE DEHYDROGENASE EC_1.2.1.31 ALPHA AASA DEHYDROGENASE DELTA1 PIPERIDEINE 6 CARBOXYLATE DEHYDROGENEASE P6C DEHYDROGENASE ALDEHYDE DEHYDROGENASE FAMILY 7 MEMBER A1 ANTIQUITIN 1 / AL7A1* / aldh7a1* / HIGHLY SIMILAR TO Q2KJC9-AL7A1_BOVIN Alpha-aminoadipic semialdehyde dehydrogenase - Bos t…
GgaAffx.11764.1.S1_at	1.69385	chrZ:63651117-63671625 (-) // 93.98 //	427310 / RCJMB04_5a23 / ring finger protein 20 / RNF20 / ENSGALG00000015548 / BRE1A_CHICK / E3 UBIQUITIN LIGASE BRE1B EC_6.3.2.- BRE1 B RING FINGER 40 / E3 ubiquitin-protein ligase BRE1A (EC 6.3.2.-) (BRE1-A) (RING finger protein 20). / BRE1A* / E3 ubiquitin-protein ligase BRE1A (EC 6.3.2.-) (BRE1-A) (hBRE1) (RING finger protein 20)* / GOGA4* / LOC402838 protein (Fragment)* / HIGHLY SIMILAR TO Q5…
Gga.12229.1.S1_at	1.69285	chrZ:45708453-45869885 (-) // 82.68 //	723973 / calcium/calmodulin-dependent protein kinase IV / CAMK4 / Gg-NM_001744 / Calcium/calmodulin-dependent protein kinase type IV (EC 2.7.11.17) (CAM kinase-GR) (CaMK IV)* / CAMK4* / KCC4* / HIGHLY SIMILAR TO P13234-KCC4_RAT Calcium/calmodulin-dependent protein kinase type IV - Rattus norvegicus (Rat) (Eval: 3e-27)
Gga.5208.2.S1_x_at	1.69282	chrZ:39452379-39463306 (-) // 95.05 //	ENSGALG00000012585 / Ubiquilin-1 (Protein linking IAP with cytoskeleton 1) (PLIC-1) (hPLIC- 1). / UBIQUILIN LINKING IAP WITH CYTOSKELETON PLIC / UBQL1* / HIGHLY SIMILAR TO Q9UMX0-UBQL1_HUMAN Ubiquilin-1 - Homo sapiens (Human) (Eval: 0.0)427454 / ubiquilin 1 / UBQLN1 / Gg-NM_053067 / Ubiquilin-1 (Protein linking IAP with cytoskeleton 1) (PLIC-1) (hPLIC- 1)* / UBQL1* / UBQLN1* / HIGHLY SIMILAR TO Q…
Gga.5208.1.S1_a_at	1.69187	chrZ:39452415-39453170 (-) // 91.76 //	ENSGALG00000012585 / Ubiquilin-1 (Protein linking IAP with cytoskeleton 1) (PLIC-1) (hPLIC- 1). / UBIQUILIN LINKING IAP WITH CYTOSKELETON PLIC / UBQL1* / HIGHLY SIMILAR TO Q9UMX0-UBQL1_HUMAN Ubiquilin-1 - Homo sapiens (Human) (Eval: 0.0)427454 / ubiquilin 1 / UBQLN1 / Gg-NM_053067 / Ubiquilin-1 (Protein linking IAP with cytoskeleton 1) (PLIC-1) (hPLIC- 1)* / UBQL1* / UBQLN1* / HIGHLY SIMILAR TO Q…
Gga.17547.1.S1_s_at	1.69124	chrZ:70747978-70779807 (+) // 99.84 //	Gg-NM_020796 / SEM6A* / SEMA6A* / Semaphorin-6A precursor (Semaphorin VIA) (Sema VIA) (Semaphorin 6A-1) (SEMA6A-1)* / HIGHLY SIMILAR TO Q9H2E6-SEM6A_HUMAN Semaphorin-6A precursor (Semaphorin VIA) (Sema VIA) (Semaphorin 6A-1) (SEMA6A-1) - Homo sapiens (Human) (Eval: 2e-69)427387 / SEMA6A / sema domain, transmembrane domain (TM), and cytoplasmic domain, (semaphorin) 6A / ENSGALG00000002294 / SEMA6A…	SEMA6A
GgaAffx.24720.1.S1_at	1.69038	chrZ:62736226-62756460 (-) // 80.78 //
Gga.10539.2.S1_a_at	1.68971	chrZ:73534307-73593876 (+) // 100.0 //	426795 / serum response factor binding protein 1 / SRFBP1 / ENSGALG00000005316 / serum response factor binding protein 1 / SRFBP1 / Gg-NM_152546 / SRFBP1* /	SRFBP1
GgaAffx.21300.1.S1_at	1.68655	chrZ:23750060-23751007 (+) // 99.79 //
Gga.13351.1.S1_at	1.68471	chrZ:44040797-44041872 (-) // 93.57 //	ENSGALG00000017686 / CDC42 EFFECTOR / CDC42SE2 / CDC42 small effector 2 / zgc:55642* /	CDC42SE2
GgaAffx.21299.1.S1_at	1.68465	chrZ:74251120-74252237 (-) // 99.75 //	426807 / ZCCHC7 / zinc finger, CCHC domain containing 7 / Gg-NM_032226 / ZCCHC7* / ZCHC7* / Zinc finger CCHC domain-containing protein 7* / HIGHLY SIMILAR TO Q8N3Z6-ZCHC7_HUMAN Zinc finger CCHC domain-containing protein 7 - Homo sapiens (Human) (Eval: 2e-56)ENSGALG00000005433 / ARGININE METHYLTRANSFERASE INTERACTING RING FINGER / ZCCHC7 / Zinc finger CCHC domain-containing protein 7. / Cellular n…	ZCCHC7
GgaAffx.8518.1.S1_at	1.68439	chrZ:10286758-10302730 (-) // 98.85 //
Gga.5007.1.S1_at	1.68438	chrZ:72007557-72011966 (-) // 82.92 //	395076 / CDKN2A / cyclin-dependent kinase inhibitor 2A (melanoma, p16, inhibits CDK4) /
Gga.11444.1.S1_s_at	1.68302	chrZ:39544138-39553136 (-) // 72.68 //	427457 / LOC427457 / similar to chromosome 9 open reading frame 64 / ENSGALG00000012589 / C9orf64 / Uncharacterized protein C9orf64. / CI064* / zgc:136564* / HIGHLY SIMILAR TO Q5T6V5-CI064_HUMAN Uncharacterized protein C9orf64 - Homo sapiens (Human) (Eval: 4e-145)Gg-NM_032307 / C9orf64* / CI064* / HIGHLY SIMILAR TO Q5T6V5-CI064_HUMAN Uncharacterized protein C9orf64 - Homo sapiens (Human) (Eval: 2…	C9orf64
Gga.13994.1.S1_at	1.68287	chrZ:22156475-22192177 (-) // 98.27 //	416368 / SCAMP1 / secretory carrier membrane protein 1 / ENSGALG00000004425 / SCAMP1 / Secretory carrier-associated membrane protein 1 (Secretory carrier membrane protein 1). / SECRETORY CARRIER ASSOCIATED MEMBRANE SECRETORY CARRIER MEMBRANE / SCAM1* / zgc:77214* / HIGHLY SIMILAR TO O77735-SCAM1_PIG Secretory carrier-associated membrane protein 1 - Sus scrofa (Pig) (Eval: 2e-173)Gg-NM_004866 / SC…	SCAMP1
Gga.9925.1.S1_at	1.682	chrZ:7394417-7396762 (-) // 95.74 //	427403 / LOC427403 / similar to MGC84124 protein / ENSGALG00000005833 / Alba-like protein C9orf23. / C9orf23 / RIBONUCLEASE P SUBUNIT P25 EC_3.1.26.5 RNASE P SUBUNIT P25 / CI023* / zgc:92794* / HIGHLY SIMILAR TO Q8N5L8-CI023_HUMAN Alba-like protein C9orf23 - Homo sapiens (Human) (Eval: 1e-40)Gg-NM_148179 / HIGHLY SIMILAR TO Q8N5L8-CI023_HUMAN Alba-like protein C9orf23 - Homo sapiens (Human) (Eval…	C9orf23
Gga.8219.1.S1_at	1.68188	chrZ:18338289-18387063 (+) // 85.65 //	ENSGALG00000023443 / Q5F409_CHICK / zgc:162244* / ENSGALG00000014733 / MIMITIN MITOCHONDRIAL PRECURSOR MYC INDUCED MITOCHONDRIAL MMTN NDUFA12 / Mimitin, mitochondrial precursor (Myc-induced mitochondrial protein) (MMTN) (B17.2-like) (B17.2L) (NDUFA12-like protein). / MIMIT* / ndufa12l* / HIGHLY SIMILAR TO Q8N183-MIMIT_HUMAN Mimitin, mitochondrial precursor - Homo sapiens (Human) (Eval: 6e-41)7695…	Q5F409_CHICK
GgaAffx.9489.1.S1_s_at	1.67471	chrZ:23680812-23697691 (+) // 100.0 //
GgaAffx.9721.1.S1_s_at	1.674	chrZ:48912026-48938734 (-) // 100.0 //
Gga.4811.1.S1_s_at	1.66412	chrZ:39553279-39570110 (-) // 95.68 //	ENSGALG00000012591 / HETEROGENEOUS NUCLEAR RIBONUCLEOPROTEIN K HNRNP K / hnrpkl* / NOVA2* / PCBP1* / PCBP2* / Poly(rC)-binding protein 1 (Alpha-CP1) (hnRNP-E1) (Nucleic acid- binding protein SUB2.3)* / Poly(rC)-binding protein 2 (Alpha-CP2) (hnRNP-E2)* / RNA-binding protein Nova-2 (Neuro-oncological ventral antigen 2) (Astrocytic NOVA1-like RNA-binding protein)* / HIGHLY SIMILAR TO Q5ZIQ3-HNRPK_C…
Gga.5644.2.S1_s_at	1.66346	chrZ:68676226-68677795 (+) // 99.36 //	ENSGALG00000023066 / DNAJ HOMOLOG SUBFAMILY MEMBER / DnaJ (Hsp40) homolog, subfamily A, member 1 / NP_001012963.1 / dnaja1l* / DNJA1* / HIGHLY SIMILAR TO P31689-DNJA1_HUMAN DnaJ homolog subfamily A member 1 - Homo sapiens (Human) (Eval: 0.0)427376 / DNAJA1 / DnaJ (Hsp40) homolog, subfamily A, member 1 / RCJMB04_15h2 / Gg-NM_001539 / DNAJA1* / DnaJ homolog subfamily A member 1 (Heat shock 40 kDa p…	NP_001012963.1
GgaAffx.12901.1.S1_s_at	1.66337	chrZ:61618472-61640755 (+) // 89.28 //	770790 / hypothetical protein LOC770790 / LOC770790 / RCJMB04_25n4 / ENSGALG00000015619 / TM167_CHICK / Transmembrane protein 167 precursor. / TM167* / HIGHLY SIMILAR TO Q5ZII6-TM167_CHICK Transmembrane protein 167 precursor - Gallus gallus (Chicken) (Eval: 7e-17)Gg-NM_174909 / HIGHLY SIMILAR TO Q5ZII6-TM167_CHICK Transmembrane protein 167 precursor - Gallus gallus (Chicken) (Eval: 4e-12)
GgaAffx.9704.1.S1_at	1.66156	chrZ:49789484-49803691 (-) // 96.75 //
GgaAffx.21466.1.S1_s_at	1.66004	chrZ:44852613-44856184 (-) // 99.03 //	415602 / YTHDC2 / YTH domain containing 2 / ENSGALG00000000189 / ATP DEPENDENT RNA HELICASE EC_3.6.1.- DEAH BOX / YTHDC2 / YTH domain-containing protein 2. / DHX36* / Probable ATP-dependent RNA helicase DHX36 (EC 3.6.1.-) (DEAH box protein 36) (MLE-like protein 1) (RNA helicase associated with AU-rich element ARE)* / HIGHLY SIMILAR TO Q5R746-YTDC2_PONPY YTH domain-containing protein 2 - Pongo pyg…	YTHDC2
GgaAffx.21563.1.S1_at	1.65865	chrZ:65976866-65978095 (-) // 99.92 //
GgaAffx.9739.1.S1_s_at	1.65843	chrZ:50427859-50439732 (+) // 100.0 //
Gga.17664.1.S1_at	1.65745	chrZ:64795509-64821505 (-) // 99.36 //	Gg-NM_003358 / CEGT* / Ceramide glucosyltransferase (EC 2.4.1.80) (Glucosylceramide synthase) (GCS) (UDP-glucose:N-acylsphingosine D-glucosyltransferase) (UDP- glucose ceramide glucosyltransferase) (GLCT-1)* / UGCG* / HIGHLY SIMILAR TO O88693-CEGT_MOUSE Ceramide glucosyltransferase (EC 2.4.1.80) (Glucosylceramide synthase) (GCS) (UDP-glucose:N-acylsphingosine D-glucosyltransferase) (UDP-glucose c…
Gga.7455.1.S1_at	1.65577	chrZ:6434000-6436149 (-) // 99.77 //
GgaAffx.13180.1.S1_s_at	1.65539	chrZ:71968345-71996016 (+) // 96.14 //	Gg-NM_002451 / MTAP* / S-methyl-5-thioadenosine phosphorylase (EC 2.4.2.28) (5"- methylthioadenosine phosphorylase) (MTA phosphorylase) (MTAPase)* / HIGHLY SIMILAR TO Q13126-MTAP_HUMAN S-methyl-5-thioadenosine phosphorylase (EC 2.4.2.28) (5 -methylthioadenosine phosphorylase) (MTA phosphorylase) (MTAPase) - Homo sapiens (Human) (Eval: 1e-38)ENSGALG00000008174 / 5-methylthioadenosine phosphorylase…	NP_001026775.1
Gga.11839.1.S1_s_at	1.65458	chrZ:59652426-59661610 (+) // 97.28 //	427328 / CCNH / cyclin H / ENSGALG00000015641 / CYCLIN / Cyclin-H (MO15-associated protein) (p37) (p34). / CCNH* / zgc:114132* / HIGHLY SIMILAR TO Q61458-CCNH_MOUSE Cyclin-H - Mus musculus (Mouse) (Eval: 1e-145)Gg-NM_001239 / CCNH* / Cyclin-H (MO15-associated protein) (p37) (p34)* / HIGHLY SIMILAR TO Q61458-CCNH_MOUSE Cyclin-H - Mus musculus (Mouse) (Eval: 3e-44)
Gga.6910.1.A1_at	1.65396	chrZ:58551595-58552197 (+) // 98.04 //	ENSGALG00000014649 / hypothetical protein LOC431565 / NP_001026779.1 / HIGHLY SIMILAR TO O67893-Y2135_AQUAE Uncharacterized protein aq_2135 - Aquifex aeolicus (Eval: 8e-12)431565 / LOC431565 / RCJMB04_38d18 / similar to topoisomerase 1-binding RING finger / Gg-NM_013330 / NDK7* / NME7* / Nucleoside diphosphate kinase 7 (EC 2.7.4.6) (NDK 7) (NDP kinase 7) (nm23-H7)* / HIGHLY SIMILAR TO Q9Y5B8-NDK7…	NP_001026779.1
GgaAffx.9938.1.S1_at	1.65268	chrZ:62614319-62667651 (-) // 98.64 //
GgaAffx.9480.1.A1_at	1.64879	chrZ:23751500-23752322 (+) // 97.39 //
GgaAffx.10518.1.S1_s_at	1.64837	chrZ:74572819-74594325 (-) // 100.0 //	428391 / maternal embryonic leucine zipper kinase / MELK / RCJMB04_7d18 / ENSGALG00000016438 / maternal embryonic leucine zipper kinase / MATERNAL EMBRYONIC LEUCINE ZIPPER KINASE EC_2.7.11.1 KINASE PK38 / NP_001026680.1 / MARK3* / Maternal embryonic leucine zipper kinase (EC 2.7.11.1) (hMELK) (Protein kinase PK38) (hPK38)* / MELK* / HIGHLY SIMILAR TO Q14680-MELK_HUMAN Maternal embryonic leucine z…	NP_001026680.1
Gga.11727.1.S1_at	1.64818	chrZ:41503837-41523915 (+) // 83.52 //	427475 / LOC427475 / similar to stretch responsive protein 278 / Gg-NM_020207 /
Gga.13288.1.S1_at	1.64788	chrZ:64942569-64950198 (-) // 84.52 //	431639 / hypothetical LOC431639 / LOC431639 / ENSGALG00000015684 / DNAJ HOMOLOG DNJ 2 PRECURSOR DNAJ DOMAIN 2 / PREDICTED: Gallus gallus hypothetical LOC431639 (LOC431639), mRNA. / XR_026950.1 / HIGHLY SIMILAR TO Q17433-DNJ2_CAEEL DnaJ homolog dnj-2 precursor - Caenorhabditis elegans (Eval: 5e-58)Gg-NM_001015882 / GBG10* / GNG10* / Guanine nucleotide-binding protein G(I)/G(S)/G(O) gamma-10 subuni…	XR_026950.1
GgaAffx.13113.1.S1_at	1.64535	chrZ:45899205-45932568 (-) // 94.82 //	415609 / WDR36 / WD repeat domain 36 / ENSGALG00000000247 / NP_001038099.1 / WD REPEAT CONTAINING / WD repeat domain 36 / WDR36* / WD repeat protein 36 (T-cell activation WD repeat-containing protein) (TA-WDRP)* / HIGHLY SIMILAR TO Q8NI36-WDR36_HUMAN WD repeat-containing protein 36 - Homo sapiens (Human) (Eval: 0.0)Gg-NM_139281 / WDR36* / WD repeat-containing protein 36 (T-cell activation WD repe…	NP_001038099.1
Gga.11793.1.S1_at	1.64039	chrZ:62040471-62124175 (-) // 98.91 //	427322 / APG10L / ATG10 / ATG10 autophagy related 10 homolog (S. cerevisiae) / ENSGALG00000020531 / AUTOPHAGY RELATED 10 APG10 / Autophagy-related protein 10 (APG10-like). / ATG10* / zgc:123341* / HIGHLY SIMILAR TO Q9H0Y0-ATG10_HUMAN Autophagy-related protein 10 - Homo sapiens (Human) (Eval: 2e-54)Gg-NM_031482 / ATG10* / Autophagy-related protein 10 (APG10-like)* / HIGHLY SIMILAR TO Q9H0Y0-ATG10_…
Gga.12332.1.S1_at	1.63533	chrZ:9011769-9044681 (-) // 99.92 //	427422 / golgi phosphoprotein 3 (coat-protein) / GOLPH3 / ENSGALG00000003151 / GOLGI PHOSPHOPROTEIN 3 COAT GPP34 / Golgi phosphoprotein 3 (Coat-protein GPP34)* / GOLP3* / HIGHLY SIMILAR TO Q9H4A6-GOLP3_HUMAN Golgi phosphoprotein 3 - Homo sapiens (Human) (Eval: 1e-143)Gg-NM_022130 / Golgi phosphoprotein 3 (Coat-protein GPP34)* / GOLP3* / GOLPH3* / HIGHLY SIMILAR TO Q9CRA5-GOLP3_MOUSE Golgi phospho…
Gga.9572.2.S1_s_at	1.6331	chrZ:15250981-15256126 (-) // 73.22 //	427199 / MOCS2 / molybdenum cofactor synthesis 2 / ENSGALG00000014906 / MOCS2 / MOLYBDENUM COFACTOR SYNTHESIS 2 LARGE SUBUNIT MOLYBDOPTERIN SYNTHASE LARGE SUBUNIT MPT SYNTHASE LARGE SUBUNIT MOCS2B / Molybdenum cofactor synthesis protein 2 large subunit (Molybdopterin synthase large subunit) (MPT synthase large subunit) (MOCS2B) (MOCO1- B). / MOS2L* / HIGHLY SIMILAR TO O96007-MOS2L_HUMAN Molybdenu…	MOCS2
GgaAffx.9494.1.S1_at	1.63284	chrZ:23651377-23669383 (+) // 100.0 //
Gga.6884.1.S1_at	1.63107	chrZ:19381441-19382145 (-) // 95.46 //	ENSGALG00000014742 / 5-hydroxytryptamine 1A receptor (5-HT-1A) (Serotonin receptor 1A) (5- HT1A) (G-21). / 5 HYDROXYTRYPTAMINE RECEPTOR 5 HT SEROTONIN RECEPTOR / HTR1A / 5HT1A* / HIGHLY SIMILAR TO Q9N296-5HT1A_PONPY 5-hydroxytryptamine receptor 1A - Pongo pygmaeus (Orangutan) (Eval: 0.0)	HTR1A
Gga.19134.1.S1_at	1.62988	chrZ:55058581-55059899 (+) // 61.94 //	ENSGALG00000014691 / RNA U SMALL NUCLEAR RNA EXPORT ADAPTER PHOSPHORYLATED ADAPTER RNA EXPORT / RNA U small nuclear RNA export adapter protein. / RNUXA_CHICK / RNA U small nuclear RNA export adapter protein (Phosphorylated adapter RNA export protein)* / RNUXA* / HIGHLY SIMILAR TO Q5ZLY0-RNUXA_CHICK RNA U small nuclear RNA export adapter protein - Gallus gallus (Chicken) (Eval: 0.0)
GgaAffx.13129.1.S1_at	1.62863	chrZ:39572877-39576733 (+) // 99.07 //	Gg-NM_015101 / Gg-NM_024945 / C9orf76* / CI076* / HIGHLY SIMILAR TO Q9H9A7-RMI1_HUMAN Protein RMI1 homolog (75 kDa BLM-associated protein) (BLAP75) (FAAP75) - Homo sapiens (Human) (Eval: 4e-159)ENSGALG00000012592 / NP_001026783.1 / RMI1 HOMOLOG / RMI1, RecQ mediated genome instability 1, homolog / Protein RMI1 homolog (75 kDa BLM-associated protein) (BLAP75) (FAAP75)* / RMI1* / HIGHLY SIMILAR TO …	NP_001026783.1
GgaAffx.24569.1.S1_s_at	1.62807	chrZ:25902068-25955127 (-) // 99.96 //
Gga.10947.1.S1_at	1.62793	chrZ:64804393-64805643 (-) // 99.6 //	Gg-NM_003358 / CEGT* / Ceramide glucosyltransferase (EC 2.4.1.80) (Glucosylceramide synthase) (GCS) (UDP-glucose:N-acylsphingosine D-glucosyltransferase) (UDP- glucose ceramide glucosyltransferase) (GLCT-1)* / UGCG* / HIGHLY SIMILAR TO O88693-CEGT_MOUSE Ceramide glucosyltransferase (EC 2.4.1.80) (Glucosylceramide synthase) (GCS) (UDP-glucose:N-acylsphingosine D-glucosyltransferase) (UDP-glucose c…
GgaAffx.25543.1.S1_at	1.62545	chrZ:8626891-8636721 (+) // 100.0 //
Gga.9993.1.S1_at	1.6239	chrZ:45167634-45174888 (-) // 94.9 //	770061 / signal recognition particle 19kDa / SRP19 / ENSGALG00000000218 / Signal recognition particle 19 kDa protein (SRP19). / SIGNAL RECOGNITION PARTICLE 19 KDA SRP19 / SRP19* / HIGHLY SIMILAR TO P09132-SRP19_HUMAN Signal recognition particle 19 kDa protein - Homo sapiens (Human) (Eval: 1e-50)Gg-NM_003135 / Signal recognition particle 19 kDa protein (SRP19)* / SRP19* / HIGHLY SIMILAR TO P09132-…
GgaAffx.23946.1.S1_s_at	1.6239	chrZ:40330119-40345698 (-) // 98.0 //
GgaAffx.9661.1.S1_at	1.62301	chrZ:37360918-37362456 (-) // 100.0 //
GgaAffx.9422.1.S1_at	1.61419	chrZ:12253336-12262553 (+) // 100.0 //
Gga.7694.1.S1_at	1.61388	chrZ:51629740-51632132 (+) // 76.62 //	Gg-NM_020318 / PAP2* / PAPPA2* / Pappalysin-2 precursor (EC 3.4.24.-) (Pregnancy-associated plasma protein-A2) (PAPP-A2) (Pregnancy-associated plasma protein-E1) (PAPP- E)* / HIGHLY SIMILAR TO Q9BXP8-PAPP2_HUMAN Pappalysin-2 precursor (EC 3.4.24.-) (Pregnancy-associated plasma protein-A2) (PAPP-A2) (Pregnancy-associated plasma protein-E1) (PAPP-E) - Homo sapiens (Human) (Eval: 0.0)Gg-NM_032219 / …
Gga.3310.1.S1_at	1.61297	chrZ:68836469-68837258 (+) // 51.15 //	Gg-NM_000380 / DNA-repair protein complementing XP-A cells (Xeroderma pigmentosum group A complementing protein)* / XPA* / 395659 / xeroderma pigmentosum, complementation group A / XPA / XPAC /
Gga.14265.1.A1_at	1.61075	chrZ:59664410-59664606 (+) // 99.49 //	427327 / RASA1 / RAS p21 protein activator (GTPase activating protein) 1 / ENSGALG00000015639 / RAS GTPASE ACTIVATING 1 GTPASE ACTIVATING GAP RAS P21 ACTIVATOR P120GAP RASGAP / Ras GTPase-activating protein 1 (GTPase-activating protein) (GAP) (Ras p21 protein activator) (p120GAP) (RasGAP). / Novel protein similar to vertebrate RAS p21 protein activator (GTPase activating protein) 1 (RASA1) (Fragm…
Gga.2640.1.S1_at	1.60765	chrZ:41910325-41915045 (-) // 95.3 //	Gg-NM_003212 / TDGF1* / Teratocarcinoma-derived growth factor 1 precursor (Epidermal growth factor-like cripto protein CR1) (Cripto-1 growth factor) (CRGF)* / HIGHLY SIMILAR TO Q9I8Q3-CFC1_CHICK Cryptic protein precursor (Cripto-related factor 1) - Gallus gallus (Chicken) (Eval: 3e-16)ENSGALG00000012623 / CFC1_CHICK / Cryptic protein precursor (Cripto-related factor 1). / TERATOCARCINOMA DERIVED …
Gga.16734.1.S1_at	1.60726	chrZ:34467282-34468790 (-) // 82.44 //
GgaAffx.9643.2.S1_at	1.60524	chrZ:36800689-36814039 (+) // 100.0 //
GgaAffx.9904.1.S1_s_at	1.60373	chrZ:63651457-63669020 (-) // 93.02 //
Gga.12971.1.S1_at	1.60348	chrZ:41469381-41493202 (+) // 95.49 //	427469 / LOC427469 / similar to putative repair and recombination helicase RAD26L / Gg-NM_001010895 / SIMILAR TO Q9P2D1-CHD7_HUMAN Chromodomain-helicase-DNA-binding protein 7 (EC 3.6.1.-) (ATP-dependent helicase CHD7) (CHD-7) (Fragment) - Homo sapiens (Human) (Eval: 4e-05)
Gga.2840.1.S1_at	1.60212	chrZ:68711546-68722880 (-) // 84.96 //	Gg-NM_001497 / B4GALT1* / B4GT1* / HIGHLY SIMILAR TO P08037-B4GT1_BOVIN Beta-1,4-galactosyltransferase 1 (EC 2.4.1.-) (Beta-1,4-GalTase 1) (Beta4Gal-T1) (b4Gal-T1) (UDP-galactose:beta-N-acetylglucosamine beta-1,4-galactosyltransferase 1) (UDP-Gal:beta-GlcNAc beta-1,4-galactosyltransferase 1) [Includes: Lactose synthase A protein (EC 2.4.1.22); N-acetyllactosamine synthase (EC 2.4.1.90) (Nal synt(…	NP_990533.1
Gga.5794.1.S1_s_at	1.60102	chrZ:36369043-36384090 (-) // 52.87 //	ENSGALG00000015155 / hypothetical protein LOC427256 / NP_001026596.1 / CI041* / Uncharacterized protein C9orf41* / zgc:112985* / HIGHLY SIMILAR TO Q8N4J0-CI041_HUMAN Uncharacterized protein C9orf41 - Homo sapiens (Human) (Eval: 5e-152)427256 / LOC427256 / RCJMB04_1m14 / similar to chromosome 9 open reading frame 41 / Gg-NM_152420 / CI041* / HIGHLY SIMILAR TO Q8N4J0-CI041_HUMAN Uncharacterized pro…	NP_001026596.1
Gga.6358.1.S1_at	1.60041	chrZ:34366203-34368642 (+) // 99.86 //	ENSGALG00000015110 / C9orf61 / Uncharacterized protein C9orf61 (Protein X123). / CI061* / K0574* / si:ch211-62b4.3* / Uncharacterized protein KIAA0574 (Fragment)* / HIGHLY SIMILAR TO Q15884-CI061_HUMAN Uncharacterized protein C9orf61 - Homo sapiens (Human) (Eval: 2e-88)427245 / C9orf61 / chromosome 9 open reading frame 61 / Gg-NM_004816 / C9orf61* / CI061* / Protein C9orf61 (Protein X123)* / HIGH…	C9orf61
GgaAffx.20336.1.S1_at	1.60041	chrZ:1830779-1831403 (-) // 55.69 //	ENSGALG00000001766 / E3 UBIQUITIN LIGASE ARKADIA EC_6.3.2.- RING FINGER 111 / RING finger protein 165. / RNF165 / RN165* / HIGHLY SIMILAR TO Q6ZSG1-RN165_HUMAN RING finger protein 165 - Homo sapiens (Human) (Eval: 1e-89)	RNF165
Gga.10955.1.S1_at	1.59719	chrZ:44036634-44037712 (-) // 74.45 //
Gga.2367.2.S1_at	1.59697	chrZ:8562495-8562743 (+) // 70.45 //
Gga.19823.1.S1_at	1.59559	chrZ:51514438-51515686 (-) // 99.6 //	ENSGALG00000015333 / POLYCOMB GROUP RING FINGER / Polycomb group RING finger protein 3 (RING finger protein 3A). / PCGF3* / HIGHLY SIMILAR TO Q8BTQ0-PCGF3_MOUSE Polycomb group RING finger protein 3 - Mus musculus (Mouse) (Eval: 6e-130)
Gga.16352.1.S1_at	1.59532	chrZ:53867968-53869315 (+) // 93.06 //	427301 / LOC427301 / similar to choline transporter-like protein 1, splice / ENSGALG00000015439 / CHOLINE TRANSPORTER SOLUTE CARRIER FAMILY 44 MEMBER / PREDICTED: Gallus gallus similar to choline transporter-like protein 1, splice (LOC427301), mRNA. / XR_027038.1 / Choline transporter-like protein 1 (Solute carrier family 44 member 1) (CD92 antigen) (CDw92)* / CTL1* / CTL3* / HIGHLY SIMILAR TO Q8…	XR_027038.1
Gga.18908.1.S1_s_at	1.59497	chrZ:6785559-6794346 (-) // 94.41 //	Gg-NM_022917 / NOL6* / Nucleolar protein 6 (Nucleolar RNA-associated protein) (Nrap)* / HIGHLY SIMILAR TO Q5M7P5-NOL6_XENTR Nucleolar protein 6 - Xenopus tropicalis (Western clawed frog) (Silurana tropicalis) (Eval: 9e-21)ENSGALG00000014168 / NUCLEOLAR 6 NUCLEOLAR RNA ASSOCIATED NRAP / Nucleolar protein 6 (Nucleolar RNA-associated protein) (Nrap). / nol6* / HIGHLY SIMILAR TO Q9H6R4-NOL6_HUMAN Nuc…
GgaAffx.24496.2.S1_s_at	1.59475	chrZ:18882367-18918030 (+) // 96.77 //
GgaAffx.2751.1.S1_at	1.59379	chrZ:21997832-21998718 (+) // 100.0 //
Gga.14583.1.S1_at	1.59244	chrZ:52091478-52092730 (+) // 93.32 //
Gga.2083.1.S1_at	1.59208	chrZ:476762-491404 (+) // 97.65 //	Gg-NM_004786 / Thioredoxin-like protein 1 (32 kDa thioredoxin-related protein)* / TXNL1* / HIGHLY SIMILAR TO Q8CDN6-TXNL1_MOUSE Thioredoxin-like protein 1 (32 kDa thioredoxin-related protein) - Mus musculus (Mouse) (Eval: 1e-52)ENSGALG00000002948 / THIOREDOXIN / Thioredoxin-like protein 1 (32 kDa thioredoxin-related protein). / TXNL1* / HIGHLY SIMILAR TO O43396-TXNL1_HUMAN Thioredoxin-like protei…
Gga.7337.2.S1_a_at	1.59041	chrZ:62232174-62360534 (+) // 95.81 //	ENSGALG00000023089 / Single-stranded DNA-binding protein 2 (Sequence-specific single- stranded-DNA-binding protein 2). / SINGLE STRANDED DNA BINDING SEQUENCE SPECIFIC SINGLE STRANDED DNA BINDING / fkbp8* / SSBP2* / zgc:110158* / HIGHLY SIMILAR TO P81877-SSBP2_HUMAN Single-stranded DNA-binding protein 2 - Homo sapiens (Human) (Eval: 3e-127)770958 / single-stranded DNA binding protein 2 / SSBP2 / G…
Gga.2531.1.S1_at	1.58803	chrZ:22148376-22152205 (+) // 92.94 //	395628 / LOC395628 / osteoblast membrane protein / 416369 / LHFPL2 / lipoma HMGIC fusion partner-like 2 / ENSGALG00000004437 / LHFPL2 / LIPOMA HMGIC FUSION PARTNER 2 / Lipoma HMGIC fusion partner-like 2 protein. / LHPL2* / zgc:77456* / HIGHLY SIMILAR TO Q6ZUX7-LHPL2_HUMAN Lipoma HMGIC fusion partner-like 2 protein - Homo sapiens (Human) (Eval: 8e-98)Gg-NM_005779 / LHFPL2* / HIGHLY SIMILAR TO Q6ZU…	LHFPL2
GgaAffx.9584.1.S1_at	1.58701	chrZ:33391453-33395569 (-) // 100.0 //
Gga.2644.1.S1_at	1.58115	chrZ:51788564-51789305 (-) // 94.39 //
Gga.11727.3.S1_a_at	1.57856	chrZ:41513555-41513663 (+) // 38.3 //	427475 / LOC427475 / similar to stretch responsive protein 278 /
Gga.7169.1.S1_at	1.57809	chrZ:13121927-13128007 (-) // 98.73 //	ENSGALG00000014865 / C5orf34 / CDNA FLJ32363 fis, clone PUAEN1000081 (Chromosome 5 open reading frame 34). / HIGHLY SIMILAR TO Q96MH7-CE034_HUMAN Uncharacterized protein C5orf34 - Homo sapiens (Human) (Eval: 5e-159)427194 / LOC427194 / similar to FLJ32363 protein / Gg-NM_198566 /	C5orf34
GgaAffx.25283.1.S1_s_at	1.57782	chrZ:45111054-45135593 (-) // 100.0 //
Gga.15983.1.S1_s_at	1.57672	chrZ:34238873-34249760 (+) // 93.12 //	Gg-NM_000144 / Frataxin, mitochondrial precursor (Friedreich ataxia protein) (Fxn) [Contains: Frataxin intermediate form]* / FRDA* / FXN* / HIGHLY SIMILAR TO O35943-FRDA_MOUSE Frataxin, mitochondrial precursor (Fxn) - Mus musculus (Mouse) (Eval: 2e-16)427244 / frataxin / FXN / ENSGALG00000015108 / FRATAXIN MITOCHONDRIAL PRECURSOR / Frataxin, mitochondrial precursor (Friedreich ataxia protein) (Fx…	FXN
Gga.17358.1.S1_at	1.57595	chrZ:67009803-67011868 (-) // 94.96 //
GgaAffx.11436.1.S1_at	1.57527	chrZ:16102169-16145323 (+) // 82.24 //	427137 / RCJMB04_1h14 / SKIV2L2 / superkiller viralicidic activity 2-like 2 (S. cerevisiae) / ENSGALG00000014709 / EC_3.6.1.- / SKIV2L2 / Superkiller viralicidic activity 2-like 2 (EC 3.6.1.-) (ATP-dependent helicase SKIV2L2). / SK2L2* / HIGHLY SIMILAR TO Q9CZU3-SK2L2_MOUSE Superkiller viralicidic activity 2-like 2 - Mus musculus (Mouse) (Eval: 0.0)Gg-NM_015360 / SK2L2* / SKIV2L2* / Superkiller v…	SKIV2L2
GgaAffx.23948.1.S1_at	1.57494	chrZ:41491447-41498239 (+) // 100.0 //
GgaAffx.11728.1.S1_s_at	1.57225	chrZ:9918981-9922558 (+) // 98.24 //	427433 / brix domain containing 2 / BXDC2 / RCJMB04_4k20 / ENSGALG00000003373 / BRIX / BRIX DOMAIN CONTAINING 2 RIBOSOME BIOGENESIS BRIX / NP_001026620.1 / Brix domain-containing protein 2 (Ribosome biogenesis protein Brix)* / BXDC2* / Bxdc2 protein (Fragment)* / HIGHLY SIMILAR TO Q3SZZ0-BXDC2_BOVIN Brix domain-containing protein 2 - Bos taurus (Bovine) (Eval: 1e-140)Gg-NM_018321 / Brix domain-co…	NP_001026620.1
GgaAffx.24638.1.S1_at	1.57026	chrZ:48898027-48940243 (-) // 100.0 //
Gga.6171.1.S1_a_at	1.57024	chrZ:59900906-59904132 (-) // 95.59 //	Gg-NM_007314 / ABL2* / Tyrosine kinase ABL (Fragment)* / Tyrosine-protein kinase ABL2 (EC 2.7.10.2) (Abelson murine leukemia viral oncogene homolog 2) (Tyrosine kinase ARG)* / HIGHLY SIMILAR TO P42684-ABL2_HUMAN Tyrosine-protein kinase ABL2 (EC 2.7.10.2) (Abelson murine leukemia viral oncogene homolog 2) (Abelson-related gene protein) (Tyrosine kinase ARG) - Homo sapiens (Human) (Eval: 0.0)Gg-NM_…
Gga.8431.1.S1_at	1.56949	chrZ:56358934-56360627 (+) // 97.07 //
Gga.18315.1.S1_at	1.56905	chrZ:53927590-53928103 (+) // 68.78 //
GgaAffx.12402.1.S1_s_at	1.56696	chrZ:34629092-34685402 (+) // 94.22 //	770223 / LOC770223 / similar to structural maintenance of chromosomes 5 / Gg-NM_015110 / SMC5L1* / HIGHLY SIMILAR TO Q5ZJY5-SMC5_CHICK Structural maintenance of chromosomes protein 5 - Gallus gallus (Chicken) (Eval: 2e-25)ENSGALG00000015118 / SMC5_CHICK / STRUCTURAL MAINTENANCE OF CHROMOSOMES 5 / Structural maintenance of chromosomes protein 5. / SMC5* / Structural maintenance of chromosomes prot…
Gga.3928.1.S1_at	1.5664	chrZ:61186627-61273055 (+) // 95.74 //	Gg-NM_001884 / HAPLN1* / HPLN1* / Hyaluronan and proteoglycan link protein 1 precursor (Proteoglycan link protein) (Cartilage link protein) (LP)* / HIGHLY SIMILAR TO P07354-HPLN1_CHICK Hyaluronan and proteoglycan link protein 1 precursor (Proteoglycan link protein) (Cartilage link protein) (LP) - Gallus gallus (Chicken) (Eval: 9e-55)ENSGALG00000015627 / HPLN1_CHICK / Hyaluronan and proteoglycan l…
GgaAffx.20548.1.S1_at	1.56013	chrZ:1871223-1872075 (-) // 94.37 //
Gga.16383.1.S1_at	1.55678	chrZ:45109291-45110535 (-) // 92.08 //	ENSGALG00000000215 / DECAPPING ENZYME 2 EC 3 / mRNA-decapping enzyme 2 (EC 3.-.-.-) (hDpc) (Nucleoside diphosphate- linked moiety X motif 20) (Nudix motif 20). / DCP2* / HIGHLY SIMILAR TO Q8IU60-DCP2_HUMAN mRNA-decapping enzyme 2 - Homo sapiens (Human) (Eval: 5e-176)
Gga.9355.1.S1_at	1.5543	chrZ:18386924-18390603 (-) // 97.45 //	ENSGALG00000023443 / Q5F409_CHICK / zgc:162244* / ENSGALG00000014733 / MIMITIN MITOCHONDRIAL PRECURSOR MYC INDUCED MITOCHONDRIAL MMTN NDUFA12 / Mimitin, mitochondrial precursor (Myc-induced mitochondrial protein) (MMTN) (B17.2-like) (B17.2L) (NDUFA12-like protein). / MIMIT* / ndufa12l* / HIGHLY SIMILAR TO Q8N183-MIMIT_HUMAN Mimitin, mitochondrial precursor - Homo sapiens (Human) (Eval: 6e-41)7706…	Q5F409_CHICK
GgaAffx.25442.1.S1_s_at	1.55263	chrZ:70721111-70780614 (+) // 100.0 //
Gga.12340.1.S1_at	1.55054	chrZ:7978958-7984065 (-) // 57.58 //	427412 / hypothetical gene supported by CR387102 / LOC427412 / ENSGALG00000002064 / STOMATIN 2 SLP 2 / Stomatin-like protein 2 (SLP-2) (EPB72-like 2). / STOML2 / STML2* / HIGHLY SIMILAR TO Q9UJZ1-STML2_HUMAN Stomatin-like protein 2 - Homo sapiens (Human) (Eval: 5e-60)Gg-NM_013442 / STML2* / Stomatin-like protein 2 (SLP-2) (EPB72-like 2)* / STOML2* / HIGHLY SIMILAR TO Q9UJZ1-STML2_HUMAN Stomatin-l…	STOML2
GgaAffx.9283.1.S1_at	1.54903	chrZ:56772340-56787592 (+) // 100.0 //
Gga.15064.1.S1_at	1.54733	chrZ:25932295-25955137 (-) // 98.87 //	Gg-NM_153188 / TNPO1* / Transportin-1 (Importin beta-2) (Karyopherin beta-2) (M9 region interaction protein) (MIP)* / HIGHLY SIMILAR TO Q8BFY9-TNPO1_MOUSE Transportin-1 (Importin beta-2) (Karyopherin beta-2) - Mus musculus (Mouse) (Eval: 1e-51)427218 / TNPO1 / transportin 1 / ENSGALG00000015014 / IMPORTIN BETA 2 KARYOPHERIN BETA 2 / Transportin-1 (Importin beta-2) (Karyopherin beta-2) (M9 region …
Gga.4975.2.S1_a_at	1.543	chrZ:8546811-8554861 (+) // 35.64 //	ENSGALG00000002563 / Beta tropomyosin (Fragment). / Q9PST0_CHICK / TROPOMYOSIN / HIGHLY SIMILAR TO P19352-TPM2_CHICK Tropomyosin beta chain - Gallus gallus (Chicken) (Eval: 1e-30)396430 / BRT-2|Tpm2 / TPM3 / tropomyosin 3 / Gg-NM_003289 / TPM2* / Tropomyosin beta chain (Tropomyosin 2) (Beta-tropomyosin)* /	Q9PST0_CHICK
GgaAffx.21542.1.S1_at	1.5419	chrZ:68942914-68944191 (-) // 99.14 //	Gg-NM_003640 / IKAP* / IkappaB kinase complex-associated protein (IKK complex-associated protein) (p150)* / IKBKAP* / HIGHLY SIMILAR TO O95163-ELP1_HUMAN Elongator complex protein 1 (ELP1) (IkappaB kinase complex-associated protein) (IKK complex-associated protein) (p150) - Homo sapiens (Human) (Eval: 4e-86)
Gga.1233.2.S1_a_at	1.54145	chrZ:22356768-22387932 (+) // 94.3 //	427646 / LOC427646 / similar to AP-3 complex beta3A subunit / ENSGALG00000004390 / AP COMPLEX SUBUNIT BETA 1 ADAPTER RELATED COMPLEX BETA 1 SUBUNIT ADAPTIN ADAPTOR BETA SUBUNIT CLATHRIN ASSEMBLY COMPLEX BETA LARGE CHAIN / PREDICTED: Gallus gallus similar to AP-3 complex beta3A subunit (LOC427646), mRNA. / XR_027204.1 / AP3B1* / AP-3 complex subunit beta-1 (Adapter-related protein complex 3 beta-1…	XR_027204.1
GgaAffx.9445.1.S1_s_at	1.54127	chrZ:13161135-13202854 (+) // 96.53 //
GgaAffx.1597.1.S1_at	1.5383	chrZ:71135948-71147127 (+) // 91.64 //	ENSGALG00000002399 / TFIIH BASAL TRANSCRIPTION FACTOR COMPLEX P44 SUBUNIT BASIC TRANSCRIPTION FACTOR 2.44 KDA SUBUNIT BTF2 P44 GENERAL TRANSCRIPTION FACTOR IIH POLYPEPTIDE 2 / gtf2h2* / TF2H2* / HIGHLY SIMILAR TO Q13888-TF2H2_HUMAN TFIIH basal transcription factor complex p44 subunit - Homo sapiens (Human) (Eval: 0.0)
Gga.5353.1.S1_at	1.53821	chrZ:51272604-51274461 (+) // 97.69 //
Gga.14265.1.S1_at	1.5382	chrZ:59664414-59664606 (-) // 97.45 //	427327 / RASA1 / RAS p21 protein activator (GTPase activating protein) 1 / ENSGALG00000015639 / RAS GTPASE ACTIVATING 1 GTPASE ACTIVATING GAP RAS P21 ACTIVATOR P120GAP RASGAP / Ras GTPase-activating protein 1 (GTPase-activating protein) (GAP) (Ras p21 protein activator) (p120GAP) (RasGAP). / Novel protein similar to vertebrate RAS p21 protein activator (GTPase activating protein) 1 (RASA1) (Fragm…
Gga.19692.1.S1_at	1.53672	chrZ:45478529-45482520 (-) // 99.43 //
Gga.15972.1.S1_at	1.53608	chrZ:16825764-16827909 (+) // 99.51 //	Gg-NM_153706 /
Gga.4066.1.S1_at	1.53249	chrZ:65014193-65036340 (-) // 87.92 //	Gg-NM_006444 / SMC2* / SMC2L1* / Structural maintenance of chromosome 2-like 1 protein (Chromosome- associated protein E) (hCAP-E) (XCAP-E homolog)* / HIGHLY SIMILAR TO Q90988-SMC2_CHICK Structural maintenance of chromosomes protein 2 (Chromosome scaffold protein ScII) - Gallus gallus (Chicken) (Eval: 9e-114)ENSGALG00000015691 / STRUCTURAL MAINTENANCE OF CHROMOSOMES 2 CHROMOSOME ASSOCIATED E XCAP…
GgaAffx.1592.1.S1_s_at	1.52937	chrZ:8455733-8462336 (-) // 88.46 //	431658 / RCJMB04_15b4 / RGP1 / RGP1 retrograde golgi transport homolog (S. cerevisiae) / ENSGALG00000002394 / RGP1 / Uncharacterized protein KIAA0258. / K0258* / zgc:92283* / HIGHLY SIMILAR TO Q92546-K0258_HUMAN Uncharacterized protein KIAA0258 - Homo sapiens (Human) (Eval: 4e-129)Gg-NM_018891 / LAMC2* / HIGHLY SIMILAR TO Q13753-LAMC2_HUMAN Laminin subunit gamma-2 precursor (Laminin 5 gamma 2 sub…	RGP1
Gga.6091.1.S1_s_at	1.52905	chrZ:52365085-52366954 (+) // 99.21 //	ENSGALG00000015372 / Progesterone receptor binding protein (Hypothetical protein). / Q9YH14_CHICK / ATP5I* / ATP synthase e chain, mitochondrial (EC 3.6.3.14)* / zgc:153661* / HIGHLY SIMILAR TO Q5RBW2-ATP5I_PONPY ATP synthase e chain, mitochondrial - Pongo pygmaeus (Orangutan) (Eval: 3e-14)769146 / ATP5I / ATP synthase, H+ transporting, mitochondrial F0 complex, subunit E / RBF / Gg-NM_007100 / A…	Q9YH14_CHICK
Gga.15300.1.S1_at	1.52837	chrZ:1532076-1532699 (+) // 57.13 //
GgaAffx.20572.1.S1_s_at	1.524	chrZ:59431888-59443270 (+) // 100.0 //	426919 / LOC426919 / similar to hypothetical protein MGC33214 / ENSGALG00000010896 / TMEM161B / TRANSMEMBRANE / Transmembrane protein 161B. / T161A* / T161B* / zgc:63626* / HIGHLY SIMILAR TO Q8C2L6-T161B_MOUSE Transmembrane protein 161B - Mus musculus (Mouse) (Eval: 0.0)Gg-NM_153354 /	TMEM161B
GgaAffx.21726.1.S1_at	1.523	chrZ:23472632-23474241 (-) // 94.91 //	395145 / 3-hydroxy-3-methylglutaryl-Coenzyme A reductase / HMGCR|HMGR / RCJMB04_14m24 / ENSGALG00000014948 / 3-hydroxy-3-methylglutaryl-Coenzyme A reductase / 3 HYDROXY 3 METHYLGLUTARYL COENZYME A REDUCTASE EC_1.1.1.34 HMG COA REDUCTASE / NP_989816.1 / Novel protein similar to vertebrate 3-hydroxy-3-methylglutaryl- Coenzyme A reductase (HMGCR)* / HIGHLY SIMILAR TO Q29512-HMDH_RABIT 3-hydroxy-3-me…	NP_989816.1
Gga.13788.1.S1_at	1.52235	chrZ:31686227-31689106 (-) // 84.3 //	431605 / PC4 and SFRS1 interacting protein 1 / PSIP1|PSIP2 / RCJMB04_6i10 / ENSGALG00000015105 / DERIVED GROWTH FACTOR / Lens epithelium-derived growth factor. / PSIP1_CHICK / HDGF* / hdgfrp2* / HDGR3* / Hepatoma-derived growth factor-related protein 3 (HRP-3) (Hepatoma- derived growth factor 2)* / PC4 and SFRS1-interacting protein (Lens epithelium-derived growth factor) (Transcriptional coactiva…
GgaAffx.11609.1.S1_at	1.52182	chrZ:17606522-17657651 (-) // 98.11 //	769469 / hypothetical protein LOC769469 / LOC769469 / ENSGALG00000014727 / CAMP SPECIFIC 3 5 CYCLIC PHOSPHODIESTERASE EC_3.1.4.17 / PREDICTED: Gallus gallus hypothetical protein LOC769469 (LOC769469), mRNA. / XR_026650.1 / HIGHLY SIMILAR TO Q08499-PDE4D_HUMAN cAMP-specific 3 ,5 -cyclic phosphodiesterase 4D - Homo sapiens (Human) (Eval: 0.0)Gg-NM_006203 / cAMP-specific 3",5"-cyclic phosphodiestera…	XR_026650.1
Gga.8819.1.S1_at	1.52077	chrZ:10338642-10340016 (-) // 99.71 //	ENSGALG00000003547 / NP_001007983.1 / S PHASE KINASE ASSOCIATED 2 F BOX SKP2 CYCLIN A/CDK2 ASSOCIATED P45 F 1 / S-phase kinase-associated protein 2 (p45) / SKP2* / S-phase kinase-associated protein 2 (F-box protein Skp2) (Cyclin A/CDK2-associated protein p45) (p45skp2) (F-box/LRR-repeat protein 1)* / HIGHLY SIMILAR TO Q13309-SKP2_HUMAN S-phase kinase-associated protein 2 - Homo sapiens (Human) (E…	NP_001007983.1
GgaAffx.20340.1.S1_at	1.52062	chrZ:25787111-25788608 (-) // 99.53 //	ENSGALG00000015019 / FCH domain only protein 2. / SH3 CONTAINING GRB2 3 INTERACTING 1 ENDOPHILIN 3 INTERACTING / FCH domain only protein 1* / FCHO1* / FCHO2* / PPIP1* / zgc:112167* / HIGHLY SIMILAR TO Q3UQN2-FCHO2_MOUSE FCH domain only protein 2 - Mus musculus (Mouse) (Eval: 0.0)
Gga.15965.1.S1_at	1.51943	chrZ:24023702-24025265 (-) // 99.59 //
GgaAffx.9287.1.S1_at	1.51925	chrZ:56315555-56328432 (+) // 100.0 //
GgaAffx.7991.1.S1_s_at	1.51866	chrZ:39573958-39575815 (+) // 100.0 //
Gga.12357.1.S1_at	1.51853	chrZ:16095608-16100164 (-) // 82.61 //	427136 / DEAH (Asp-Glu-Ala-His) box polypeptide 29 / DHX29 / ENSGALG00000014700 / ATP DEPENDENT RNA HELICASE EC_3.6.1.- DEAH BOX / Putative ATP-dependent RNA helicase DHX29 (EC 3.6.1.-) (DEAH box protein 29) (Nucleic acid helicase DDXx). / DHX29* / LOC553505 protein (Fragment)* / HIGHLY SIMILAR TO Q7Z478-DHX29_HUMAN Putative ATP-dependent RNA helicase DHX29 - Homo sapiens (Human) (Eval: 0.0)Gg-NM…
GgaAffx.24537.1.S1_s_at	1.51729	chrZ:14212894-14321609 (+) // 100.0 //
GgaAffx.2789.1.S1_at	1.51652	chrZ:21862447-21875187 (-) // 100.0 //
Gga.7241.1.S1_at	1.51643	chrZ:74230601-74235890 (-) // 97.75 //	ENSGALG00000005423 / 2 HYDROXYACID DEHYDROGENASE EC 1 / Glyoxylate reductase/hydroxypyruvate reductase (EC 1.1.1.79). / GRHPR* / HIGHLY SIMILAR TO Q9UBQ7-GRHPR_HUMAN Glyoxylate reductase/hydroxypyruvate reductase - Homo sapiens (Human) (Eval: 3e-143)426806 / glyoxylate reductase/hydroxypyruvate reductase / GRHPR / Gg-NM_012203 / Glyoxylate reductase/hydroxypyruvate reductase (EC 1.1.1.79)* / GRHP…
Gga.13930.1.S1_at	1.51434	chrZ:21388608-21407102 (+) // 99.09 //	Gg-NM_178276 / HIGHLY SIMILAR TO Q9QZI8-SERC1_MOUSE Serine incorporator 1 (Tumor differentially expressed protein 2) (Tumor differentially expressed 1 protein-like) (Membrane protein TMS-2) (Axotomy-induced glyco/Golgi protein 2) - Mus musculus (Mouse) (Eval: 3e-36)
Gga.20037.1.S1_at	1.51321	chrZ:21766684-21769029 (-) // 98.05 //
Gga.5139.1.S1_at	1.5117	chrZ:40949672-40959331 (-) // 97.3 //	ENSGALG00000012613 / FRUCTOSE 1 6 BISPHOSPHATASE EC_3.1.3.11 D FRUCTOSE 1 6 BISPHOSPHATE 1 PHOSPHOHYDROLASE FBPASE / Fructose-1,6-bisphosphatase (EC 3.1.3.11) (Fragment). / Q9I8D4_CHICK / HIGHLY SIMILAR TO P00636-F16P1_PIG Fructose-1,6-bisphosphatase 1 - Sus scrofa (Pig) (Eval: 1e-164)395218 / FBP1 / fructose-1,6-bisphosphatase 1 / Gg-NM_000507 / F16P1* / FBP1* / Fructose-1,6-bisphosphatase 1 (EC…	Q9I8D4_CHICK
Gga.19716.1.S1_at	1.51148	chrZ:72099197-72100284 (-) // 85.66 //
Gga.16231.1.S1_at	1.51079	chrZ:23352589-23354041 (-) // 93.55 //	ENSGALG00000014956 / DNA POLYMERASE KAPPA EC_2.7.7.7 / NP_989514.1 / polymerase (DNA directed) kappa / DNA polymerase kappa (EC 2.7.7.7) (DINB protein) (DINP)* / POLK* / HIGHLY SIMILAR TO Q9UBT6-POLK_HUMAN DNA polymerase kappa - Homo sapiens (Human) (Eval: 0.0)	NP_989514.1
GgaAffx.12901.1.S1_at	1.51053	chrZ:61618472-61640755 (+) // 89.28 //	770790 / hypothetical protein LOC770790 / LOC770790 / RCJMB04_25n4 / ENSGALG00000015619 / TM167_CHICK / Transmembrane protein 167 precursor. / TM167* / HIGHLY SIMILAR TO Q5ZII6-TM167_CHICK Transmembrane protein 167 precursor - Gallus gallus (Chicken) (Eval: 7e-17)Gg-NM_174909 / HIGHLY SIMILAR TO Q5ZII6-TM167_CHICK Transmembrane protein 167 precursor - Gallus gallus (Chicken) (Eval: 4e-12)
Gga.7651.1.S1_at	1.51041	chrZ:52246638-52247813 (-) // 99.15 //
Gga.15772.1.S1_at	1.51041	chrZ:7072397-7076411 (-) // 99.5 //	Gg-NM_194313 / C9orf48* / SIMILAR TO Q5T7B8-KIF24_HUMAN Kinesin-like protein KIF24 - Homo sapiens (Human) (Eval: 8e-06)427398 / LOC427398 / similar to chromosome 9 open reading frame 48 / ENSGALG00000005806 / KIF24_HUMAN Isoform 2 of Q5T7B8 - Homo sapiens (Human) / KINESIN / KI13B* / KIF24* / Kinesin-like protein KIF13B (Kinesin-like protein GAKIN)* / HIGHLY SIMILAR TO Q5T7B8-KIF24_HUMAN Kinesin-…
GgaAffx.3390.2.S1_s_at	1.5103	chrZ:74183650-74189597 (+) // 100.0 //
GgaAffx.25450.1.S1_at	1.50986	chrZ:46890248-47151854 (+) // 100.0 //
Gga.8097.1.S1_at	1.50954	chrZ:53869292-53871368 (+) // 83.65 //
GgaAffx.21544.1.S1_at	1.50833	chrZ:7142683-7144399 (-) // 91.9 //
Gga.3372.1.S1_at	1.50769	chrZ:16072768-16075132 (-) // 84.49 //	Gg-NM_181093 / PACE1* / Protein-associating with the carboxyl-terminal domain of ezrin (Ezrin- binding protein PACE-1) (SCY1-like protein 3)* / SCYL3* / HIGHLY SIMILAR TO Q8IZE3-PACE1_HUMAN Protein-associating with the carboxyl-terminal domain of ezrin (Ezrin-binding protein PACE-1) (SCY1-like protein 3) - Homo sapiens (Human) (Eval: 5e-158)
GgaAffx.21055.1.S1_at	1.50738	chrZ:11577515-11579728 (-) // 99.91 //
Gga.14232.1.S1_at	1.50682	chrZ:28434972-28436164 (+) // 98.92 //
Gga.10730.1.S1_at	1.50666	chrZ:22763791-22782901 (-) // 99.29 //	416364 / AGGF1 / angiogenic factor with G patch and FHA domains 1 / ENSGALG00000004311 / ANGIOGENIC FACTOR WITH G PATCH AND FHA DOMAINS 1 ANGIOGENIC FACTOR VG5Q / Angiogenic factor with G patch and FHA domains 1 (Angiogenic factor VG5Q) (Vasculogenesis gene on 5q protein) (hVG5Q) (G patch domain- containing protein 7). / AGGF1* / HIGHLY SIMILAR TO Q8N302-AGGF1_HUMAN Angiogenic factor with G patch…
GgaAffx.12473.1.S1_at	1.50476	chrZ:35431237-35446144 (-) // 98.98 //	427254 / RCJMB04_16e14 / ZA20D2|ZFAND5 / zinc finger, AN1-type domain 5 / ENSGALG00000015144 / AN1 TYPE ZINC FINGER ZINC FINGER A20 DOMAIN CONTAINING / NP_001026595.1 / zinc finger protein 216 / AN1-type zinc finger protein 5 (Zinc finger A20 domain-containing protein 2) (Zinc finger protein 216)* / ZFAN5* / zfand5b* / HIGHLY SIMILAR TO O76080-ZFAN5_HUMAN AN1-type zinc finger protein 5 - Homo sap…	NP_001026595.1
GgaAffx.11388.1.S1_at	1.50424	chrZ:7931928-7954971 (-) // 97.96 //	427410 / valosin-containing protein / VCP / ENSGALG00000001986 / NP_001038129.1 / PEROXISOMAL BIOGENESIS FACTOR 6 / valosin-containing protein / nvl* / TERA* / vcp* / HIGHLY SIMILAR TO P46462-TERA_RAT Transitional endoplasmic reticulum ATPase - Rattus norvegicus (Rat) (Eval: 0.0)Gg-NM_007126 / TERA* / Transitional endoplasmic reticulum ATPase (TER ATPase) (15S Mg(2+)- ATPase p97 subunit) (Valosin…	NP_001038129.1
Gga.1140.1.S1_at	1.50419	chrZ:55892268-55899679 (+) // 98.74 //	427122 / LOC427122 / RCJMB04_11e18 / similar to Adipocyte-derived leucine aminopeptidase precursor (A-LAP) (ARTS-1) (Aminopeptidase PILS) (Puromycin-insensitive leucyl-specific aminopeptidase) (PILS-AP) (Type 1 tumor necrosis factor receptor shedding aminopeptidase regulator)... / ENSGALG00000014684 / AMINOPEPTIDASE / Q5F3N8_CHICK / Adipocyte-derived leucine aminopeptidase precursor (EC 3.4.11.-)…	Q5F3N8_CHICK
GgaAffx.13009.1.S1_s_at	1.50396	chrZ:69691801-69695252 (-) // 98.95 //	427384 / RCJMB04_29h8 / TNFAIP8 / tumor necrosis factor, alpha-induced protein 8 / ENSGALG00000002196 / TFIP8_CHICK / TUMOR NECROSIS FACTOR ALPHA INDUCED 8 / Tumor necrosis factor, alpha-induced protein 8. / TFIP8* / Tumor necrosis factor, alpha-induced protein 8 (Head and neck tumor and metastasis-related protein) (TNF-induced protein GG2-1) (SCC-S2) (NF-kappa B-inducible DED-containing protein)…
GgaAffx.12060.1.S1_at	1.50338	chrZ:70838334-70934606 (-) // 93.94 //	427388 / COMMD10 / COMM domain containing 10 / RCJMB04_8m8 / ENSGALG00000002308 / COMM DOMAIN CONTAINING 10 / NP_001026614.1 / COMDA* / COMM domain-containing protein 10* / HIGHLY SIMILAR TO Q9Y6G5-COMDA_HUMAN COMM domain-containing protein 10 - Homo sapiens (Human) (Eval: 1e-55)Gg-NM_016144 / COMDA* / COMMD10* / COMM domain-containing protein 10* / HIGHLY SIMILAR TO Q9Y6G5-COMDA_HUMAN COMM domai…	NP_001026614.1
GgaAffx.6384.2.S1_s_at	1.503	chrZ:26477833-26497452 (-) // 100.0 //
Gga.1233.3.S1_at	1.50289	chrZ:22325874-22356826 (+) // 89.68 //	427646 / LOC427646 / similar to AP-3 complex beta3A subunit / ENSGALG00000004390 / AP COMPLEX SUBUNIT BETA 1 ADAPTER RELATED COMPLEX BETA 1 SUBUNIT ADAPTIN ADAPTOR BETA SUBUNIT CLATHRIN ASSEMBLY COMPLEX BETA LARGE CHAIN / PREDICTED: Gallus gallus similar to AP-3 complex beta3A subunit (LOC427646), mRNA. / XR_027204.1 / AP3B1* / AP-3 complex subunit beta-1 (Adapter-related protein complex 3 beta-1…	XR_027204.1
GgaAffx.11707.1.S1_s_at	1.50178	chrZ:55049253-55058194 (+) // 98.22 //	427124 / RNA U, small nuclear RNA export adaptor (phosphorylation regulated) / RNUXA / ENSGALG00000014691 / RNA U SMALL NUCLEAR RNA EXPORT ADAPTER PHOSPHORYLATED ADAPTER RNA EXPORT / RNA U small nuclear RNA export adapter protein. / RNUXA_CHICK / RNA U small nuclear RNA export adapter protein (Phosphorylated adapter RNA export protein)* / RNUXA* / HIGHLY SIMILAR TO Q5ZLY0-RNUXA_CHICK RNA U small …
Gga.10995.1.S1_s_at	1.50145	chrZ:7394414-7397286 (-) // 98.69 //	427403 / LOC427403 / similar to MGC84124 protein / ENSGALG00000005833 / Alba-like protein C9orf23. / C9orf23 / RIBONUCLEASE P SUBUNIT P25 EC_3.1.26.5 RNASE P SUBUNIT P25 / CI023* / zgc:92794* / HIGHLY SIMILAR TO Q8N5L8-CI023_HUMAN Alba-like protein C9orf23 - Homo sapiens (Human) (Eval: 1e-40)Gg-NM_148179 / HIGHLY SIMILAR TO Q8N5L8-CI023_HUMAN Alba-like protein C9orf23 - Homo sapiens (Human) (Eval…	C9orf23
