# Supplementary material for: Sex-dimorphic gene expression and ineffective dosage compensation of Z-linked genes in gastrulating chicken embryos
Source: BMC Genomics. 2010 Jan 7;11:13. doi: 10.1186/1471-2164-11-13 (PMC2821371; doi:10.1186/1471-2164-11-13)
Supplement: Additional file 9 — List of mouse genes with orthologs in the list of chicken non-compensated Z genes. These genes are involved in mouse male reproductive traits as indicated by GO analysis. [file 1471-2164-11-13-S9.XLS]

## Sheet: supplementary_file_8.xls
GeneID	Gene symbol	Synonyms
ENSMUSG00000020745	Pafah1b1	GNB1L* / Guanine nucleotide-binding protein subunit beta-like protein 1 (G protein subunit beta-like protein 1) (WD40 repeat-containing protein deleted in VCFS) (Protein WDVCF) (DGCRK3)* / LIS1_MOUSE / Notchless protein homolog 1* / Pafah1b1 / platelet-ac	HIGHLY SIMILAR TO P63005-LIS1_MOUSE Platelet-activating factor acetylhydrolase IB subunit alpha - Mus musculus (Mouse) (Eval: 0.0)
ENSMUSG00000021461		FANCC* / FANCC_MOUSE / Fanconi anemia, complementation group C / FANCONI ANEMIA GROUP C FACC / Fanconi anemia group C protein (Protein FACC)* /	HIGHLY SIMILAR TO P50652-FANCC_MOUSE Fanconi anemia group C protein homolog - Mus musculus (Mouse) (Eval: 0.0)
ENSMUSG00000021665		BETA HEXOSAMINIDASE CHAIN PRECURSOR EC_3.2.1.52 N ACETYL BETA GLUCOSAMINIDASE BETA N ACETYLHEXOSAMINIDASE HEXOSAMINIDASE / HEXB* / HEXB_MOUSE / hexosaminidase B /	HIGHLY SIMILAR TO P20060-HEXB_MOUSE Beta-hexosaminidase beta chain precursor - Mus musculus (Mouse) (Eval: 0.0)
ENSMUSG00000021686		adaptor-related protein complex 3, beta 1 subunit / AP3B1* / AP3B1_MOUSE / AP-3 complex subunit beta-1 (Adapter-related protein complex 3 beta-1 subunit) (Beta3A-adaptin) (Adaptor protein complex AP-3 beta-1 subunit) (Clathrin assembly protein complex 3 b	HIGHLY SIMILAR TO Q9Z1T1-AP3B1_MOUSE AP-3 complex subunit beta-1 - Mus musculus (Mouse) (Eval: 0.0)
ENSMUSG00000021699	Pde4d	CAMP SPECIFIC 3 5 CYCLIC PHOSPHODIESTERASE EC_3.1.4.17 / Pde4d / PDE4D_MOUSE / phosphodiesterase 4D, cAMP specific /	HIGHLY SIMILAR TO P14270-PDE4D_RAT cAMP-specific 3 ,5 -cyclic phosphodiesterase 4D - Rattus norvegicus (Rat) (Eval: 0.0)
ENSMUSG00000024507	Hsd17b4	DHB4* / DHB4_MOUSE / Hsd17b4 / hydroxysteroid (17-beta) dehydrogenase 4 / PEROXISOMAL MULTIFUNCTIONAL BETA ENOYL COA HYDRATASE 3 HYDROXYACYL COA DEHYDROGENASE /	HIGHLY SIMILAR TO P51660-DHB4_MOUSE Peroxisomal multifunctional enzyme type 2 - Mus musculus (Mouse) (Eval: 0.0)
ENSMUSG00000025235		BARDET BIEDL SYNDROME 4 / Bardet-Biedl syndrome 4 homolog (human) / Bardet-Biedl syndrome 4 protein* / BBS4* / BBS4_MOUSE /	HIGHLY SIMILAR TO Q8C1Z7-BBS4_MOUSE Bardet-Biedl syndrome 4 protein homolog - Mus musculus (Mouse) (Eval: 0.0)
ENSMUSG00000028410	Dnaja1	Dnaja1 / DNAJ HOMOLOG SUBFAMILY MEMBER / DnaJ (Hsp40) homolog, subfamily A, member 1 / DNJA1_MOUSE /	HIGHLY SIMILAR TO P63036-DNJA1_RAT DnaJ homolog subfamily A member 1 - Rattus norvegicus (Rat) (Eval: 0.0)
ENSMUSG00000028413	B4galt1	B4galt1 / B4GT1* / B4GT1_MOUSE / BETA 1 4 GALACTOSYLTRANSFERASE EC_2.4.1.- BETA 1 4 GALTASE BETA4GAL B4GAL UDP GALACTOSE:BETA N ACETYLGLUCOSAMINE BETA 1 4 GALACTOSYLTRANSFERASE UDP GAL:BETA GLCNAC BETA 1 4 GALACTOSYLTRANSFERASE [INCLUDES: N ACETYLLACTOSAM	HIGHLY SIMILAR TO P15535-B4GT1_MOUSE Beta-1,4-galactosyltransferase 1 - Mus musculus (Mouse) (Eval: 0.0)
ENSMUSG00000028453		FANCG* / FANCG_MOUSE / Fanconi anemia, complementation group G / FANCONI ANEMIA GROUP G FACG / Peroxisome biogenesis factor 1 (Peroxin-1) (Peroxisome biogenesis disorder protein 1)* / PEX1* / TERA* / Transitional endoplasmic reticulum ATPase (TER ATPase)	HIGHLY SIMILAR TO Q9EQR6-FANCG_MOUSE Fanconi anemia group G protein homolog - Mus musculus (Mouse) (Eval: 0.0)
ENSMUSG00000028484	Psip1	DERIVED GROWTH FACTOR / PC4 and SFRS1 interacting protein 1 / Psip1 / PSIP1_MOUSE /	HIGHLY SIMILAR TO Q99JF8-PSIP1_MOUSE PC4 and SFRS1-interacting protein - Mus musculus (Mouse) (Eval: 0.0)
ENSMUSG00000028494	Adfp	Adfp / ADFP_MOUSE / adipose differentiation related protein / MANNOSE 6 PHOSPHATE RECEPTOR BINDING 1 /	HIGHLY SIMILAR TO P43883-ADFP_MOUSE Adipophilin - Mus musculus (Mouse) (Eval: 0.0)
ENSMUSG00000054115	Skp2	Skp2 / SKP2_MOUSE / S PHASE KINASE ASSOCIATED 2 F BOX SKP2 CYCLIN A/CDK2 ASSOCIATED P45 F 1 / S-phase kinase-associated protein 2 (F-box protein Skp2) (Cyclin A/CDK2-associated protein p45) (p45skp2) (F-box/LRR-repeat protein 1)* / S-phase kinase-associat	HIGHLY SIMILAR TO Q9Z0Z3-SKP2_MOUSE S-phase kinase-associated protein 2 - Mus musculus (Mouse) (Eval: 0.0)
